# Supplementary material for: Gut microbiome signatures associated with type 2 diabetes in obesity in Mongolia
Source: Front Microbiol. 2024 Jun 25;15:1355396. doi: 10.3389/fmicb.2024.1355396 (PMC11231203; doi:10.3389/fmicb.2024.1355396)
Supplement: Supplementary file 2 [file Table_1.XLSX]

## Sheet: Supplementary Table S1
Supplementary Table S1. Physical and clinical characteristics of 66 Mongolian subjects
No.	ID1	ID2	Group1	Group2	Region	Gender	Age	Height	Weight	BMI	FBG	HbA1c	Metformin
							(y)	(cm)	(kg)	(kg/m2)	(mg/dL)	(%)
1	R301	3R1F	NDO	PDO	Bulgan	Female	44	159	78	30.8532	122.4	5.8	-
2	R303	3R2F	NDO	PDO	Bulgan	Female	33	155	78	32.4662	104.4	5.8	-
3	R305	3R3F	NDO	HO	Bulgan	Female	67	153	81	34.6021	91.8	5.6	-
4	R319	3R7F	NDO	PDO	Bulgan	Female	60	150	70	31.1111	100.8	6.2	-
5	R322	3R9F	NDO	HO	Bulgan	Female	47	148	67	30.588	104.4	5.4	-
6	R306	3R1M	NDO	PDO	Bulgan	Male	51	171	102	34.8825	93.6	5.7	-
7	R330	3R8M	NDO	HO	Bulgan	Male	59	163	94	35.3796	122.4	5	-
8	R335	3R11M	NDO	HO	Bulgan	Male	43	179	105	32.7705	113.4	5.1	-
9	U309	3U1F	NDO	PDO	Ulanbaatar	Female	50	152	70	30.2978	116	5.7	-
10	U301	3U2F	NDO	PDO	Ulanbaatar	Female	57	160	78	30.4688	112	6.4	-
11	U334	3U3F	NDO	HO	Ulanbaatar	Female	45	164	83	30.8596	102	5.2	-
12	U319	3U4F	NDO	HO	Ulanbaatar	Female	49	175	95	31.0204	105	5.3	-
13	U324	3U5F	NDO	HO	Ulanbaatar	Female	45	165	85	31.2213	108	5.4	-
14	U333	3U6F	NDO	PDO	Ulanbaatar	Female	36	165	86	31.5886	106	6.2	-
15	U311	3U7F	NDO	HO	Ulanbaatar	Female	51	153	74	31.6118	111	5.5	-
16	U316	3U8F	NDO	HO	Ulanbaatar	Female	60	157	78	31.6443	105	5.3	-
17	U331	3U9F	NDO	PDO	Ulanbaatar	Female	53	167	89	31.9122	106	5.7	-
18	U328	3U10F	NDO	PDO	Ulanbaatar	Female	51	165	87	31.9559	125	6	-
19	U307	3U11F	NDO	PDO	Ulanbaatar	Female	52	158	82	32.8473	116	5.7	-
20	U330	3U12F	NDO	PDO	Ulanbaatar	Female	50	155	81	33.7149	119	5.8	-
21	U312	3U13F	NDO	HO	Ulanbaatar	Female	53	158	86	34.4496	111	5.5	-
22	U302	3U14F	NDO	PDO	Ulanbaatar	Female	36	161	90	34.7209	110	5.8	-
23	U335	3U15F	NDO	HO	Ulanbaatar	Female	46	161	90.7	34.9909	114	5.6
24	U322	3U16F	NDO	HO	Ulanbaatar	Female	50	150	83	36.8889	105	5.6	-
25	U318	3U17F	NDO	HO	Ulanbaatar	Female	46	163	100	37.6378	111	5.5	-
26	U329	3U18F	NDO	HO	Ulanbaatar	Female	45	164	102	37.9239	125	5.2	-
27	U321	3U19F	NDO	PDO	Ulanbaatar	Female	52	158	105	42.0606	108	5.8	-
28	U320	3U20F	NDO	HO	Ulanbaatar	Female	42	178	120	37.874	102	5.2	-
29	U304	3U2M	NDO	HO	Ulanbaatar	Male	44	170	91	31.4879	109.8	5.5	-
30	U305	3U3M	NDO	PDO	Ulanbaatar	Male	49	171	92	31.4627	115	5.7	-
31	U306	3U4M	NDO	PDO	Ulanbaatar	Male	36	165	86	31.5886	126	6.3	-
32	U308	3U5M	NDO	PDO	Ulanbaatar	Male	38	165	82	30.1194	120	5.9	-
33	U325	3U6M	NDO	PDO	Ulanbaatar	Male	49	162	90	34.2936	112	5.7	-
34	U327	3U7M	NDO	PDO	Ulanbaatar	Male	56	165	85	31.2213	116	6.3	-
35	U303	3U1M	NDO	HO	Ulanbaatar	Male	36	170	90	31.1419	106	5.4	-
36	R408	4R1F	DO	DO	Bulgan	Female	54	157	81	32.8614	189	8.3	+
37	R412	4R2F	DO	DO	Bulgan	Female	57	160	81	31.6406	102.6	6.8	-
38	R416	4R3F	DO	DO	Bulgan	Female	47	158	84	33.6485		8.5	-
39	R422	4R4F	DO	DO	Bulgan	Female	51	165	113	41.506		8.1	+
40	R428	4R5F	DO	DO	Bulgan	Female	42	167	93	33.3465	243	6.6	-
41	R435	4R7F	DO	DO	Bulgan	Female	59	159	78	30.8532		9.7	-
42	R402	4R1M	DO	DO	Bulgan	Male	53	171	134	45.8261	268.2	8.7	+
43	R403	4R2M	DO	DO	Bulgan	Male	52	171	129	44.1161	180	8.7	-
44	R409	4R4M	DO	DO	Bulgan	Male	47	166	96	34.8381	304.2	11.4	+
45	R410	4R5M	DO	DO	Bulgan	Male	61	171	95	32.4886	149.4	6.6	-
46	R411	4R6M	DO	DO	Bulgan	Male	56	162	95	36.1988	205.2	11.5	+
47	R414	4R7M	DO	DO	Bulgan	Male	76	160	83	32.4219	165.6	7.8	+
48	R418	4R8M	DO	DO	Bulgan	Male	64	171	88	30.0947	185.4	7.8	+
49	R423	4R9M	DO	DO	Bulgan	Male	57	156	101	41.5023	239.4	7.2	+
50	R425	4R10M	DO	DO	Bulgan	Male	48	178	100	31.5617	122.4	7.3	-
51	R426	4R11M	DO	DO	Bulgan	Male	53	170	93	32.1799	217.8	7.1	-
52	R427	4R12M	DO	DO	Bulgan	Male	40	160	86	33.5938	216	8.1	+
53	R217	2R9M	DO	DO	Bulgan	Male	50	162	79	30.1021	102.6	6.7	-
54	U424	4U3F	DO	DO	Ulanbaatar	Ulaanbatar	55	164	105	39.0393	355	14	+
55	U430	4U4F	DO	DO	Ulanbaatar	Ulaanbatar	53	151	79	34.6476	228	8.9	+
56	U431	4U5F	DO	DO	Ulanbaatar	Ulaanbatar	71	158	94	37.6542	135	6.8	-
57	U432	4U6F	DO	DO	Ulanbaatar	Ulaanbatar	50	156	104	42.735	136	6.6	-
58	U408	4U3M	DO	DO	Ulanbaatar	Male	58	172	112	37.8583	234	13.9	-
59	U434	4U8F	DO	DO	Ulanbaatar	Ulaanbatar	60	155	106	44.1207	135	7	-
60	U433	4U7F	DO	DO	Ulanbaatar	Ulaanbatar	55	151	87	38.1562	132	6.6	-
61	U410	4U4M	DO	DO	Ulanbaatar	Male	44	174.5	92.7	30.4431	221.4	8.1	-
62	U418	4U9M	DO	DO	Ulanbaatar	Male	46	165	113	41.506	198	7.2	-
63	U423	4U11M	DO	DO	Ulanbaatar	Male	60	158	89	35.6513	148	6.8	-
64	U235	2U8F	DO	DO	Ulanbaatar	Female	51	156	74	30.4076	270	13.4	-
65	R431	4R13M	DO	DO	Bulgan	Male	58	162	86	32.7694	396	10.8	+
66	U413	4U5M	DO	DO	Ulanbaatar	Male	42	182	103	31.0953	308	20	-

## Sheet: Supplementary Table S2
Supplementary Table S2. ASV table of 16S rRNA genes with taxonomy amplified from fecal sampples of Mongolian subjects
ASV	3R1F	3R2F	3R3F	3R7F	3R9F	3R1M	3R8M	3R11M	3U1F	3U2F	3U3F	3U4F	3U5F	3U6F	3U7F	3U8F	3U9F	3U10F	3U11F	3U12F	3U13F	3U14F	3U15F	3U16F	3U17F	3U18F	3U19F	3U20F	3U2M	3U3M	3U4M	3U5M	3U6M	3U7M	3U1M	4R1F	4R2F	4R3F	4R4F	4R5F	4R7F	4R1M	4R2M	4R4M	4R5M	4R6M	4R7M	4R8M	4R9M
f274904feef08d305c03f3e6337bb03c	0.0133205	0.00529027	0.0525097	0.0459829	0.0407941	0.0651754	0.0217656	0.0641039	0.00666293	0.0347773	0.0861978	0.0509063	0	0.102103	0.0192766	0.0359588	0.0351147	0.0421603	0.0107998	0.018559	0.00498339	0	0.0801161	0.035923	0.0187319	0.0260826	0.0116847	0.00854214	0.010228	0.0524857	0.037314	0.0726854	0.0196887	0.0828248	0.0381941	0.0648428	0.0363594	0.102264	0.025016	0.0443038	0.0119171	0.0690655	0.00948708	0.037037	0.0463685	0.0205526	0.0257261	0.0151138	0.0234418
abdca4568c40a710c89980cc59161d18	0.0163698	0.0672421	0.0435521	0.0592668	0.0208333	0.0204383	0.0138508	0.0351674	0.022163	0.0231086	0.048334	0.0455071	0.0689677	0.0331126	0.0447738	0.0231349	0.0247622	0.0255316	0.030756	0.00922985	0	0.0320785	0.0304457	0.0288319	0.0470319	0.0846977	0.0386437	0.0174639	0.0756735	0.0472431	0.0176548	0.0594588	0.00924017	0.0444638	0.0218252	0.0550181	0.00880037	0.0608038	0.0222097	0.0206176	0.0343917	0.00741814	0.0207482	0.0407407	0.0121549	0.0234164	0.00469454	0.109533	0.0293545
66411b6af3451e09cc1f65ac21128afa	0	0	0.00880309	0.0410014	0	0	0.0960426	0.00823741	0.035068	0.0377517	0.001317	0.00809873	0.0462318	0.0911142	0	0.114115	0.0144796	0.00485615	0.0192518	0.045653	0	0.00707614	0.0379787	0.10699	0.0874604	0	0.057049	0.0600797	0.00260713	0.0176559	0.0268291	0.0445941	0.0310612	0.0196499	0.0143362	0.00725514	0.0270959	0.0121261	0.074567	0.0596471	0	0.00605389	0	0.0288066	0.0872599	0.0637635	0.00563345	0.0218402	0.0393016
f9c0d9b6c2e44832727652846f93365d	0.00866635	0.0167061	0.0685714	0.0295057	0.0142888	0.0296355	0.0120244	0.0375964	0.0143779	0.0110586	0.00987752	0.0125337	0	0.00625864	0.00737271	0.013777	0.0144096	0.0201604	0.0108781	0.0263001	0.00387597	0	0.0189893	0.0776124	0.0140826	0.0249486	0.00389491	0.0226841	0.00334247	0.0225369	0.0342302	0.0145007	0.0207549	0.0211924	0.0101637	0.0210097	0.0120426	0.0441737	0.0134702	0.0163982	0.0320723	0.0137278	0.0136521	0.0158025	0.00847839	0.0261961	0	0.0166916	0.0253895
92eab08b28b5a09dff651131a356c276	0.026641	0.0210219	0.0223938	0.0235024	0.00490838	0.0329284	0.0286149	0.0260851	0.0160612	0.00648261	0.017582	0.0786734	0	0.0127356	0.0387835	0.0129971	0.0210548	0.00779928	0.0365472	0.00913061	0.0148711	0.0481177	0.0126334	0.0245461	0.0174517	0	0.0138231	0.0159453	0	0.0113287	0.00331509	0.0302148	0.011799	0.0129435	0.0484647	0.0266022	0.00961093	0.00866151	0.0289448	0.0163982	0.00935775	0.0162858	0.0170459	0.0366255	0.00277611	0.0325135	0	0.00763993	0.0288676
f0fd424bb9dce8695c12c37ef74f48d1	0.0184561	0	0.0117375	0.0191595	0.0121073	0.0161235	0.00776256	0.0283029	0.0110114	0	0.0271303	0.00684535	0	0	0.017587	0.0122173	0.0183268	0	0.032556	0.0186582	0.00118652	0	0.0047081	0	0.0366552	0.00630803	0.00114556	0	0.00260713	0.0287436	0.00493408	0.0141973	0.00625489	0.00382268	0.00449342	0.00241838	0.00636869	0	0.00320718	0.0482355	0.00223946	0.0137278	0.0152719	0	0	0	0.00444417	0.00788905	0.109279
d39a1c66627c9c7196f00a0f667918b4	0.012839	0.0246415	0.0259459	0.0191595	0.0061082	0.0173725	0.0210046	0.0176365	0.019568	0.0269219	0.0179771	0.0140764	0.0384421	0.00727749	0.0159742	0.00979118	0.0187465	0.0103009	0.0255126	0.00893212	0.00268945	0.00339655	0.032172	0.0121562	0.0358466	0.0126869	0.0422331	0.0136674	0.0050137	0.0219946	0.00840336	0.0148647	0.0115147	0.0204547	0.00952177	0.0420193	0.00382121	0.0306617	0.00922065	0.0187956	0.00223946	0.00494543	0.0121867	0.024856	0.01238	0.0186995	0.0129569	0.00572995	0.0283806
14b5126bceb913c4a481d656b2e6bfa4	0.0396405	0.0264513	0.00911197	0	0.0069808	0.0283865	0.0181126	0.0310487	0.0150091	0	0	0.00867721	0	0	0	0.0118707	0.00699496	0	0.0185475	0.0293767	0	0	0.00690521	0	0.0388788	0.0267914	0.0601039	0.0220197	0.00153754	0.0119313	0.00655308	0.0246329	0.0206838	0	0.00427945	0.00226723	0.00926355	0	0.00625401	0	0	0.0356412	0.0159661	0.00650206	0	0	0.014647	0.0523999	0.0219811
3cf9fc7bd5eddeef33ecddfbe8a72355	0	0.0311847	0.00216216	0.00523694	0.0141798	0.00204383	0.00258752	0.0181645	0.00413803	0.0743594	0.0144212	0.00838797	0	0.0291827	0.0252669	0.00849147	0.00832401	0.00176587	0.00297386	0.0023819	0.00435058	0.00745353	0.00721908	0.0334294	0.013274	0.0133957	0.0122957	0.00920653	0.00782138	0.014884	0.00902012	0.0346439	0.00319852	0.0148213	0.0400128	0.00997582	0.00254748	0.0275436	0.00104233	0.00364404	0.00567864	0.00682128	0.00215966	0.00790123	0.00757803	0.00480121	0.00312969	0.0178542	0.00570395
e78301e2f68a7412acdb928b9c5539da	0.00882683	0.0155924	0.0183784	0.0283561	0.0069808	0.00545021	0.00928463	0.0355898	0.0117127	0.00747407	0.0343079	0.00568839	0	0.00989739	0.0341756	0.00736505	0.0114717	0.0247958	0.0138519	0.00704645	0.00276855	0	0.0186755	0.0168316	0.0131393	0.0133957	0.0215366	0.0114844	0.0305502	0.00783368	0.00655308	0.0138333	0.00888478	0.0344712	0.0171178	0.0113362	0.00590551	0.0140316	0.0170783	0.0152474	0.00775814	0.00818554	0.00424219	0.00930041	0.0191327	0.0176044	0.00381823	0.0137851	0.0196856
6ab50c06f618c1008aa03196c5ff820d	0.0229498	0	0.0572973	0	0.00894415	0.0118088	0.0266362	0.0194318	0.0248282	0	0	0	0	0	0	0.0430639	0.0195859	0.103157	0.00923462	0.00972608	0	0	0.0186755	0	0	0.0119073	0.0243623	0.0409074	0.0507387	0.0165713	0	0	0.00476224	0.0154249	0.0185086	0	0	0.0220002	0.0157954	0.0188914	0.00711829	0	0.0316236	0.0125926	0	0	0	0	0.00521703
2f34a5b89e07592c1c3c8fdfb40b115c	0.00658	0.0355005	0.0157529	0.0116235	0.00589005	0.0120359	0.0231355	0.022072	0.01031	0.00633008	0.0286448	0.00626687	0	0	0.0258813	0.00433238	0.0144096	0.0118461	0.0281734	0.00754268	0.0182724	0	0.0436284	0.00880542	0.02547	0.00652066	0.0180235	0.00702354	0.0679858	0.0191021	0.0326112	0.0469603	0.00575734	0.0164308	0.0278164	0.021312	0.00706346	0.00698695	0.0169179	0.00613732	0.0140766	0.0162005	0.01828	0.00148148	0.00330132	0.0158356	0.00375563	0.00996512	0.0134947
f1e8439d07ff7818dcfac1036173e049	0.00545659	0.11026	0	0.0237578	0.0143979	0.0258885	0.0173516	0.0110888	0.0151494	0.00320317	0.0141578	0.00858079	0.102153	0.0280183	0.00261117	0.0230483	0.00461668	0	0	0.0209408	0.0128935	0.080668	0.0236974	0.00576638	0.00552523	0.0148132	0.00618604	0.0117692	0	0.00650798	0.00863465	0.0021842	0.00682351	0.00724297	0.0211833	0.00468561	0.0172534	0.0191131	0	0.0111239	0.0115972	0.011852	0	0.00312757	0.00907863	0.00673854	0	0	0
7a72d35e66f639b68ec3a1ce329cb563	0.0439737	0	0	0	0	0	0	0.00749815	0.0273531	0	0	0	0	0	0	0.0208821	0.0317571	0	0.0460949	0.0111155	0	0	0.0583019	0	0	0	0	0	0	0	0	0.000121344	0.0683773	0.00395681	0	0	0.0216535	0	0.0135504	0	0.0244741	0	0	0.0508642	0.0152311	0.0402628	0.00250376	0.0204285	0.0304674
bc7ce7d3fe6cd43e5e231cee52f5d100	0	0	0	0	0	0.00533666	0.00258752	0.000528039	0	0	0	0	0	0.0619314	0	0	0	0	0.0116607	0.0010917	0.0752254	0	0	0	0	0	0	0	0	0	0	0	0.0103774	0.0707531	0	0	0.0434229	0	0	0	0	0	0	0	0	0.00539084	0.0317977	0	0.00479967
8633d3e75e357719944af8ed52a0674d	0.00641952	0	0.0268726	0.029378	0.0069808	0.0668786	0	0.0796283	0.0245476	0	0	0.0159082	0	0	0	0	0	0.025458	0.0305995	0.01052	0.014792	0	0.00525738	0	0	0.0291303	0.000305483	0.0116743	0	0.0136186	0	0	0.0110882	0	0.0988552	0.0337062	0.00301065	0.0247142	0.012508	0.00335635	0.0121571	0	0.00586194	0.0298765	0.0144808	0.00379043	0	0.0130377	0.0598219
e2b1e96c1962a2118f2e3b5bc2304ae4	0.00449366	0.0290965	0	0	0.0229058	0	0	0	0	0	0.0102068	0	0	0	0.0277244	0.00537215	0.00125909	0.00441469	0.00273908	0.00595474	0.00458788	0.00764223	0.0178123	0.0336632	0	0.0070168	0	0	0	0.0095812	0.00292961	0.00515714	0.000710783	0.0106633	0.0108056	0.0210097	0.00717925	0.0144936	0.00657473	0.0131377	0.00519875	0.00162005	0.0148091	0.00213992	0	0.00277965	0.160991	0.0256602	0.00521703
6707c2a7f2fb5c98b822bb72f73c7826	0.00818488	0.00348044	0.00509653	0.0182654	0	0	0	0.00190094	0.00624211	0.018075	0.00349006	0	0.00145662	0.0125173	0.00860149	0.0178494	0.0980694	0	0.0114259	0.148472	0	0	0	0.00701317	0.00795095	0.0628677	0.0740034	0.00873197	0.0203222	0.00198855	0	0.00188084	0.00497548	0.00241432	0	0.00392987	0	0.00496593	0	0.011028	0	0.00196112	0.0109526	0	0.00195078	0.00564353	0	0.0050656	0.0077212
6283f239f73e2a88edd7e0c68f765469	0.00288878	0.00208826	0	0	0.00239965	0	0	0	0.00967878	0.0192953	0.0378638	0.0028924	0	0	0.0145918	0.0197557	0.0100028	0.0574645	0	0	0	0	0.0514752	0	0.00694023	0.00297682	0.0160379	0.00721336	0.125276	0	0	0.00843344	0.00248774	0.0085172	0.00192575	0	0	0.00588983	0	0.01285	0.113253	0.00409277	0.00377941	0	0.0265606	0.0118767	0	0	0
5c42686b548fd6d7df9379c956611702	0.0040122	0.0105805	0.0162162	0.00281007	0.004363	0.00613149	0.00791476	0	0.0042783	0.0222697	0.0190965	0.0132086	0.0154528	0.0123717	0.00698871	0.00493891	0.00790431	0.0118461	0.00641728	0.00218341	0.000870115	0.0305689	0.0127903	0.00849373	0.0100398	0.00815083	0.0214602	0.00806758	0.0251354	0.00198855	0.00925141	0.0200825	0.00398038	0.0132788	0.00353054	0.0201028	0.00104215	0.0222889	0.00689545	0	0.020715	0.00272851	0.00478211	0.0212346	0.00142557	0.00993935	0.000625939	0.0044843	0.0114775
3b2fd05962b7586099b90a0b31d87b44	0	0	0.00633205	0	0	0	0	0.00728694	0.0106607	0.0173887	0	0	0.0492084	0.0267084	0.181169	0.00719175	0	0.0927084	0.00539991	0	0	0.047363	0	0	0.00485143	0	0.00694975	0	0	0	0	0.00600655	0	0	0	0	0	0	0	0	0	0	0	0	0.00667767	0	0	0	0
276eaa891e17d365968586afc7e77440	0	0	0.00602317	0.00395964	0.00294503	0.00919723	0.0258752	0	0	0.00274558	0	0	0	0	0	0.00467897	0.0182569	0	0	0.0385073	0.000711913	0.0104727	0.0166353	0	0	0.000921398	0	0.0118641	0	0.00186803	0.000770951	0	0.0737082	0	0	0	0.0556971	0	0.00328736	0.0107403	0.000879789	0	0.0395681	0	0.0518457	0.0150775	0	0	0
00e2c462df4e5504eb52024184ec841e	0.00866635	0	0	0	0.00839878	0.00556376	0	0.0272468	0	0	0.0151455	0	0	0.0134634	0.00399355	0.0109176	0.0127308	0	0.0168258	0	0	0	0	0	0.0117917	0.00510313	0	0	0	0.00801446	0.010562	0.0195971	0	0.00590168	0	0	0	0.00675598	0.00938101	0	0.0129569	0.0221692	0.00663324	0	0	0.00918127	0.00475714	0	0
0047bf61aedf71f7667dfac40a4a9ae7	0	0	0.00694981	0	0	0.00613149	0.00350076	0.00443553	0	0.0624619	0	0.00414578	0	0	0	0.0138636	0	0.00331101	0	0	0.00846385	0.0257571	0.00345261	0.031793	0	0	0.0102337	0	0	0	0	0.0153501	0	0	0.00748903	0	0	0.00946992	0.00457024	0	0.0024794	0	0	0	0.0381152	0	0	0	0
c02d43d2bb4449a35f9deabddc486a78	0.0187771	0.00890993	0.00586873	0.0218419	0.00621728	0.00408766	0.00563166	0.0259795	0.00897742	0.0130415	0.00316081	0.0064597	0.00658645	0.00953351	0.0214269	0.0118707	0.0102126	0.00309028	0.00532165	0.0111155	0	0	0.0225204	0.0208057	0.0177886	0.00708767	0.00992821	0.00939636	0.00381042	0.00831576	0.000693856	0.00715933	0.00739214	0.012474	0.00748903	0.00801088	0.00764243	0.0194018	0.00400898	0.0152474	0.004159	0.00707708	0.0144234	0.00378601	0.00885354	0.0106974	0	0.00274041	0.0124513
b3173dde290a0e5b5ee944a1c110f5c8	0.0247151	0	0	0.00357645	0	0	0	0.0013729	0	0.00038133	0.000856052	0	0.00221659	0	0	0	0.000979295	0	0.00281734	0.00287813	0.00126562	0.000377394	0.000706215	0.000779241	0	0	0.000458225	0	0.000668494	0.000482073	0.00686146	0	0	0	0	0.00226723	0.00324224	0.0013281	0.0137909	0	0.00295929	0.000937926	0.00385654	0.001893	0	0	0.0132073	0	0
d63861891c1da121585a65892ef5c43f	0	0.00863149	0	0.0164772	0.0061082	0.00454184	0.0141553	0.0095047	0.00280544	0.00907566	0.0370736	0.00279599	0.00595313	0.0211047	0.00268797	0.0207954	0.0146894	0.0331101	0	0.0106193	0.005458	0	0.00925926	0.0109873	0.00512095	0	0	0.00654897	0.00213918	0.00735161	0.00485699	0.00345832	0.00831616	0.0199852	0.00299561	0	0.00440019	0.0101051	0	0.00700038	0.0020795	0.00298431	0	0.00469136	0.00510204	0.0186152	0.0010641	0	0
f4b61eb7dc3d6dfa3e8705286d3e3ccb	0	0	0	0.106272	0	0	0	0.00612525	0	0	0	0	0	0	0	0	0.00139899	0	0	0.00754268	0	0	0	0	0	0	0	0	0	0	0	0	0	0	0	0	0	0	0	0	0	0	0	0	0	0	0.00381823	0	0
1235da39fa7e5dc8b86aec4d7c4b36f3	0.0102712	0	0.0135907	0.0238856	0	0	0.0208524	0	0.000561089	0.0136516	0	0	0	0	0.0101375	0	0.01392	0	0.0113476	0	0.0148711	0	0.0211864	0.000779241	0.0277609	0	0	0.0240129	0.0050137	0.0207894	0.0360034	0	0.00646812	0.00395681	0	0	0.0455072	0	0.0257377	0.0357691	0	0.013472	0	0.00872428	0	0.00463275	0.0378067	0.00290649	0
b84328d35ddb66e71431918404b8524e	0	0	0.00710425	0.00357645	0.00643543	0.00283865	0	0.00337945	0.00168327	0.0212782	0.0201501	0.0611261	0.0385687	0.0117895	0.0343292	0.0036392	0.00223839	0.00698992	0.00156519	0	0.00340136	0	0.00266792	0.0183901	0.001415	0.00708767	0.00473499	0.00370159	0.0112975	0.0177162	0.0117184	0.0117704	0.00668136	0.0211253	0.00727506	0.0606106	0.00358962	0.0116642	0	0	0.0117572	0.00162005	0.00239105	0.00296296	0.00352641	0.0187837	0	0.00714167	0.00445186
8ca1e7a0fe52b9bf40d25f6971e749a7	0.0052961	0	0.00571429	0	0	0.0470081	0.0229833	0.0299926	0.0131856	0	0	0.00241034	0	0	0	0	0.00776441	0	0	0.0202461	0	0.158506	0	0	0	0	0	0.0104404	0.00220603	0.0272974	0	0	0.0229583	0.0316545	0	0	0.00301065	0	0	0.00115075	0	0.0621589	0.00347088	0	0	0.0224899	0.00732349	0	0.00173901
b7bd5beb5c191e3a87bfe6e457ce371c	0.01974	0	0.00370656	0.0379359	0.00316318	0	0.0984779	0	0	0.00160159	0.0126432	0.0035673	0.00259658	0.00662252	0	0	0.00797426	0.000294312	0.00539991	0.0144899	0.0188261	0	0.0187539	0.00335074	0.000471666	0	0	0.0386295	0.0401096	0.0100633	0.00269833	0.00509647	0.00376715	0.00878546	0.00224671	0	0.00173692	0.00727567	0.000801796	0.0021097	0.0020795	0.00102319	0.00146548	0	0.0177071	0	0.00607161	0	0.000626043
4e54e8d1cd9b9321ae7f089a242042db	0	0	0.0327413	0	0	0	0	0.0041187	0.0255295	0	0	0	0	0	0	0	0.0229435	0	0	0.00158793	0	0	0	0	0.00491881	0.0175066	0.0458225	0.0166097	0	0	0	0	0.0310612	0	0	0	0.0191061	0.00184779	0.0101026	0.00354814	0.0100776	0.0351296	0.0978018	0	0	0.00749663	0.00125188	0.0404418	0
f02eafa311a8f3a2595a78c245711385	0.00674049	0.0243631	0.00864865	0.00996296	0.013089	0.0252072	0.0156773	0.00982152	0.00638238	0.00259304	0.00546556	0.0139799	0	0.0171749	0	0.00441903	0.00580582	0.00272239	0.00735639	0.0093291	0	0.0298141	0.00266792	0.00864958	0.0140152	0.00297682	0.000534596	0.0111997	0.00708604	0.00524254	0.0107933	0.00254823	0.0016348	0.0106633	0.00513534	0.0201028	0.00578972	0.00456173	0.00408916	0.0170694	0.00543869	0.00179059	0.00416506	0.00674897	0.00352641	0.0128032	0	0.0164425	0.01266
b81b348facece39ea95010d24df4934f	0.00224683	0.0303494	0.00602317	0.0107293	0.0148342	0.00283865	0.00319635	0.0158412	0.00336653	0.0259304	0.0156065	0.0064597	0.0162761	0.00327487	0.0112127	0.010571	0.00454673	0.0233978	0.00430427	0	0.00427148	0.00773658	0.0156937	0.0123899	0.00498619	0.00333121	0.0073316	0.00844723	0.00922522	0.00903887	0.00878884	0.0189297	0.00156372	0.00382268	0.00395849	0	0	0.0103938	0.00424952	0.00594553	0.0225546	0.00213165	0.00192827	0.0122634	0.00262605	0.00791779	0	0	0.00424318
cd137e166b5032ab4fdd7c4412b55e89	0.0174932	0.0103021	0.00509653	0.00906885	0.0138525	0.0071534	0.00684932	0.00253459	0.00266517	0.00282184	0.00204135	0.00404936	0.00367321	0.00305655	0.000844789	0	0.015249	0.00485615	0.00790421	0.00615324	0.00427148	0.0103783	0.0151444	0.00475337	0.0136109	0.0117655	0.0153505	0.00531511	0	0.00596565	0.00585922	0.0138333	0.0132916	0.00328616	0.0054563	0.00574365	0.00289486	0.0106825	0.003127	0.00997315	0.00431896	0.0113404	0.00887003	0.0109465	0.00405162	0.00783356	0.00469454	0.00390301	0.00459098
9a16ba83d9c020944375e0ddd6d020d6	0.0166907	0.0115551	0.0159073	0.00728062	0.00534468	0.0044283	0.00350076	0.00876545	0.0106607	0.00617755	0.00856052	0.00549556	0.0048765	0.0032021	0.00314876	0.00649857	0.00664522	0.00632772	0.00446079	0.00496229	0.00379687	0	0.0226773	0.00545469	0.0112526	0.00999362	0.0104628	0.00787775	0.03416	0.00512202	0.0140313	0.0110423	0.00483332	0.0073771	0.00417246	0.00891778	0.00185271	0.00560111	0.0104233	0.0122746	0.00463889	0.00332538	0.0136521	0.0125926	0.00165066	0.0034535	0.000688533	0.0176881	0.00855593
8e4d8688148109db096ca43cfa0c100a	0	0	0	0	0	0	0	0.00422431	0	0	0	0.0014462	0	0	0.000307196	0	0	0	0.00195649	0.000992457	0	0	0	0	0	0	0	0	0	0	0	0	0	0	0.000534931	0	0	0	0	0.00067127	0	0	0.000539915	0	0	0	0	0	0.000486923
80cfed63705408cd1551cafc8b23d93e	0	0.0130865	0.00648649	0.00229914	0.00643543	0	0	0.0134122	0.00112218	0.014338	0.00645331	0	0	0.00298377	0.0113663	0.0071051	0.00671517	0.0060334	0.00320864	0.00198491	0.00466698	0.0033022	0.00415882	0.0084158	0.00390809	0.0129704	0.00229113	0.00284738	0.00153754	0.00313347	0.00871174	0.0100109	0.00234558	0.0137482	0.0171178	0.0637848	0.00382121	0.0132232	0	0.00402762	0.004159	0.00187585	0.00524489	0.00288066	0	0	0	0.00390301	0.00646912
b5b5d74bb1e1881217da6010c9d6d47e	0.00224683	0	0	0.00319326	0.00425393	0	0	0	0.0085566	0	0	0	0	0	0	0.00736505	0.00314773	0.0187624	0	0	0.0216738	0	0.0153013	0	0	0.00141753	0	0	0	0	0.0247475	0.00115277	0.00788969	0	0	0.0176844	0.0113478	0.00542788	0.0122675	0	0.0265536	0	0.0337061	0.0383539	0.00832833	0.00783356	0.00832499	0.00606212	0.00507791
6260a1c9c8b7814dffbd09453e435fbb	0	0.0126688	0	0	0.00196335	0	0	0	0	0.0703173	0	0	0.0214693	0	0	0	0	0	0.00344342	0	0	0	0	0	0	0	0	0	0.0540812	0	0.068923	0	0	0	0.00106986	0	0	0	0	0	0	0	0	0	0	0.00320081	0	0.000996512	0
072fb0f7d741306500f9e249867d8d08	0	0	0	0	0	0.00454184	0	0	0.00659279	0	0	0	0	0	0	0	0	0	0.00391298	0	0	0	0	0	0	0.0112694	0	0.00341686	0.0572231	0	0.0323799	0	0	0.00288378	0	0	0	0	0	0	0.00303927	0.0100614	0.00586194	0.00699588	0.00847839	0.0306604	0.0478843	0.0295632	0.00639955
199e353cedb6b1ec356cac0505d9b3fd	0.00433317	0.00403731	0.0237838	0.0102184	0.00534468	0.00261156	0.00380518	0.00506917	0.0125544	0	0	0.00424219	0	0.00269267	0.00506874	0.00883806	0.00762451	0.00963873	0.00359994	0.00307662	0.00688182	0	0.0136535	0	0.0119938	0.00361471	0	0.00702354	0	0.00723109	0.00454861	0	0	0.00456039	0	0.00513906	0.0100741	0.0115487	0	0.014672	0.00647845	0.00665075	0.0172002	0.0112757	0.00652761	0.00320081	0.00632198	0.00631124	0.008069
f2164147e03901621a937b323a0fbbcc	0	0.0265906	0.00772201	0	0.00534468	0	0.00152207	0.00179533	0.00196381	0.0118212	0.00862637	0.0267065	0.00778974	0.023288	0.0353275	0.0109176	0.00209849	0.0109631	0	0.000992457	0.0182724	0.00726484	0.00376648	0.0106756	0.00478404	0	0.00305483	0	0.00494685	0.00301296	0.00639889	0.0039437	0.00106617	0	0.00641917	0.00801088	0	0.00721792	0	0.0043153	0.0095977	0.000937926	0.000771307	0.0243621	0.00142557	0.00454852	0	0.0144494	0
903a20e3126a2bc2ce157017a6ce25fe	0.0232707	0	0	0	0.0164703	0.00476893	0	0	0.0154299	0	0.0133017	0.00347088	0	0	0	0	0	0	0	0.0045653	0	0	0	0	0	0	0	0.0187927	0	0.00228985	0.00678437	0	0.0262279	0	0	0	0.0119268	0	0.0189224	0.00134254	0.00559866	0	0	0.00485597	0	0.0137298	0	0.0120412	0.0252504
ba6423c1ba1a943c2070d95d10aabf22	0	0	0	0	0.004363	0.00738049	0.0394216	0	0	0	0	0	0	0	0	0.00277272	0	0	0	0.0201469	0	0.00518917	0	0	0	0	0	0.00559985	0	0	0	0	0.0140024	0	0	0	0.0655396	0	0	0.00191791	0	0	0.0333976	0	0.0268607	0	0.00112669	0	0
2ce5dbd773d6961ddc9245a8744b27ed	0.00320976	0.00334122	0.00339768	0.00996296	0.00643543	0.00919723	0.00502283	0	0.00434844	0.00602502	0.00572896	0.0193791	0	0.0139728	0.00675831	0.0215753	0.00979295	0.0114782	0.00266082	0.00387058	0	0	0.00863151	0.0253253	0.00208881	0.00652066	0.00206201	0.00398633	0	0.00813498	0.00848046	0	0.00248774	0.00891959	0	0	0.00660028	0.00681372	0	0.0114116	0	0.00639495	0.00161975	0	0.00720288	0.00993935	0	0.00141173	0.00674736
2566fa2193b83fda2e761c197f7d5e72	0	0	0	0	0.020288	0	0.00167428	0	0.00154299	0	0.01317	0.00241034	0	0.0023288	0	0	0.00356743	0.00492973	0.00555643	0	0.0563993	0	0	0	0	0	0	0	0	0	0.0110246	0	0	0	0	0	0.0105373	0	0.0257377	0	0.0111173	0	0	0.0211523	0.00840336	0	0.0134577	0	0
3e9de9dbfb3557afbde606f2f536552c	0	0	0	0.00894112	0	0	0	0	0.142657	0	0	0.000964134	0	0	0	0.0142969	0.00454673	0	0.0150258	0.012108	0	0	0	0	0	0.0871784	0.000992821	0	0	0	0	0	0.000355391	0	0	0	0	0	0	0	0.159642	0	0	0.00156379	0	0	0	0.00124564	0
0b03c32eb1c053dd34d6f81e748200e2	0.0158883	0	0	0	0	0	0	0.0110888	0	0	0.0109311	0	0	0	0.0159742	0	0	0.00698992	0	0	0	0	0	0.00896127	0	0	0.00343669	0	0	0.00952094	0	0.0341585	0	0.0181074	0.00791698	0	0.00694766	0.00675598	0.0139513	0	0.00511877	0	0.0242962	0.0289712	0.00840336	0.00454852	0	0	0.00535615
cf8ccd556c61f11cd754d6bcdd9661d1	0	0	0.00633205	0.00574786	0	0	0	0	0.00806565	0	0	0	0	0	0	0	0	0	0	0	0.00474608	0	0	0	0	0.0464951	0.00297846	0.00351177	0	0.00536306	0	0	0.00284313	0.0144859	0	0	0.00671607	0	0	0.0341389	0	0	0	0	0	0	0	0	0
494c52ab06348e21b03df214aea42e08	0	0.0109982	0	0	0	0.00579085	0	0.00496357	0	0.00846553	0	0	0.059088	0	0	0	0	0.00250166	0	0.00883287	0	0.0345316	0	0.00490922	0	0.00758381	0.00756071	0	0	0	0.021047	0.0021842	0	0	0.0133733	0.0352177	0.0112321	0.0091812	0.00112251	0	0.00519875	0.00255798	0	0.0018107	0	0	0	0	0.0033389
595c087852778584b3df7d7e4d4cf0b0	0.0123576	0.00167061	0	0.00715289	0.00556283	0	0.0100457	0	0.000911769	0.00076266	0.0150138	0.0153297	0	0.00138272	0	0.00285937	0.00216844	0.000956515	0.00446079	0.0145891	0.0661288	0	0.00156937	0.0106756	0	0	0	0.0123386	0.00274082	0.00512202	0.00192738	0.00266958	0	0.00127423	0	0	0.00486336	0	0	0.00373993	0	0	0	0	0.0530462	0.00488544	0.0182148	0	0.000556483
b4f3b52310bcbc88b20d1bbb38904e85	0.0105922	0	0	0	0	0.00669922	0	0	0.0112218	0	0	0.0124373	0	0	0	0.0223551	0.00440683	0	0.00602598	0	0	0	0	0	0	0	0	0.0199317	0	0	0	0	0	0	0	0	0	0	0.0100225	0.0125623	0	0	0.00732742	0	0	0	0	0	0
98134b0ca8f56422474922fc5bc5cc9d	0.00320976	0	0.00432432	0.00779154	0.00414485	0	0.00273973	0.00242898	0.00315612	0.00915192	0.00921902	0.00366371	0.00183661	0.00516702	0.00898548	0.00519886	0.000699496	0.0136855	0.00211301	0.00148869	0.00229394	0	0.006199	0	0.00235833	0.00219718	0.00114556	0.00246773	0.00207233	0.00445917	0.00447151	0.00400437	0.000639704	0.00476159	0.00203274	0.00680169	0.00185271	0.00577434	0.00216485	0.00335635	0.00383908	0.00127899	0.00115696	0.0115226	0.00457683	0.00395889	0.00363045	0.00265737	0.00786032
c63aa3505e8329d621fe462c7a462f30	0	0	0	0	0.00850785	0	0.0438356	0	0	0	0	0	0	0.00101885	0	0	0	0	0.00853029	0.0186582	0.0150293	0.0142466	0.00408035	0	0	0	0	0.0107251	0.0159102	0.0103646	0	0	0.00170588	0	0.00663314	0	0.0115794	0.0017323	0	0.00738397	0	0	0	0	0.0115546	0	0.0151477	0	0
896323b86d0ec976a63f98871d5ca3be	0	0.00403731	0	0.0025546	0.0167976	0.00158964	0.00365297	0.00211216	0.00294571	0.00442343	0.0015804	0.0050135	0	0.0207408	0.0180478	0.00389914	0.00496642	0.00323744	0.00446079	0.000793966	0.0109951	0	0.00329567	0.00810411	0.00694023	0.00602452	0.00290209	0.00199317	0	0.00554384	0.00354637	0.0175343	0.00234558	0.00456039	0.00128383	0.00922007	0.00324224	0.00906571	0.00128287	0.00297277	0.00383908	0.00417804	0	0.00222222	0.00772809	0.0034535	0.00231597	0.000498256	0.00500835
212fe2cba4aa201742bfff4f40fa6a3b	0.00561708	0.00459418	0	0.0134117	0.0419939	0.00124901	0.00121766	0	0	0	0.000658501	0	0.0467384	0	0.013747	0.00303267	0.000559597	0	0.000313038	0	0.0056953	0	0.00612053	0.00927297	0.00148238	0.00928485	0.00328395	0	0	0	0.00215866	0.00200218	0	0.0022802	0.00288863	0	0.0061371	0.00381106	0	0.000767165	0	0.000767394	0.000462784	0.0017284	0.00922869	0	0.00156485	0.00107955	0
29766e490cbdc8cb28288a9e260fc9e7	0	0	0.0108108	0	0	0	0	0.0172141	0.00582129	0.00465223	0	0.00973776	0	0	0	0.00476562	0	0	0	0.00724494	0	0	0	0.00989636	0.00572738	0.00708767	0	0	0.00561535	0.00855679	0.0114872	0.0155928	0	0	0.0211833	0	0	0.00727567	0.032152	0.0227273	0.0105575	0	0	0.00699588	0.00187575	0	0	0	0
49afa8ad5e70c07947b3ba01eff5ad8c	0	0.00153139	0.00401544	0.00753608	0.0112347	0	0.00152207	0.00264019	0.000911769	0.0341672	0.00888977	0.00163903	0	0.00967906	0.015283	0.00294602	0.000629547	0.00183945	0.00712162	0	0.00166113	0	0.0032172	0.00241565	0.00363857	0.00432348	0	0.000949127	0.00842302	0.00192829	0	0.0124985	0.00398038	0.00502984	0.00609821	0.0139057	0	0.00311814	0.00104233	0.0023015	0.00231944	0.000596862	0.00192827	0.00436214	0.00195078	0.00328504	0	0	0.00139121
3431b07ecd442dc1c511e5e8cd5ea4d7	0	0.00180983	0	0.00140503	0.00469023	0	0	0	0	0	0	0.00125337	0	0	0	0.0115241	0.00223839	0.000809359	0.00547817	0	0	0	0	0	0.00909642	0.00942661	0	0	0	0.00494125	0	0.00788739	0	0.000536517	0	0	0	0	0.00224503	0	0.0162361	0	0.000462784	0	0.00667767	0.000758086	0.00375563	0.00207607	0.00229549
d8a9f12c80d8e13c79c5f2d99f7f237c	0	0	0	0.00281007	0	0.0118088	0.00776256	0	0.00182354	0.00442343	0	0.0196683	0.0121596	0.00254712	0	0	0	0	0	0.0116118	0.0053789	0.0128314	0.00243252	0.0197927	0	0	0	0	0.0104954	0	0	0	0.00199019	0	0	0	0.00972673	0	0	0.00421941	0	0	0	0	0.00172569	0.000758086	0.0341137	0	0.00445186
c17585023592053f2bcf30bd4a9e706a	0	0	0.00200772	0.0129008	0.00359948	0.00204383	0	0.000211216	0	0	0.00335836	0	0	0	0.0215805	0	0.00783436	0	0.000704336	0.0182612	0	0	0.000706215	0	0.0161714	0	0	0.00104404	0	0	0.0104078	0.00794806	0.0105196	0	0	0	0	0.0307195	0	0.0168776	0.00111973	0.00648022	0	0	0.0030012	0.00867588	0	0.00348779	0
50aa0cb04e82d8361da5505041f2ee70	0	0.133788	0.00339768	0.0108571	0.00512653	0	0.02207	0	0.012905	0	0.0127749	0	0	0	0	0.00563209	0.0171377	0	0.00242604	0.00267963	0	0	0	0	0.00586214	0	0	0.00721336	0.00106959	0	0	0	0.029995	0	0	0	0.00324224	0	0	0	0	0.0204638	0.00578481	0	0	0	0.00363045	0.0753197	0.00431274
df7e84c313f0e93ba74343b5467a17b5	0	0.00431575	0	0.00166049	0.00316318	0	0.00319635	0.00464674	0.00238463	0	0.00605821	0	0	0.00422094	0.00076799	0.0018196	0.00223839	0.00448826	0.00563468	0	0.000949217	0	0.00243252	0	0.00289738	0.00248069	0	0.00332194	0.0133699	0.00355529	0.00138771	0.00248756	0	0.00201194	0.00171178	0.00226723	0	0.00254071	0.00208467	0	0.0095977	0.00187585	0	0.00510288	0.00210084	0	0.00150225	0.00381996	0.00166945
178e1c64107a9c6c05e723afcf8788d6	0	0	0.0293436	0	0	0.0684683	0	0	0.000911769	0	0	0	0	0	0	0	0	0	0.0158084	0	0	0	0	0	0	0	0	0	0	0	0	0	0.0611273	0	0	0	0.0328856	0	0	0	0	0	0	0	0	0	0	0.0226707	0
c34ba1ae9b06026c265f11cab97901c6	0	0.0231101	0	0.00562013	0	0	0.00532725	0	0.00834619	0	0	0.00260316	0	0.00334765	0	0	0.0112619	0.00500331	0	0.0240175	0	0	0	0.0226759	0.0139478	0	0	0	0	0	0	0	0.00511763	0.00281671	0	0	0	0.0166301	0	0.00364404	0	0	0	0.00345679	0	0.00463275	0	0	0.00340846
8fb21543a8438a67f62d5af612cad6be	0	0	0	0	0	0	0	0	0	0	0	0	0.00886637	0	0.0479994	0	0	0	0	0	0	0	0	0.00576638	0	0.00205543	0	0	0	0	0	0	0	0	0	0.0222189	0	0.0043885	0	0	0	0	0	0	0	0.00766509	0	0	0
af876210768d1a633c1bfcf15561fb55	0	0.00208826	0	0	0	0	0	0	0	0	0.0100751	0	0.0129829	0	0	0	0	0	0	0.0023819	0	0.00575526	0	0.0109873	0	0	0	0	0	0	0	0.00145613	0	0	0	0	0.0414544	0	0	0	0	0	0	0	0	0	0	0	0
209bced25e5f583faff324440419cecd	0	0	0	0	0.00239965	0	0	0	0.00203395	0	0.00737521	0	0	0.00189215	0	0.00485227	0	0	0	0	0	0	0	0	0	0	0	0	0	0	0	0.000182017	0	0	0	0	0	0.00415752	0	0	0	0	0	0	0	0.00117925	0	0.0612855	0
940264afbe9deb78112e900fa2b32123	0.0117156	0.0071001	0.00957529	0	0	0	0	0	0.0155702	0	0	0	0	0	0.00284156	0	0.00566592	0	0	0	0	0	0.0161645	0	0	0	0	0.00180334	0.00782138	0.00409762	0	0	0	0.000938904	0	0	0	0.00196328	0.00248557	0.00604143	0	0.019867	0	0	0	0.00758086	0	0	0
99d911d84e00419de03dc2e8fe8b2a6f	0	0	0	0	0	0	0	0	0	0	0	0	0	0	0	0	0.0223139	0	0.0187823	0	0	0	0	0	0.0552523	0	0	0.0302771	0	0	0	0	0.0188357	0	0	0	0	0	0	0	0	0	0	0	0	0	0	0	0
239e63fa63606e73ea317bf6efdb7bc4	0	0.0185159	0	0	0.00207243	0	0	0	0.00645252	0.0130415	0	0.0264173	0	0.00312932	0.0074495	0	0	0.0053712	0.00140867	0	0	0	0.000627746	0	0.00586214	0.00318945	0.00442951	0	0	0.00620669	0.00146481	0.00819075	0	0	0	0.00770859	0	0.0105093	0	0.00383583	0	0.00315484	0.0010027	0	0	0.00614892	0	0.00539777	0.00382582
946e67e33eb00c155a3d639ecc151acc	0.00738244	0	0	0	0	0	0	0	0.00624211	0	0	0.010027	0	0	0	0	0.00468663	0	0	0	0	0	0.0017263	0	0.0109157	0	0.00152742	0.0297077	0	0.0140404	0	0	0	0	0.0121964	0	0	0	0.00513149	0	0	0.00537176	0	0.000493827	0	0	0	0	0.0290067
4122e0904c58945cd3bf456c8d42612a	0	0	0	0.00178822	0.00894415	0.00363347	0	0	0.00694347	0	0.00447781	0	0	0	0	0.0168096	0.0146894	0	0	0	0	0	0	0	0	0	0	0.0273349	0	0.00506177	0	0	0	0	0	0	0	0	0.0149936	0.0252206	0	0.0127899	0	0	0	0	0.00676014	0	0
de11cb42be09274b1352f8783fd55b11	0	0	0.00617761	0.0263124	0	0.00431475	0	0	0	0	0	0	0	0	0	0	0	0	0	0.00645097	0	0	0.0194601	0	0	0	0	0	0.0742028	0	0	0	0	0.00637114	0	0	0.00880037	0	0	0	0	0.00946453	0	0	0	0	0.0213445	0.0607872	0
c56affb78891f9126fd5d801350dc61b	0	0	0	0	0	0	0	0	0.000280544	0	0	0	0	0	0	0	0	0	0	0	0.00332226	0	0	0	0	0	0	0	0	0	0	0	0	0.00824894	0	0	0	0	0.00505131	0.00776755	0.0237543	0.0592599	0	0	0	0	0	0.0199302	0
2dbb754ee1de9653827bbb7474e88b60	0.00192585	0.00542949	0.0046332	0.00613105	0	0.0014761	0	0.00792058	0.0068032	0.00526236	0.00408271	0.00588122	0	0	0	0	0.00398713	0	0.00680858	0.00158793	0	0.00537787	0.00360954	0.0122341	0.00909642	0.00269332	0.00702612	0.0022779	0.0052811	0.00554384	0.00331509	0.00212353	0.00206127	0.0064382	0	0.00423216	0.00231589	0.00716018	0	0.00258918	0.00119971	0.00230218	0.00138835	0.00683128	0.0022509	0	0.000813721	0.00672646	0.00883417
4911767e35b93c618c66ff1817f7d69c	0	0	0.00277992	0	0	0.0014761	0.00228311	0	0.0050498	0	0	0	0	0.0037843	0	0	0	0	0	0.00297737	0	0.0212284	0	0	0	0	0	0	0	0	0.00169609	0	0	0	0	0	0	0	0	0	0	0	0	0	0	0	0	0	0
94367baa21b2f90369981fd7af911b22	0.0219868	0	0	0.0157108	0	0.0148745	0	0	0	0	0	0	0	0	0	0	0.0185367	0	0	0	0	0	0	0	0	0	0.0335268	0.0683371	0	0	0.00516537	0	0	0	0	0.00891778	0	0	0.00857922	0	0	0	0	0	0	0	0	0.00357084	0
05181506180803e4bb0369a2344e4196	0	0	0	0	0	0	0	0	0	0	0	0	0	0	0	0	0	0	0.092894	0	0	0	0	0	0	0	0	0	0	0	0	0	0	0	0	0	0	0	0	0	0	0	0	0	0	0	0	0	0
9a39f3328c154485035c11381445d745	0	0.00445496	0	0.00268233	0.00272688	0	0	0.00570282	0	0.00907566	0.00480706	0.00260316	0.0112096	0.00756859	0.00161278	0	0.00202854	0.00787286	0.00336516	0	0.00261035	0	0.0017263	0	0.00222357	0.00127578	0	0.00493546	0.00394411	0	0.00246704	0.00388302	0.00383823	0.0118034	0.00256767	0.0231258	0	0.00334912	0.00994227	0.00191791	0	0	0	0.00864198	0	0	0.00331748	0	0.0105036
94b5d2f1f77091023495579aebbaa775	0	0	0	0	0	0	0	0	0	0	0.00190965	0	0	0	0	0	0.000979295	0	0.00915636	0	0.00727733	0	0	0.0142601	0	0	0	0	0	0.0240434	0.0367743	0	0.015424	0	0	0	0	0	0	0	0	0	0	0	0	0	0	0	0
487214a1e18f904aef855ce81a966696	0	0	0	0	0	0.00408766	0.00989346	0.00327384	0.00224435	0	0	0	0	0	0	0	0.00342753	0	0	0	0.0133681	0	0	0	0.00525571	0.00836346	0	0	0	0	0	0.00879748	0.00298529	0.00496278	0	0	0	0.00895023	0	0	0.00495881	0	0.0126494	0.00378601	0.00960384	0.000842318	0	0.00357084	0.00473011
5f99ab7173ad9c0de109e63b3fe766a6	0.000160488	0	0	0	0	0.0317929	0	0.0133066	0	0	0.00289741	0.00404936	0	0	0	0	0	0	0.00187823	0	0	0	0	0	0	0	0.0179472	0	0	0	0	0	0.019049	0	0	0	0	0	0	0	0	0	0	0	0	0.0248484	0	0	0
064bd60e2415cbbebb51ace5715d481d	0	0	0	0.00536467	0.00229058	0	0	0	0	0	0.00645331	0.000385654	0	0	0	0	0.000419698	0.00765212	0.00125215	0	0.0219111	0	0	0	0	0.000637891	0	0	0	0	0.0215095	0	0	0	0	0	0.0166744	0	0	0	0.00111973	0	0	0	0.00480192	0	0.0149599	0	0
b61ce6abad46e92750b042e53f5d6092	0	0	0	0	0.0034904	0	0	0	0	0	0	0.00366371	0	0	0.00929268	0	0.00363738	0	0.00821725	0.00188567	0	0	0.00164783	0.0136367	0.0161714	0.00510313	0	0.00218299	0	0.00180777	0	0	0.00433577	0.0011401	0	0	0	0	0	0	0.00279933	0.00187585	0	0.00156379	0.0273109	0	0.00644717	0	0.000417362
c8be960444504f12dd5bda91ebc3d7e4	0	0	0.00586873	0	0.0039267	0	0	0.00126729	0	0	0	0	0	0	0	0	0	0.0105217	0	0	0	0	0	0	0	0	0	0	0	0	0.00200447	0	0.000995096	0	0	0	0.00231589	0	0.0655067	0	0.0173558	0.00102319	0	0.0172016	0.0045018	0.00202156	0	0	0.000626043
984785594a0068a974b0b01fb9e8d550	0	0	0	0	0	0.00874305	0	0	0	0	0	0.00231392	0.00943635	0.00189215	0.00261117	0.00242613	0.000909345	0	0	0	0	0	0.00306026	0	0.0173169	0	0.00526959	0.00104404	0	0.00409762	0.00400894	0.00370101	0	0	0	0.00423216	0	0.000923894	0.00104233	0	0	0.00306958	0	0.00106996	0	0	0.00375563	0.00755688	0
bbaa26073b3ced94ddc36bfac6c69d64	0.00288878	0	0.0182239	0	0.00763525	0	0.00319635	0	0.00196381	0	0.00454366	0	0	0.0224874	0	0.0189758	0.0117515	0.00698992	0	0	0.00656542	0	0	0.00490922	0	0.00893047	0	0.00341686	0.00147069	0.00735161	0.00107933	0.00746269	0	0.0104621	0	0.0058948	0	0	0	0	0.00111973	0	0.00593907	0	0	0	0.000563345	0	0.0121035
d4d3285b314efe47e9679e0dad56129e	0	0.00835306	0	0.00178822	0	0	0	0	0	0.00419463	0	0	0	0.0143367	0.00399355	0.0018196	0.00146894	0	0.00179997	0	0.00711913	0	0	0.0105198	0	0	0	0	0.000668494	0	0.00539665	0.0483558	0	0.00134129	0.00599123	0.00529021	0	0.0013281	0	0	0	0	0	0	0.0015006	0	0.0081998	0	0
10e5f2e25af4866670791bc877afa49a	0	0.00167061	0.00710425	0.00319326	0	0	0	0	0.00406789	0.00160159	0.00217305	0.00134979	0	0.0026199	0.00184318	0.00199289	0.0118215	0	0.00195649	0.039996	0	0	0	0.00155848	0	0.0165143	0.0145868	0.00531511	0.0175814	0	0	0.0021842	0	0.00127423	0	0	0	0.00144358	0	0.00239739	0	0	0	0	0	0	0	0	0
3b44914f25fbf0897ec7b38800bf7b6a	0	0	0	0	0	0	0	0	0	0	0	0	0	0	0	0	0.0104225	0	0	0.0178642	0	0	0	0	0.00842261	0	0	0	0	0	0	0.00849411	0.00533087	0	0	0	0	0	0	0	0	0.0085266	0	0	0	0	0	0	0.00653868
8cba6a24da3ddae09d33c98c7d0338f6	0.00224683	0	0	0	0	0	0	0	0	0.0165497	0	0.00559198	0	0.0111346	0.0143614	0.00987783	0	0	0.0129911	0	0	0.00198132	0	0	0	0	0	0	0.000401096	0	0	0	0	0	0.00192575	0	0.00486336	0.0229241	0	0	0	0	0	0	0.00090036	0	0	0	0.00222593
ddbec9601c861e5bf20006b4ccd60c90	0	0	0	0	0	0	0	0	0	0	0	0	0	0	0	0	0	0	0	0	0	0	0	0	0	0	0	0	0	0	0	0	0	0	0	0	0	0	0	0	0	0	0	0	0	0	0	0	0
763af61081a37bd1d5d603ee1f615f2c	0	0	0	0	0.02476	0	0	0	0	0	0	0	0	0.0732116	0	0	0	0	0	0	0.0256289	0	0	0	0	0	0	0	0	0	0	0.00357966	0	0	0	0	0	0	0	0	0	0	0	0	0	0	0	0	0
bd3b7d5a9b12fae59a628303719173c3	0.0052961	0.00278435	0	0.00523694	0	0.00317929	0.00350076	0.00739254	0.00273531	0	0.000856052	0	0.000569981	0.00276545	0.00238077	0.00320596	0.00412703	0.00110367	0.00211301	0.00277888	0	0.00217002	0.00251099	0.00498714	0.00579476	0.00297682	0.0023675	0	0	0.00253088	0.00408604	0.0010921	0.0032696	0	0	0	0.0019685	0.00230974	0.00120269	0.00364404	0	0.00204638	0.00470497	0.00279835	0.00322629	0.00395889	0	0.00091347	0.00688648
b72e37e8f1d66ce1733aa27a1b66d897	0	0	0	0	0	0	0	0	0	0.000533862	0.0559068	0	0	0.0106251	0	0	0	0	0	0	0	0	0	0	0	0	0	0	0	0	0	0	0	0	0.00267465	0	0	0	0	0	0	0	0	0	0	0	0	0	0
9915e6cc83d00a32bc3832c039f055bc	0	0.00278435	0	0.0109848	0	0	0	0.0040131	0.00343667	0.00350824	0.00263401	0.00655611	0	0.00647697	0	0	0	0	0.000626076	0.00198491	0	0	0	0.00623393	0.00229095	0.00411085	0.00511685	0	0	0.00289244	0	0.00382235	0	0.00516397	0.00139082	0.00937122	0.00173692	0.00392655	0	0.0022056	0	0	0	0	0.00060024	0.00539084	0	0.00274041	0.00194769
8a4bdab6195e48fe0e9bf2cedfc6316e	0	0	0	0	0	0	0	0	0	0	0	0	0	0	0	0	0	0	0	0	0	0	0	0	0	0	0	0	0	0	0	0	0	0	0	0	0	0	0	0	0	0	0	0	0	0	0	0	0
6da3b55290d4fc58b255ad4923674ea3	0	0	0.00540541	0.00217141	0.00894415	0	0	0	0	0	0.00414856	0	0	0	0	0	0	0.004709	0.00219127	0	0.0170859	0	0	0	0	0	0	0	0	0	0.00177319	0.000728067	0.0016348	0	0	0	0.00358962	0	0.00112251	0	0.00223946	0	0.0010027	0.0120165	0.00585234	0	0.00557086	0	0
3565ff94d892ceca711d2ad98ed02904	0	0	0	0.00498148	0.0467932	0	0	0	0	0	0	0.00771307	0	0	0	0.0224417	0	0	0	0	0	0	0.00117702	0	0	0.0012049	0	0	0	0	0	0	0	0	0	0	0	0	0.00545221	0	0	0	0	0	0	0	0.00475714	0	0
74e6a844342a7f57b3b52aa295517846	0	0	0	0	0.00938045	0	0	0	0	0	0	0	0	0	0.0128254	0	0	0.00978589	0	0	0.017165	0	0	0	0.004245	0	0	0	0	0.00548358	0	0	0	0	0.00427945	0	0	0	0	0	0	0	0	0	0	0.00320081	0	0	0
70ad1cdd56b103305891b7aadacfe768	0	0	0	0	0.0224695	0	0	0	0	0	0	0.0130158	0	0	0	0	0	0.00588625	0	0	0	0	0	0	0	0	0	0	0	0.0010244	0	0	0.000639704	0	0	0	0.0110005	0	0	0	0	0.0190143	0	0	0	0	0.0193415	0	0
42cede62c2e8c6fc47e8b417efde080e	0	0	0	0	0	0	0	0	0	0	0	0	0	0.00189215	0	0.00433238	0.00237829	0.000809359	0.00117389	0.0045653	0	0	0	0.0110652	0.00074119	0.00134666	0.00274935	0	0	0.000723109	0	0.00843344	0	0.00724297	0.00213972	0	0	0.00935443	0	0.00393172	0	0.00332538	0	0.00131687	0.00285114	0.000842318	0	0	0
a3d0bc73bbc994a4c2cfd3949f539618	0	0	0	0	0	0	0	0	0	0	0	0	0	0	0	0	0	0	0.00821725	0	0	0	0.00196171	0	0	0	0	0	0	0	0	0	0	0	0	0	0	0.00669823	0.00801796	0	0	0.0123636	0.00671037	0	0	0	0.0010641	0.00282345	0.0146077
20638bdf570fb83fec450407bbb1b267	0	0	0	0	0.00316318	0.00306574	0.0138508	0	0.00105204	0.00442343	0	0.0113768	0	0.00851466	0.0106751	0.00381249	0	0	0	0.00138944	0	0	0	0.00506507	0	0	0	0	0	0.00228985	0	0.00758403	0	0	0	0	0.00150533	0.0057166	0	0	0	0.00247271	0	0	0	0.00867588	0	0	0.0070256
89c99e9b849cd4ef1c367d63ac9c39e5	0	0.00250592	0.0023166	0	0	0	0.00152207	0	0	0	0	0	0	0.00946074	0	0	0.0109821	0	0	0	0	0	0	0	0	0	0	0	0	0	0	0	0.00412254	0.0132788	0	0	0	0.00583208	0	0	0	0	0	0	0	0	0	0.00249128	0
e657ae3f16dfb35c0a8c33c291669b0c	0	0	0.012973	0	0	0	0.0278539	0.00359066	0	0	0	0	0	0	0	0	0	0.00198661	0	0	0	0	0	0	0.00626642	0	0	0	0	0	0	0	0	0	0	0	0	0	0	0	0	0	0	0	0	0	0	0	0
e09ec3d261736d35484c7868fbe133fc	0	0	0	0	0	0	0	0	0	0	0.0231792	0	0	0	0	0	0	0	0	0	0	0	0	0	0	0.00276419	0	0	0	0	0	0	0	0	0	0	0.00752663	0	0	0	0	0	0	0.0805761	0	0	0	0	0
a10bfe5f80cc1a1ef760e25f9ed6b640	0	0	0	0	0	0	0.034551	0.0155243	0	0	0	0	0	0	0	0	0.0141298	0	0	0	0	0	0	0	0	0	0	0	0	0.0208497	0.00508827	0	0.0256593	0.0138153	0	0.0102781	0	0	0	0.00652091	0	0.00699181	0	0	0	0	0	0	0
95e572338bd1fb050fa6e9d30c747651	0	0	0	0	0	0	0	0.0179533	0.018025	0	0	0	0	0	0	0	0	0	0	0	0	0	0.0108286	0	0	0	0	0	0	0	0	0	0	0	0	0	0.00138953	0	0	0.00652091	0	0.0154332	0	0	0	0	0	0	0
88a8cb26d0c7b90d4efba1beb1d0010f	0	0	0	0	0	0	0	0	0	0	0	0	0	0	0	0	0	0	0	0	0	0	0	0	0	0	0	0	0	0	0	0	0	0	0	0	0	0	0	0	0	0	0	0	0	0	0	0	0
3fbb8c853e5671c880fa32ac78cc2a2c	0	0	0.00416988	0	0	0	0	0.0210159	0.0493057	0	0.0337811	0	0	0	0	0.00779828	0	0	0	0.00267963	0.0219111	0	0	0	0	0	0	0	0	0	0	0.00976823	0	0	0	0	0	0	0	0	0	0	0	0	0.0015006	0	0	0	0
0d8860eea0d0efeaecb5314a866a0a48	0.00497512	0	0.0030888	0	0	0	0	0	0.0085566	0	0	0	0	0	0	0.00407244	0	0	0	0	0	0	0	0	0	0	0	0.00721336	0	0	0	0	0.000781861	0.00248139	0	0.00906892	0	0	0	0.00239739	0	0	0.00455071	0	0	0.00395889	0.0041312	0	0.00445186
12944b6000496cefd51762f4e204a699	0	0.0103021	0	0.00166049	0.0133072	0	0	0	0	0	0.00375346	0	0	0.00465759	0	0.0052855	0	0	0	0	0	0	0	0	0.000336905	0.00290595	0.00122193	0	0	0	0	0.00388302	0	0.00241432	0	0.00468561	0.0103057	0.00150133	0	0	0	0	0	0	0.00877851	0.00126348	0.000688533	0.000664341	0.00264329
b2632af7a2eb6e29beafcc16f4b158e0	0	0	0	0	0	0	0	0.0149963	0	0	0	0.00636329	0	0	0	0	0.01392	0	0	0	0	0	0	0	0.0126002	0	0	0.0182232	0	0	0	0	0	0.0162296	0	0	0	0	0	0.00872651	0	0	0.00208253	0	0	0.0293127	0	0	0.0139816
f64a466a653a3f978b1f62bf28b7ad56	0	0	0.00432432	0.0084302	0	0	0	0.00971592	0.000841633	0	0	0	0	0	0	0	0	0	0	0.0010917	0	0	0	0	0	0	0	0	0	0	0	0	0.000355391	0	0	0	0.00370542	0	0.00384862	0.000767165	0	0.00920873	0.00470497	0.0090535	0	0	0	0.000747384	0.00257373
11b305139b41432478bcdba4e7c603c3	0	0	0.00247104	0	0.00556283	0	0	0	0.00126245	0	0.00138285	0	0	0.000582199	0	0	0	0.00191303	0.00140867	0	0.0055371	0	0	0	0	0	0	0	0	0	0.0152648	0.000364033	0	0	0	0	0.00150533	0	0.00424952	0	0.004159	0	0	0.00987654	0.00112545	0	0.00212819	0	0
8d7887ec4940e422725e33cf266b7f06	0.00481464	0	0	0	0	0	0	0.0027458	0	0	0.0115896	0	0	0	0.00491514	0	0	0	0	0	0	0	0.00949466	0	0	0.0039691	0	0	0.0475299	0	0	0	0	0	0	0.00241838	0.00358962	0	0	0	0.00367912	0.00673602	0	0	0	0	0	0.0017439	0
510ba1e8e90e57d94fb64da746e8b02d	0.00449366	0	0.00756757	0	0.00109075	0	0.00182648	0	0.00371721	0	0.00177795	0	0	0	0	0.00294602	0.00272804	0.00257523	0.00242604	0.000496229	0	0	0.0032172	0	0	0	0	0.00161352	0.00187178	0	0.00886593	0	0.00206127	0.000603581	0	0	0.00741084	0.00115487	0.00384862	0	0.00111973	0.00358117	0.00439645	0.0036214	0.00787815	0.000758086	0.000625939	0	0.00347802
c81a4ce4a544006954139733ad4f67d8	0	0.00334122	0	0	0	0.00351993	0.00350076	0.0040131	0.00301585	0	0	0.00443502	0.00316656	0	0.00284156	0	0.00510632	0.0030167	0	0	0	0.00434003	0	0.00405205	0	0.00134666	0.00840079	0.0022779	0	0	0	0.00321563	0.00540195	0.00489571	0	0	0	0	0	0	0.00271935	0	0.00246818	0.00222222	0	0.00252695	0	0	0
6147791b67592b1e97ec255e534fd81b	0	0	0.0325869	0	0	0.000794822	0.00304414	0	0	0	0.0025023	0	0.00221659	0	0	0	0	0	0	0.00297737	0	0	0	0	0	0	0	0	0	0	0	0	0	0	0	0	0	0	0	0	0	0.000937926	0	0	0	0	0	0	0
d9b7b0be4669d26c6ecaf6ed7853e3a6	0	0	0.00200772	0.0025546	0.0026178	0.0029522	0	0.00190094	0	0	0.000790202	0.00308523	0.00721976	0.00509424	0	0.00147301	0.00370733	0	0.00187823	0	0	0	0.00196171	0.0206499	0.00478404	0.00850521	0.00649152	0	0.00133699	0.00204881	0	0.00297294	0	0.00127423	0.00363753	0	0	0.00317589	0.00136305	0.00249329	0	0	0.00223679	0	0.00187575	0	0	0.00224215	0.00354758
b05061d6e4b1110af7e78affdf818b6a	0	0	0	0	0	0	0	0	0.00666293	0	0.0021072	0.00510991	0	0	0	0	0.00559597	0	0	0	0.0108369	0	0	0	0	0	0	0.00626424	0.0116318	0.00831576	0	0.00254823	0	0.00375562	0	0	0	0	0	0	0	0	0	0	0	0	0	0	0
5c55ffc97269029264ad15797e60da00	0	0	0	0	0	0	0	0	0	0	0	0	0	0	0	0	0	0	0	0	0	0	0	0	0	0	0	0	0	0	0	0	0	0	0	0	0	0	0	0	0	0	0	0	0	0	0	0	0
4a51af0a3b63563fb4a2f7fb5cdf1ae9	0	0	0	0	0.00359948	0	0	0	0	0.00244051	0	0	0.00525649	0	0	0	0	0	0	0	0.00276855	0	0	0	0	0.00198455	0	0	0	0	0	0	0	0	0	0.0128476	0	0	0	0	0	0.000341064	0	0	0.00405162	0	0.00112669	0.000830427	0
be1f84e0f1af067e39220ceec7d5aad7	0	0	0	0.00191595	0	0	0	0	0.00301585	0	0	0	0	0	0	0	0.0100028	0	0	0	0	0	0	0	0	0	0	0.00503037	0.00267398	0	0	0	0	0	0	0	0	0	0	0.0102608	0	0	0.0175858	0.0018107	0	0	0	0.0125394	0
c77fce0b61afd5091f1880565518b5be	0.00625903	0	0	0	0	0	0	0	0	0	0	0.00395295	0	0	0	0	0	0	0	0	0	0	0	0	0	0.00474874	0	0	0	0.0238626	0	0	0.0137892	0	0	0	0	0	0	0.0113157	0	0	0	0	0	0	0	0.00323866	0
216d61d7c106413fe622455764ed6372	0.00369122	0	0.0111197	0	0.00250873	0.00113546	0.00243531	0	0.000771497	0	0.00243645	0	0	0.00189215	0	0	0.00146894	0	0	0	0.0108369	0	0.00423729	0	0	0	0	0.0015186	0	0	0.00493408	0	0	0.00187781	0	0.00377872	0.00254748	0	0.00601347	0.00143843	0.00279933	0.00119372	0	0.00773663	0.00187575	0	0.00588383	0	0.00319978
46145537e47b57c3e02084c2bdc13da0	0	0	0	0	0	0	0.0118721	0.00095047	0.00259503	0	0.00507046	0	0	0.00101885	0	0.000519886	0	0	7.82595e-05	0.00774117	0	0	0.00329567	0.00709109	0.000471666	0	0	0	0	0.000120518	7.70951e-05	0.00297294	0	0.00174368	0	0.00453446	0.00567392	0.000635177	0.000160359	0.0103567	0	0.000170532	0	0.0018107	0	0.00235849	0.000125188	0.00190998	0
077625b01ce25afbbb500bb22ee525ab	0	0	0	0	0	0	0	0	0	0	0	0	0	0	0	0	0	0	0	0	0	0	0	0	0	0.00255156	0	0	0	0	0.00531956	0	0.00191911	0	0	0	0	0	0	0	0	0	0	0.02	0	0	0.0040686	0	0.00278242
76606565d62203abb58e8f207015c313	0	0	0	0.00434283	0	0	0	0	0	0.0118975	0	0	0	0	0	0.00355255	0	0	0	0	0.00704003	0.0117936	0	0.00148056	0.0183276	0	0	0	0	0	0	0.00685596	0	0	0.00577725	0	0.00138953	0.00681372	0	0	0.00407902	0	0	0	0	0	0	0	0.00187813
c85ed40eec222e81d8c822e6a8e34e33	0	0.00501183	0	0	0	0	0	0	0	0.0242526	0	0.00269958	0	0	0	0	0	0	0.00469557	0	0	0	0	0	0	0	0	0	0	0	0	0	0.0058995	0	0	0	0	0	0	0	0	0.0163711	0	0	0	0	0	0	0
541574fd225700ceb7145976b1fb6cdd	0	0.0133649	0	0	0	0	0	0	0	0	0	0	0	0	0	0	0	0	0	0	0	0	0	0	0	0	0	0	0	0	0	0	0	0	0.0912592	0	0	0	0	0	0	0	0	0	0	0.00429582	0	0.00398605	0
6af187962c5e8299afe3a90b956f903a	0	0	0	0	0	0	0	0	0	0	0	0	0	0	0	0	0	0	0	0	0	0	0	0	0	0	0	0	0	0	0	0	0	0	0	0	0	0	0	0	0	0	0	0	0	0	0	0	0
8dbffc3b7e086014c739e71783768b77	0	0	0	0	0	0	0	0	0	0	0	0	0	0	0	0	0	0.0023545	0	0	0	0	0	0	0	0	0.0105392	0.00503037	0	0	0	0.000849411	0.00945341	0.0160284	0	0	0	0	0	0	0	0.00272851	0	0.00246914	0	0.0109501	0	0	0.00612131
1a2aebf2a5a07b182485e09b2b42e5d3	0	0	0	0	0	0	0	0	0	0	0	0	0	0	0	0.00831817	0.00153889	0	0.000939114	0	0	0	0.0158506	0	0	0.00432348	0	0	0	0.00861705	0.0148793	0	0.00184803	0	0	0.0259976	0	0	0.00272611	0	0	0.00383697	0	0	0	0.00496968	0	0	0
71a991907c30bfc84f5ab584be90b6a3	0	0	0	0	0	0	0	0	0.0035068	0	0	0	0	0	0	0	0	0	0	0	0	0	0	0	0	0	0	0	0	0	0.0176548	0	0	0.00181074	0	0	0	0	0	0	0	0	0	0	0	0	0.0321733	0	0
436e08a7e3a360ad3dd4ac246ed5d347	0.00256781	0	0	0.00689743	0.00403578	0.00158964	0	0.00105608	0.0032964	0.00160159	0.00322666	0	0	0	0	0.00121307	0.00118914	0	0	0	0	0	0.00274639	0	0.00276262	0.00127578	0	0.00218299	0	0.000964146	0	0.00182017	0.00156372	0.00073771	0	0	0.00440019	0.00392655	0.00408916	0.00278097	0	0	0.00239105	0.00263374	0.00562725	0.0037062	0.00525789	0.00107955	0
427d0d610c24aab80ea3043bbe2435f8	0	0.00348044	0	0	0.00207243	0	0	0.00221776	0.00126245	0.00411836	0	0	0	0.00218325	0	0	0.000979295	0	0.00391298	0	0	0	0.00541431	0.00522091	0.00222357	0.00198455	0	0	0	0.00210907	0.00871174	0.00230555	0	0	0.00203274	0	0	0	0	0.00297277	0.000639846	0	0.0020054	0.00444444	0.00157563	0	0	0	0.00215637
8a0a8439906549c86d51ecad5e0e88cd	0	0	0	0	0	0	0	0.0130954	0	0	0	0	0	0	0	0	0	0	0.0121302	0	0	0	0	0	0	0	0.0078662	0	0	0.00620669	0	0	0.000213235	0	0	0	0	0	0	0	0	0.00468963	0.00948708	0	0	0	0.00519529	0	0
cdf5f6acfc98e040a224803f7339b5ee	0.0449366	0	0	0	0	0	0	0	0	0	0	0.0151369	0	0	0	0	0	0	0.00234779	0	0	0	0	0	0	0	0	0.00170843	0	0.0351311	0	0	0	0	0	0	0	0	0.0152341	0	0	0	0	0	0	0	0.00150225	0	0
b6dab5608131593038e4dbdf9b9729c4	0	0	0	0	0.0121073	0	0.012481	0	0	0	0	0	0	0	0.00407035	0	0.00440683	0	0	0	0	0	0	0	0	0	0.0109974	0	0	0	0	0	0.0224607	0	0	0	0	0	0	0	0	0.00989086	0	0	0	0	0	0	0
d28a41860a8ce935a3e0eff443c972d2	0	0	0	0	0	0	0	0	0	0	0	0	0	0	0	0	0	0	0	0	0	0	0	0	0	0	0	0	0	0	0	0	0	0	0	0	0	0	0	0	0	0	0	0	0	0	0	0	0
fe43ad5e47019c3c61b16cf319fcd417	0	0	0	0	0	0	0	0	0	0	0	0	0	0	0.00568313	0	0	0	0	0	0	0.0107557	0	0.00506507	0.0159693	0.0030477	0	0.00313212	0	0	0	0.0119524	0	0	0	0	0	0.00207876	0	0	0	0	0	0	0	0	0	0	0
20d233a5a660949f039b43951e85b300	0	0	0.00787645	0	0	0	0.00380518	0.019115	0.0025249	0	0	0	0	0	0	0	0	0	0.00422601	0.00277888	0	0	0	0	0	0	0	0.00806758	0	0	0	0	0	0	0	0	0	0	0	0	0	0.0045191	0	0	0	0.0112028	0	0	0
8b819c4628b280e1ec859158cde15612	0	0	0	0	0	0	0	0	0	0	0	0	0	0	0	0	0	0	0	0	0	0	0	0	0	0.00666241	0	0	0	0	0	0	0.0103774	0	0	0	0.0189903	0	0.0127486	0	0	0	0	0	0.00345138	0	0.00782424	0	0
97ab76db7962f8a2b8d62559e03047a7	0.00256781	0	0	0	0	0	0	0	0	0.0212782	0.00151455	0	0	0	0.00168958	0.00502556	0	0.00610698	0	0.00158793	0	0	0.00612053	0.00787033	0.00390809	0	0	0.00313212	0	0.0013257	0.00647598	0.00224487	0	0	0	0	0	0	0	0.00278097	0	0	0.00964134	0	0	0	0	0.00589603	0.000904285
7a0ce2a80f9d8b0732c6529ae3b027b8	0	0	0	0	0	0	0	0	0	0	0	0	0	0	0	0	0	0	0	0	0	0	0	0	0	0	0	0	0	0	0	0	0	0	0	0	0	0	0	0	0	0	0	0	0	0	0	0	0
bc274b1bcdfab0bd138d8acc3d931524	0.0475044	0.00194905	0	0	0	0	0	0	0	0	0	0	0	0	0	0	0	0	0	0	0	0.0383998	0	0	0	0	0	0	0	0	0	0	0	0	0	0	0	0	0	0	0	0	0	0	0	0	0	0	0
0143902666788d390545cb73c0ce6121	0	0.00222748	0.00432432	0.00728062	0	0	0	0.00697011	0.0042783	0	0	0	0	0	0	0	0	0	0	0	0	0	0	0	0	0	0	0	0.000534795	0	0	0	0	0.00268258	0	0	0.00984252	0.00202102	0.00569275	0	0	0.00468963	0	0	0.00607743	0	0	0	0
7febcbbe3c5db2150d1d7a7f25e393f7	0	0.00208826	0	0	0	0	0	0	0	0.00236425	0	0	0	0	0	0	0	0	0.00133041	0	0	0	0	0	0	0.00623715	0	0	0	0.00180777	0	0	0	0.00100597	0	0	0	0	0	0.0021097	0.000879789	0.00895293	0	0	0	0	0	0	0
c71312d435e7d0dfe9f4adaa393dbdc4	0.00240732	0.000696088	0	0.00587559	0	0	0	0	0	0.00442343	0.00204135	0	0	0.000509424	0	0.00233949	0.00237829	0.00566551	0	0	0	0.000377394	0.00392341	0	0.00161714	0	0	0	0	0	0	0	0.00348283	0.00201194	0	0	0	0.000981638	0	0	0.000799808	0.00042633	0.00755881	0	0	0	0	0.00157781	0
f69e787b2ba61d5f41b01565c4582d1b	0	0	0	0	0.0052356	0	0	0	0	0	0	0	0	0	0	0	0	0	0	0	0.0193007	0	0	0	0	0	0	0	0	0	0	0	0	0	0	0	0.00220009	0	0	0	0	0	0	0.00288066	0.00240096	0	0	0.0044843	0
635b2154d20cfb703a1ab299a25c7ed1	0	0	0	0	0	0	0	0	0	0	0	0.00626687	0	0	0	0	0	0	0.0116607	0.00853513	0	0	0	0	0.00592952	0	0.0113029	0	0	0	0	0	0.00810292	0.0115351	0.0038515	0	0	0	0.00232521	0	0	0	0.011184	0	0	0	0	0	0.0236505
792b73c7a084f08bd1f701d183a3422f	0	0.00180983	0	0	0.00338133	0	0.000913242	0	0	0.00976205	0	0	0	0.0037843	0.00537593	0.000779828	0.000909345	0	0	0.00218341	0.000711913	0.000754788	0	0.00436375	0.00303214	0.000921398	0.000687338	0	0.00213918	0	0	0.0032763	0.00120833	0	0.0054563	0.00136034	0	0	0	0	0	0	0	0.00279835	0.00195078	0	0	0	0.00222593
87399f75dcaf9759dd3645f32ecf9286	0	0	0.00432432	0.0025546	0.0030541	0	0	0	0	0	0.00204135	0.000771307	0	0	0	0	0	0.00963873	0.00266082	0	0.00822655	0	0	0	0	0	0	0	0	0	0.00277542	0	0	0	0	0	0.0040528	0	0	0	0.00519875	0	0	0.0142387	0.0022509	0	0	0.000664341	0
b663d7b352708d2592b9825761f79e36	0	0.0200473	0	0.008047	0	0	0	0	0	0	0	0	0	0	0	0	0	0	0	0	0	0	0	0	0	0	0	0	0	0	0	0.0165029	0	0	0	0	0	0	0	0.00182202	0	0	0.000694177	0	0.00547719	0	0	0.0073908	0
e427e698e1de3783b2ea7ab0da9b1437	0	0.00501183	0	0.00395964	0	0	0	0	0	0	0	0	0.00785307	0.00189215	0	0	0	0.000809359	0	0	0.00118652	0	0	0	0	0.00177192	0	0	0	0.00584513	0	0.000849411	0	0.00073771	0	0.00453446	0	0	0	0.00124664	0	0	0	0	0	0	0	0	0.00132165
7acb276da645812928883a9335d4fd00	0	0	0	0	0	0	0.00517504	0	0	0	0	0.00269958	0	0	0	0.00329261	0	0	0	0.00337435	0	0	0	0	0.00181928	0	0	0	0	0.00228985	0.00123352	0	0	0	0	0	0.00347383	0.00236748	0	0	0.00847797	0	0.00131122	0	0	0.00353774	0	0.00539777	0
16c38d0be7c5e5ceac110fb072d055cf	0.0093083	0	0	0	0	0.0115817	0	0	0	0	0.00480706	0	0	0	0	0	0	0	0.0173736	0	0	0	0	0	0	0	0	0.00692863	0	0	0	0	0	0	0	0	0	0	0.00400898	0	0	0.00912347	0	0	0	0.03125	0.00231597	0	0
0293a57d92fe5231112c02f47469ae52	0	0.00278435	0	0.0112403	0	0	0	0	0	0	0	0	0.00582647	0	0	0	0	0	0	0	0	0.00773658	0	0.0127796	0	0	0	0	0	0	0	0.0121344	0	0	0	0	0	0	0	0	0	0	0	0	0	0	0	0	0
cd0f159120cb1bdba01256ee235229f7	0	0	0	0	0	0	0	0	0	0	0	0	0	0	0	0	0	0	0	0	0	0	0	0	0	0	0	0	0	0	0	0	0	0	0	0	0	0	0.0101026	0	0	0	0	0	0.00270108	0	0.00682273	0	0
4797aadd6aa3bbbfb0c4ddf52a95d339	0	0	0	0	0.00807155	0	0	0	0	0	0	0	0	0	0	0	0	0	0	0	0	0	0	0	0	0	0	0	0	0	0.0123352	0	0	0	0	0	0	0	0.00200449	0	0.0095977	0	0	0	0.00285114	0	0.00951427	0	0
0bfbdb24f4850a7652d3b7621d469c16	0	0	0	0	0	0	0	0	0	0	0	0	0	0	0	0	0.000909345	0	0	0	0	0	0	0	0.0031669	0	0	0	0	0	0	0	0	0	0	0	0	0	0	0	0	0	0	0	0	0	0	0	0
ce3e186fc8512533eab0ba831b689ceb	0.00144439	0	0	0	0	0	0	0	0.00378735	0	0	0	0	0	0	0	0	0	0	0	0	0	0	0	0	0	0	0	0	0	0	0	0.0042647	0	0	0	0.00115794	0.0122416	0	0	0	0	0	0	0	0	0	0	0.00445186
d3f419e8d285cfe7c0b54f5836bad2c2	0	0	0	0	0	0	0	0	0	0	0	0	0	0	0	0	0	0	0	0.00883287	0	0	0	0	0.00842261	0	0	0	0.00367672	0	0	0	0	0	0	0	0	0.00964315	0.0480276	0.0223437	0	0	0	0	0.00637755	0	0	0	0
f71d9355a2162cd7ddc1eb8b44397d6a	0	0	0.00478764	0	0	0	0	0.0027458	0	0	0.00546556	0	0.00360988	0	0.00207357	0.00303267	0	0	0.00344342	0	0	0	0.00918079	0	0.00195405	0.00219718	0.00244387	0.00170843	0.0166455	0	0	0.00169882	0	0	0	0	0	0	0	0.00268508	0	0	0	0	0	0	0	0	0
c2332a483955a25c4a12f18989e20fca	0.0120366	0	0	0	0	0	0	0	0	0	0	0	0	0	0	0	0.00965305	0	0.010252	0.0124057	0	0	0	0	0	0	0	0.0117692	0	0	0	0	0	0	0	0	0	0	0	0	0	0	0.0201311	0	0	0	0	0	0
4028876ec3b7fd682410e9a1c329a995	0	0	0	0	0	0	0.0147641	0.000633647	0	0	0	0	0	0	0	0	0.00545607	0	0	0	0	0	0	0	0	0	0	0	0	0.011871	0	0	0	0	0	0.0114873	0	0	0	0	0	0	0.00547628	0	0	0	0	0	0
d9103a7df2c1b923a0c9ecd6ae6c4c4d	0	0	0.00633205	0	0	0.00749404	0.00700152	0	0	0	0	0	0	0	0.00307196	0.00138636	0	0	0	0	0.00514159	0	0	0	0	0	0	0	0	0.00741187	0.00454861	0.00715933	0	0	0	0	0	0	0	0	0	0.00136426	0.00323949	0	0	0	0	0.0023252	0.00201725
29ad174db279168832763a0579797d11	0	0	0	0	0	0	0	0	0	0	0	0.0112804	0	0	0	0	0	0.0191303	0.00148693	0	0.00134472	0	0	0	0	0	0	0	0	0	0	0	0	0	0	0	0	0	0	0	0	0	0	0	0	0	0.00338007	0	0
c9031a5a97b1f4073ebf271d6b34281c	0	0	0	0	0	0	0	0	0	0	0.00164625	0	0	0	0	0.00103977	0	0	0	0	0	0	0	0.0146497	0	0.00297682	0	0	0	0.00180777	0.00400894	0	0	0	0.015192	0.00453446	0	0.00363783	0	0	0	0	0	0	0	0	0	0	0
9c9625a1cba30b23e27c24d16f7e944e	0	0	0	0.0140503	0	0	0	0.00728694	0	0	0	0	0	0	0	0	0	0	0	0	0	0	0	0	0.00640119	0	0.0213838	0.00455581	0	0.0149443	0	0	0	0.0116692	0	0	0	0	0	0	0	0	0	0	0	0	0	0	0
9fef19e34d637676b6d71f3963726c3d	0	0	0.00339768	0	0	0	0	0	0.00112218	0	0	0	0	0	0	0	0.0103525	0	0	0	0	0	0	0	0	0	0	0.0138573	0	0	0	0	0	0	0	0	0.00393701	0	0	0.0169735	0	0	0.0219823	0	0	0	0	0.0107125	0
55736c08baad0a637430c62b851ca766	0	0	0	0	0	0	0	0.000844862	0	0	0	0	0	0	0	0	0	0	0.00125215	0	0.000949217	0	0	0	0	0	0	0	0	0.00186803	0	0	0	0	0.0277094	0	0.00636869	0.00646726	0	0	0	0	0	0	0.0037515	0	0	0	0.00396494
5b3763b7ae3ae4426d072c95e067f5ed	0	0	0	0	0	0	0	0	0	0.00793167	0.000790202	0	0.00360988	0	0	0	0.00118914	0	0	0	0	0	0.00863151	0.00218187	0	0.000496137	0.00511685	0	0	0.0174149	0	0.000303361	0	0	0	0	0	0.00329137	0	0	0	0	0	0	0	0	0	0	0
b602f9d46d303cfd92e0053a9f595ae1	0	0	0	0	0	0	0	0	0	0	0	0	0	0	0	0	0	0	0	0	0.0246005	0	0	0	0	0	0	0	0	0	0	0	0	0	0	0	0	0	0.00104233	0	0.00463889	0	0	0	0.00682773	0	0.00331748	0	0
3f0db4c76aadf1b92b081e9f9903a415	0	0	0	0.00306553	0.004363	0	0	0	0	0	0.00190965	0	0	0	0	0.00173295	0.00104924	0	0.00242604	0	0.00229394	0	0.00258945	0.0067794	0	0.00155929	0	0	0.00414466	0.00222959	0.00416313	0	0	0	0	0	0	0.00161681	0	0	0.00095977	0.00213165	0.000462784	0	0.00165066	0.00101078	0.00156485	0.0011626	0.00132165
64d8560295c88be00d525f95f8d07991	0	0.00111374	0	0.00383191	0	0	0	0.00200655	0	0.00419463	0	0	0.00417986	0	0	0	0	0.00485615	0.00109563	0	0	0	0	0.0019481	0.00161714	0.00219718	0	0	0	0	0	0.0017595	0.000355391	0	0.00106986	0	0	0.0047927	0	0	0	0	0.00138835	0	0	0.00126348	0	0.00282345	0
7d0bd5787bfca4b256e6f06878c74032	0.0239127	0	0	0	0	0	0	0	0	0	0	0	0	0	0	0	0.00867375	0	0	0.017368	0	0	0	0	0	0	0	0	0	0.00590539	0	0	0	0	0	0	0	0	0	0	0	0	0.00539915	0	0	0	0	0	0
61c085d7ed1bb5709fb7965eb6a3cf1a	0	0.00765697	0	0	0	0	0	0	0	0	0	0	0.00322989	0	0.0185854	0.00537215	0	0	0	0	0.0168486	0.00830267	0	0	0	0	0	0	0	0	0	0	0	0	0	0	0	0	0	0	0	0	0	0	0	0	0	0	0.00125209
4902ea61280da520d548f5e734268102	0	0	0.00262548	0.00178822	0.0135253	0	0	0	0.000561089	0.000610128	0.0017121	0	0	0.00196492	0	0	0.00125909	0.00198661	0	0	0.00348046	0	0.00094162	0.000545469	0.000673809	0.000779644	0	0.000569476	0.00113644	0.0013257	0.00061676	0	0.000781861	0.0011401	0	0.000755744	0	0.000866151	0	0.00067127	0.00151964	0.000596862	0.000462784	0.00106996	0.00307623	0.000589623	0.00162744	0	0
04543878584c78b9e616bd6db5800d29	0.00593805	0	0.00633205	0	0	0	0.00182648	0.00190094	0	0	0	0.00106055	0	0	0	0	0	0	0.000939114	0	0	0	0.00502197	0	0.001415	0	0	0.00294229	0	0	0	0	0.00312744	0	0	0	0	0	0.00160359	0	0.000559866	0	0.00732742	0	0	0	0.000751127	0.00124564	0.00354758
d06570ab4574d3ab6b4c12e58661fad8	0.020061	0	0	0	0	0	0	0	0	0	0	0	0	0	0	0	0	0.00220734	0	0	0	0	0	0	0	0	0	0	0	0.00807472	0	0	0	0.0283683	0	0	0	0	0	0	0	0	0	0.00312757	0	0	0	0	0
f56a08383eae990e1714ee6b868dc5cb	0	0	0	0	0	0.00749404	0	0	0	0	0	0	0	0	0	0	0	0	0	0	0	0	0	0	0	0	0	0	0	0	0	0	0.0273651	0	0	0	0	0	0	0	0	0	0	0	0	0	0	0	0
5dbbdec5d37aa0e7ef144478f50b5596	0	0	0	0	0	0	0	0	0	0	0	0	0	0	0	0	0	0	0	0	0.00656542	0	0	0	0	0	0	0	0	0	0	0	0	0	0	0	0	0	0	0	0	0	0	0	0	0.0206368	0	0	0
cee0d686b10caf2c29b376000f0d1144	0	0.0047334	0	0	0	0	0	0	0	0.00564369	0	0	0	0	0	0.00216619	0	0	0	0	0	0.00339655	0	0	0	0	0.00229113	0	0	0.00644773	0	0	0	0.00241432	0	0	0	0	0	0.00306866	0	0	0	0	0.0022509	0	0	0	0
c891c87d18846ffd482edb52d36f151d	0	0	0	0.00434283	0	0	0	0	0	0.00633008	0.00592651	0.00539915	0	0.00400262	0.00383995	0.00207954	0.00181869	0	0	0	0	0	0	0.00584431	0	0.00368559	0	0	0	0.00216933	0	0	0	0.00429213	0	0	0	0.0017323	0	0	0.00447893	0	0	0	0.00097539	0	0	0.00132868	0
c4dd9a649278b4e6a694d20e64623a26	0	0	0	0	0	0	0	0.0195374	0.00490952	0	0	0	0	0	0	0	0	0	0	0	0	0	0	0	0	0	0	0	0	0	0	0	0	0	0	0	0	0	0	0	0	0	0.0513691	0	0	0	0	0	0
aa227d0b77294a3d1f5daf062903db07	0	0	0	0	0	0	0	0	0	0	0	0	0	0	0	0	0	0	0	0	0	0	0	0	0	0	0	0	0	0	0	0	0	0	0	0	0	0	0	0	0	0	0	0	0	0	0	0	0
b3d739becac6fd0a5c043068cf193176	0	0	0.00277992	0	0	0	0.00258752	0.005386	0.000631225	0	0	0	0	0	0.00453114	0	0	0	0	0.00148869	0	0	0	0	0	0	0	0	0	0	0.00223576	0	0	0	0	0.00347642	0	0	0.00360808	0.00201381	0	0	0	0.00230453	0.00202581	0.0016004	0.000813721	0	0.00361714
d79a8181b7dec502b29fe379e2ac0f37	0	0	0.0109653	0	0.00207243	0	0	0	0	0	0.00698011	0	0	0	0	0	0	0	0	0	0	0	0	0	0	0	0	0	0	0	0	0	0	0	0	0	0.0020843	0	0	0	0	0	0	0	0	0.00850741	0	0	0
760a53c7ee6d6197da93ed4f37243d39	0	0	0.00185328	0	0	0	0.00167428	0.000633647	0.00168327	0	0.00296326	0	0	0	0.00322556	0	0.000699496	0.00139798	0.00219127	0	0	0	0.0032172	0.000935089	0	0.00042526	0.00091645	0	0.00447891	0	0.000925141	0	0	0.00422507	0	0.00997582	0	0	0.00192431	0.00143843	0.000879789	0	0	0	0.00067527	0	0	0.00274041	0
724d6e201ac1ebb582d10a088126e648	0	0	0	0	0	0	0	0	0	0	0	0	0	0	0	0	0	0	0	0	0	0	0	0	0	0	0	0	0	0	0	0	0	0	0	0	0	0	0	0	0	0	0	0	0	0	0	0	0
e090850aff3525eab64a7637d8e23d1d	0	0	0	0	0.00109075	0	0	0	0	0	0	0.000192827	0	0	0	0	0	0.000515047	0	0	0.00933397	0	0	0	0	0	0	0	0	0	0	0	0	0	0	0	0	0	0.00280629	0	0.00303927	0	0	0	0.00097539	0.000168464	0.00832499	0	0
0f9a39fdca929d74d66b3167dd73a001	0	0	0	0	0	0	0	0	0.00126245	0	0	0	0	0	0.00929268	0	0	0	0.00563468	0.00704645	0.00419237	0	0	0	0	0	0	0	0	0.00325399	0	0.0017595	0	0.00134129	0	0	0.0020843	0.00288717	0.00328736	0.00412351	0	0	0	0	0	0	0.0061968	0	0
a52583fbe2beadccac863dd4ce9247e8	0	0	0	0	0	0	0	0	0	0	0.0017121	0	0	0	0	0	0	0	0	0	0	0	0	0	0	0	0.00328395	0	0	0	0	0	0	0.00201194	0	0	0.00717925	0	0	0	0	0	0	0	0	0	0	0	0.00166945
4ac831db012844a43aaedb2acbf96664	0.000481464	0	0.0030888	0.00178822	0	0	0	0	0.00266517	0	0.000395101	0	0	0	0	0.00424573	0.00167879	0.000735781	0.000626076	0.00069472	0.00458788	0	0.00282486	0	0.000808571	0.000567014	0.000534596	0.00123386	0.00147069	0	0.00138771	0.00200218	0.00113725	0.00167661	0.00139082	0.00332527	0	0.000981638	0	0	0	0.000682128	0.000771307	0.00106996	0.00060024	0	0.000938908	0.00124564	0.000904285
39d9841f6f529b595c8fdcbb89a7bb1a	0	0	0	0	0	0	0	0	0	0	0	0	0	0	0	0	0	0	0	0	0	0	0	0	0	0	0	0	0	0	0	0	0	0	0	0	0	0	0	0	0	0	0.00254531	0	0	0.00463275	0	0	0
dbd15460af65f46d48e600e2eaa922ad	0	0	0	0	0	0	0	0	0	0	0	0	0	0	0	0	0	0	0	0	0	0	0	0	0	0	0	0	0	0	0	0	0	0	0	0	0	0	0	0	0	0	0	0	0	0	0	0	0
d55485af4d040ec5fbe5ba893db04c9c	0	0	0	0	0	0	0	0	0	0	0	0	0	0	0	0	0	0	0.000626076	0	0.0151084	0	0	0	0	0	0	0	0	0	0.0329196	0	0	0	0	0	0	0	0.000801796	0	0	0	0.00347088	0	0	0	0.0061968	0	0
b01e6a674583f43930a4cf5a4204d37f	0	0	0	0	0.00534468	0	0	0	0	0	0	0	0	0	0	0	0	0	0	0.00119095	0	0	0	0	0	0.00170104	0	0	0	0	0	0	0	0	0.015834	0	0	0	0	0	0	0	0	0	0	0	0	0	0
112ed031236e5c24163f8062e33b99fc	0	0.00501183	0.00185328	0	0.00185428	0.00249801	0	0	0	0	0	0.00173544	0	0	0	0	0	0.000662203	0.00375646	0	0	0.00424568	0	0.00288319	0	0	0	0	0	0.00138596	0	0.00103143	0	0.00100597	0	0	0	0.00242522	0.00184413	0.00383583	0	0	0.00161975	0	0	0.00092655	0	0.00132868	0
3b1bb29ad73a41462145f1da01f181e6	0	0	0	0	0	0	0	0	0	0	0	0	0	0	0	0	0	0	0	0	0	0	0	0	0	0	0	0	0	0	0	0	0.00405146	0	0	0	0	0	0	0	0	0	0	0	0	0	0	0	0
1e4958f4d4a06f19863110f6786fa6bb	0	0	0	0	0	0	0	0	0	0	0	0	0	0	0	0	0	0	0	0	0	0	0	0	0	0	0	0	0	0	0	0	0	0	0	0	0	0	0	0	0	0	0	0	0	0	0	0	0
af5eb608058dc3124d52223e3bc9a946	0	0	0	0	0	0	0	0	0	0.0042709	0	0.0028924	0	0	0.00337916	0.00207954	0	0	0	0	0	0	0	0	0	0.000992274	0	0	0	0	0	0.00157748	0	0	0	0	0	0.00363783	0.000481078	0	0	0	0	0	0.00112545	0	0	0	0
5caca9d2f7844fdfa3a94ab935735693	0	0	0	0	0	0.000113546	0.00821918	0	0	0	0	0.00298882	0	0	0	0	0	0	0	0	0	0	0	0	0	0	0	0.0133827	0	0.00373607	0	0	0	0	0	0	0	0	0	0	0	0.00562756	0	0	0	0	0	0	0
f1fa8908cf5e8d28b7d1e8649430e3e9	0	0	0	0	0.0345768	0	0	0	0	0	0	0.00221751	0	0	0	0	0	0	0.00242604	0	0.000711913	0	0	0	0	0	0	0	0	0	0	0	0	0	0	0	0.00474757	0	0.00817832	0	0.00967768	0	0	0	0	0	0	0	0
7a5a01e0ba29a29f801258fc8a78f4af	0	0	0	0	0	0	0	0	0	0	0	0	0	0	0	0	0	0	0	0	0	0	0	0	0	0	0	0	0	0	0	0	0	0	0	0	0	0	0	0	0	0	0	0	0	0	0	0	0
72f2c230817ec52ae653ac22a94741d6	0	0	0	0	0	0	0	0	0	0	0	0	0	0	0	0	0	0	0	0	0	0.00481177	0	0	0	0	0	0	0	0	0	0	0	0	0	0	0	0	0	0	0	0	0	0	0	0	0	0	0
2d8dfd84f65be2f9fa8dcf666ed76860	0	0	0	0	0	0	0	0	0	0	0	0	0	0	0	0	0	0	0	0	0	0	0	0	0	0	0	0	0	0	0	0	0	0	0	0	0.00590551	0	0.00176395	0.0196586	0	0	0	0	0	0	0.00625939	0	0
9a98c3ac9da43515b5a43c05ea132f8b	0	0	0	0	0	0.0157829	0	0	0	0	0	0	0	0	0	0	0	0	0	0	0	0	0	0	0	0	0	0.00541002	0	0.019524	0	0	0	0.016632	0	0	0	0	0	0	0	0	0	0	0	0.00960243	0	0	0
cba9f2b3dc2c6651325486251792c9e1	0	0	0	0	0	0	0	0	0.00666293	0	0	0	0	0	0	0	0	0	0	0	0	0	0	0	0	0.00559926	0	0	0	0	0	0	0	0	0	0	0	0	0	0	0.0037591	0	0	0	0	0.00454852	0	0	0
5bdc805f06209c0c99353e832963458c	0	0	0	0	0	0	0	0	0	0	0	0	0	0	0	0.0117841	0.000979295	0	0	0	0.000949217	0	0	0	0	0.00673329	0	0	0	0	0.00323799	0	0	0.000402387	0	0	0.0020843	0	0.0035279	0	0	0.00102319	0	0	0	0	0	0	0.00125209
c5eb9d25df7a7dbeb6103630c3a1118f	0	0	0	0	0	0	0	0	0	0	0	0	0	0	0	0	0	0	0	0	0	0	0	0	0	0	0	0	0	0	0	0	0	0	0	0	0	0	0	0	0	0	0	0	0	0	0	0	0
ec317f03d475aaa2b2b4054157e792a2	0.00176537	0.00194905	0	0	0	0	0	0	0	0.00114399	0.000921902	0	0.00215326	0.0002911	0	0	0.000979295	0	0	0	0.00142383	0.00103783	0.00109856	0	0.00128024	0.000567014	0	0	0.000601644	0.00253088	0.00177319	0	0.000568626	0	0.00213972	0.00332527	0.000926355	0.000635177	0.000561257	0.000958957	0	0.000937926	0	0	0	0.00109501	0	0	0.00215637
2729c71146952781ed7060999fa49abb	0	0	0	0	0	0.00465539	0	0	0	0	0	0	0	0	0	0	0	0	0	0	0	0	0	0	0	0	0	0	0	0	0	0	0	0	0	0	0	0	0	0	0	0	0	0	0	0	0	0	0
1510b40dac69147a74f559bf9f6c361e	0	0	0	0	0	0	0.00304414	0	0	0	0	0	0	0	0	0	0	0.00279597	0	0.00138944	0	0	0	0	0	0.000708767	0	0	0	0.000482073	0.00994526	0	0	0	0	0	0	0	0	0	0	0	0	0	0	0	0.00632198	0	0.00250417
a1eced5443abe97b70c4bb22f6000a82	0	0	0	0	0	0	0	0	0	0	0	0	0	0	0	0	0	0	0	0	0	0	0	0	0	0	0	0	0	0	0	0	0	0	0	0	0	0	0	0	0	0	0	0	0	0	0	0	0
adf02b20cd2e3eaf4bc4a93906b86fbb	0.0635532	0	0	0	0	0.0264562	0	0	0	0	0	0	0	0	0	0	0	0	0	0	0	0	0	0	0	0	0	0	0	0	0	0	0	0	0	0	0	0	0	0	0	0	0	0	0	0	0	0	0
4a1a49262cf8dada92db65f695aa6a61	0	0	0	0	0	0	0	0	0	0	0	0	0	0	0	0	0	0	0	0	0	0	0	0	0	0	0	0	0	0	0	0	0	0	0	0	0	0	0	0	0	0	0	0	0	0	0	0	0
551f66df1b217e6bb699a8a9b36c0810	0	0	0	0.0129008	0	0	0	0	0	0.00175412	0	0	0	0	0	0	0	0	0	0	0	0.00839702	0	0	0	0	0	0	0	0	0	0	0	0	0.0208623	0	0	0	0	0	0	0	0	0	0	0	0	0	0
ed20e4ad6c97a5e037fe408200b098fc	0	0	0	0	0	0	0	0	0	0	0	0	0	0	0	0	0	0	0	0	0	0	0	0	0	0	0	0	0	0	0	0	0	0	0	0	0	0	0	0	0	0	0	0	0	0	0	0	0
56c5bede1c037dab5a656870f04a5f7d	0	0	0	0	0	0	0	0	0	0.000838926	0	0	0	0	0	0	0.00195859	0	0.00156519	0.00764192	0	0	0	0.00109094	0.000943333	0.0139627	0.00595693	0.00142369	0	0	0	0	0.000497548	0	0	0	0.00266327	0	0	0	0.00319923	0	0.000925569	0	0	0	0	0	0
017fd448df2b4a4d1037dcc7f6bf0db7	0	0	0.00169884	0.000383191	0	0	0	0.0013729	0.00182354	0	0	0	0	0	0	0	0	0.000956515	0	0.000595474	0	0	0	0	0.000875952	0.00347296	0	0.00104404	0.00969316	0	0.00146481	0.00157748	0.000568626	0.00087184	0.000534931	0	0.000347383	0	0.00200449	0	0.00191954	0	0.00115696	0.00156379	0	0	0.000312969	0.000996512	0.00278242
a5ef0e2a44a7746b48b7762507cc6f99	0	0.00250592	0	0	0	0	0	0	0	0.000610128	0	0.0028924	0	0.0037843	0	0	0	0	0	0	0	0	0	0.00101301	0.000539047	0.00042526	0.000458225	0	0	0	0	0.00157748	0	0.00777949	0	0	0	0.00692921	0	0	0	0	0	0	0.00060024	0	0	0.000166085	0
c2e0d3293dafa52d62d08a347ddb300e	0	0	0	0	0	0	0	0	0	0	0	0	0	0	0	0	0	0	0	0	0	0	0	0	0	0	0	0	0	0	0	0	0	0	0	0	0	0	0	0	0	0	0.00578481	0	0	0	0	0	0
e1e41763bc879c5448ad0d2c3f20a882	0	0	0	0	0	0	0	0	0	0	0	0	0.0179227	0	0	0	0	0.000882937	0	0	0.00450878	0	0	0	0	0.000637891	0	0	0	0	0	0	0	0	0	0.0234281	0	0	0.00176395	0.000191791	0.00295929	0	0	0	0	0	0.00162744	0	0
226d6fa18a0e59ab4f7d979f8c466729	0	0.0119727	0	0	0	0.00522312	0	0	0	0	0.00474121	0	0	0	0	0	0	0	0	0	0	0	0	0	0	0	0	0	0	0	0	0	0	0	0	0	0	0	0	0	0	0	0	0	0.00540216	0	0	0.0044843	0
4b2c6fa581c5c78d0013ce1342cf101f	0	0	0	0	0	0	0	0	0	0	0	0	0	0	0	0	0	0	0	0	0	0	0	0	0	0	0	0	0	0	0	0	0	0	0	0	0	0	0	0	0	0	0	0	0	0	0	0	0
02aefaf01fb9c7719e43011974f0d4b6	0	0	0	0.00178822	0.00469023	0	0	0	0	0.000838926	0	0	0	0	0	0.00259943	0	0.00154514	0	0	0.00134472	0	0	0	0	0	0	0	0	0	0	0	0	0	0	0	0.000694766	0.000635177	0.00192431	0	0.00231944	0	0	0	0	0	0	0	0.000973845
48ad7311a495979e3d0806cf99901adf	0	0	0	0	0	0	0	0.00095047	0	0	0.0019755	0	0	0	0	0	0	0	0	0	0	0	0	0	0	0	0.00198564	0	0	0	0	0	0	0	0	0	0	0	0	0	0	0	0	0	0	0	0	0	0
2c3d3a606743554b04d6f8232dc2aed6	0	0	0	0	0	0	0	0	0	0	0	0.00578481	0	0	0	0	0	0	0	0	0	0	0	0	0	0	0	0	0	0	0	0	0	0	0	0	0	0	0	0	0	0	0	0	0	0	0	0	0
bb45c5347dd09c8568631f848339eb10	0	0	0	0	0	0	0	0	0	0	0	0.000771307	0	0	0	0	0	0	0	0	0	0	0	0	0	0	0	0	0	0	0	0	0	0	0	0	0	0	0	0	0	0	0	0	0.0108043	0	0	0	0
0121dbcdb97a3fc4e7865e653d28a796	0	0.00375888	0	0	0	0	0	0	0.00119231	0	0.000658501	0	0	0	0	0	0	0	0	0	0	0	0	0	0	0	0	0	0	0	0	0	0	0	0	0.00347642	0	0.00202102	0	0	0	0	0	0	0	0	0	0.00124564	0
64cd406062a1e0ce9b75040445f7e8f3	0	0	0	0	0.0185428	0.00272511	0	0	0	0.00526236	0	0	0	0	0	0	0	0	0	0	0	0	0	0	0	0	0	0	0	0	0	0	0	0	0	0	0	0	0	0.00105485	0	0	0	0	0	0	0	0	0.00146077
e014bc2ba74b67c4b250ee469fc91c50	0	0	0	0	0	0	0	0	0	0	0	0	0	0	0	0	0	0	0	0	0	0	0	0	0	0	0	0	0	0	0	0	0	0	0	0	0	0	0	0	0	0	0	0	0	0	0	0	0
d596690e9f81de1bf85e7bde79025fa3	0	0	0	0.00383191	0	0	0	0	0	0	0.00190965	0	0	0	0	0	0	0	0	0	0.00134472	0	0.0049435	0	0	0	0	0	0	0	0	0	0	0	0.000962876	0.00997582	0	0.00150133	0.0047306	0.00134254	0	0.00162005	0	0	0	0	0	0	0
5a957eac99e587bd1e1165d2bad232d6	0	0	0	0	0.00414485	0	0	0	0	0	0	0.00106055	0	0	0	0	0	0	0	0	0.00901756	0	0	0	0	0	0	0	0	0	0	0	0	0	0	0	0	0	0	0	0	0.000682128	0	0	0	0	0	0	0
52306fd1773775066230efd7602dd3fa	0	0	0	0	0	0	0	0	0	0	0	0.00347088	0	0	0	0	0	0.0167758	0	0	0.00150293	0.00113218	0.00902385	0	0	0	0	0	0	0	0	0	0	0	0	0	0	0	0	0	0	0	0	0	0	0	0	0	0.0043823
28a2de23942fbaf552e6b360288e08ed	0	0	0	0	0	0	0	0	0	0	0	0	0	0	0	0	0	0	0	0	0.0391552	0	0	0	0	0	0	0	0	0	0	0	0	0	0	0	0	0	0	0	0	0	0	0	0	0	0	0	0
bda4623b1106195d86397d137973e949	0	0	0	0	0	0	0	0	0	0	0	0	0	0	0	0	0	0	0	0	0	0	0	0	0	0	0	0	0	0	0	0	0	0	0	0	0	0	0	0	0	0	0	0	0	0	0	0	0
3ea6e0f97409b657a237779d46967bc7	0	0	0	0	0	0	0	0	0	0	0	0	0	0	0	0	0	0	0	0	0	0	0	0	0	0	0	0	0	0	0	0	0	0	0	0	0	0	0	0	0	0	0	0	0	0	0	0	0
6ccdf5280bd3d7a634e7518d2a6e64c5	0	0	0	0	0	0	0.00197869	0	0	0	0	0	0	0.00589477	0	0.00554545	0	0	0.00532165	0	0	0	0	0	0	0.00148841	0	0.00208808	0	0	0	0	0.00355391	0	0	0.00241838	0	0	0	0	0.00367912	0	0	0	0	0	0	0	0
a7d25c49c19c12ec50f0328f11318434	0	0	0	0	0	0	0	0	0	0	0	0	0	0	0	0	0	0	0	0	0	0	0	0	0	0	0	0	0	0	0	0	0	0	0	0	0	0	0	0	0	0	0	0	0	0	0	0	0
c797a4e6ee0739f4a1fa69b4d175547b	0.00513561	0.00139218	0	0	0	0	0.00304414	0	0	0	0	0	0	0	0	0	0.0176273	0	0	0.00317586	0	0	0	0	0	0.00694592	0.00358943	0	0.00407781	0	0	0	0	0	0	0	0	0	0	0.00134254	0	0	0	0	0	0	0	0.00166085	0
f6f149599a9f1e71c7d1745e963a3172	0	0	0	0	0	0	0	0	0	0	0	0	0	0	0	0.00103977	0	0	0	0	0	0	0	0	0	0.00850521	0.000763709	0	0	0	0	0	0	0	0	0	0	0.00115487	0	0	0	0	0	0	0	0	0	0	0
83d5ebf56ec8de639c0252565412369e	0	0	0	0	0	0.00136255	0	0	0	0	0	0	0	0	0	0	0	0.00183945	0	0	0	0	0.00243252	0	0	0	0	0	0	0.00198855	0	0	0.00042647	0	0	0	0	0	0.000641437	0	0	0	0	0.00279835	0	0	0.0010641	0	0
d535b73a2c287e441ce56fc7fa769fab	0	0	0	0	0.00152705	0	0	0	0	0.00198292	0	0	0	0.0120079	0	0	0	0	0.00203475	0	0	0	0	0	0	0.000567014	0	0	0	0	0	0	0	0	0	0	0	0	0	0.000767165	0	0	0	0	0.0205582	0	0.0020656	0	0
ec7296ac0528a9ee7f965c8138da63fb	0	0	0.00277992	0.00204368	0	0.00590439	0	0.00158412	0	0	0	0.00106055	0	0	0	0	0	0	0	0	0	0	0	0	0	0	0	0	0	0	0	0	0	0.000938904	0	0	0	0	0.00128287	0	0	0.00221692	0.00154261	0	0.0067527	0.00117925	0	0.00207607	0
2777088ae9c1a956f9fc3ef70c8ac1c6	0	0	0	0	0	0	0	0	0	0	0.00243645	0	0	0	0	0	0	0	0	0	0	0	0	0	0	0	0	0	0	0.00433866	0	0	0	0	0	0.00196493	0.00775822	0.00288717	0	0	0	0	0	0.00748971	0	0	0	0	0
d88da6de9b71dc5e2133127ab703c528	0	0	0	0	0	0	0	0	0	0.00442343	0.010997	0	0.00842305	0	0	0	0	0.000956515	0	0	0	0	0	0.00716902	0	0	0	0	0	0	0	0.00054605	0	0.00120716	0	0	0.00115794	0.000404204	0	0	0.00135967	0	0	0	0.00285114	0	0	0	0
d2793385220d8c569dd1548ee6b9131d	0	0	0	0	0	0	0	0	0	0	0	0	0	0	0	0	0	0	0	0	0	0	0	0	0	0	0	0	0	0	0	0	0	0	0	0	0.00463177	0	0	0.0067127	0	0	0	0	0	0.0178571	0	0	0
bfd1b8cb030ad1d0f43269f058926a07	0	0	0	0.00178822	0	0	0	0	0	0	0.00507046	0	0	0	0	0	0	0	0	0	0	0	0	0	0	0	0	0	0	0.0112685	0	0	0	0	0	0	0	0	0	0	0	0	0	0	0	0	0	0	0
8995a613329d3769ef4b63d226fe84ef	0	0	0	0.00651424	0	0	0	0	0	0	0.000921902	0	0	0.00785969	0	0	0	0.00375248	0	0.00168718	0	0	0	0	0	0.000708767	0	0.00588459	0	0	0	0	0.0127941	0	0	0	0	0	0	0	0	0	0	0	0	0	0	0	0.00639955
be3c232eb0a9c0687f3fb8f3ac3ef3de	0	0	0	0	0	0	0	0	0	0	0	0	0	0	0.0103679	0	0	0	0	0	0	0	0	0	0	0	0	0	0	0	0	0	0	0	0	0	0	0	0	0	0	0	0	0	0	0	0.0262894	0	0
c9f7dbab0cbb14bc3b46747d41eb38fa	0	0	0	0	0	0	0	0	0	0	0	0	0	0	0	0	0	0	0	0	0	0	0	0	0.017519	0	0	0	0	0	0	0	0	0	0	0	0	0	0	0	0	0.00554229	0	0	0	0	0	0	0
0792fdb5492d5da78f630bafe359440b	0	0	0	0	0	0	0	0	0	0	0	0	0	0	0	0	0	0	0	0	0	0	0	0	0	0	0	0	0	0	0	0	0	0	0	0	0	0	0	0	0	0	0	0	0	0	0	0	0
e6a53088dc1b9202c634bbb6e5e11b8b	0	0	0.00138996	0	0.000763525	0.00113546	0	0	0.00259503	0	0	0.000867721	0	0	0	0.00225284	0	0	0.00133041	0.0010917	0	0	0.00306026	0.00101301	0.00208881	0.000779644	0	0.000854214	0	0.000783368	0.00169609	0.00054605	0.00206127	0	0	0	0	0	0	0.00134254	0.000399904	0.000511596	0.00231392	0.00090535	0	0.00109501	0.000876314	0	0.00118253
db555a9a5376a90d2e5b79a824cc6362	0	0	0	0	0	0	0	0	0	0	0	0	0	0	0	0.0436704	0	0	0	0	0	0	0	0	0	0	0	0	0	0	0	0	0	0	0	0	0	0	0	0	0	0	0	0	0	0	0	0	0
208a6c008433d8782429ed74c1cfae15	0	0	0.00277992	0	0	0	0	0	0	0	0	0.0104126	0	0	0	0.00129971	0	0	0	0	0	0	0.000863151	0	0	0	0.0012983	0.0022779	0	0.000482073	0	0	0	0.00134129	0.0023537	0	0	0.0017323	0	0	0	0	0	0	0	0.00261119	0	0	0
57976c743bb004f6b8de6ad92e52f86c	0	0	0	0	0	0	0	0	0	0	0	0.0105091	0.000189994	0	0	0	0	0	0	0	0	0	0	0	0	0	0	0	0	0	0	0.0119524	0	0.0032191	0	0	0	0	0	0	0	0	0	0	0	0	0	0	0
5e6e0fbedcbddfe905f85669606102bb	0	0	0	0	0.0030541	0	0	0	0	0.0038133	0	0	0	0.00130995	0	0	0	0	0	0	0.00158203	0	0.00376648	0	0	0	0	0	0	0	0	0	0	0	0.00320959	0	0.00301065	0	0	0	0	0.00102319	0	0	0	0	0	0	0
8b778a28c2542aa0bddaa2e175911fdd	0	0	0	0	0	0	0.000913242	0	0	0	0	0	0.000379987	0.00305655	0.00238077	0.00147301	0	0	0	0	0	0	0.000627746	0	0	0.00177192	0.00397128	0	0	0.00982224	0	0.00151681	0	0.00187781	0.00128383	0	0	0	0	0	0	0	0	0.00411523	0	0	0	0	0.00180857
4a5f1cf93715ab3691ba19ff66256547	0	0	0	0	0	0	0	0	0	0	0	0	0	0	0	0	0	0	0	0	0	0	0	0	0	0	0	0	0	0	0	0	0	0	0	0	0.00497916	0	0	0	0	0	0	0	0	0	0	0	0
2771bf82acc713a13a8e987b10f38578	0	0	0	0	0	0	0	0	0	0	0	0.00163903	0	0	0	0	0	0	0	0	0	0	0	0	0.00343643	0	0	0	0	0	0	0	0	0	0	0	0	0	0	0	0	0	0	0	0	0	0	0	0.00493879
f7105ea8c732d26ee3f98928bc581947	0	0	0	0	0	0	0	0	0	0.00694021	0	0	0	0	0.00322556	0	0	0.00360533	0	0	0	0	0	0	0	0	0	0	0	0	0	0.00297294	0	0	0	0	0	0	0	0	0	0	0	0	0	0	0	0	0
00f81ed65ce8758c42cabd8c32881464	0	0	0	0	0	0	0.00243531	0	0	0	0.000395101	0.000385654	0	0	0	0	0.00286794	0	0	0.0183605	0	0	0	0	0	0.00432348	0.00091645	0.00303721	0	0	0	0	0	0	0	0	0	0	0	0.00124664	0	0	0	0	0	0	0	0	0
4c2fadeceab25a48eb4de45b3dda05aa	0	0	0	0	0	0	0	0	0	0	0	0	0	0	0	0	0	0	0	0	0.00189843	0	0	0	0	0	0	0	0	0	0	0	0	0	0	0	0	0	0.00192431	0	0.00151964	0	0	0	0	0	0	0	0
66a18bc615c06ef2373eabafd33f86cb	0	0	0	0	0	0	0	0	0	0	0.00111945	0.0014462	0	0.0157194	0	0	0.00111919	0.00309028	0.0135389	0.00248114	0	0	0	0	0.00154976	0	0	0	0	0	0.00046257	0	0	0	0	0	0.00185271	0	0	0	0	0	0	0.00246914	0	0	0	0	0
fc8794ed062fcbefd3df5f7bdaf2a83c	0	0	0	0	0	0	0	0	0	0.00236425	0	0	0	0.00458482	0	0	0	0	0	0	0	0	0.00102009	0	0	0	0	0	0	0	0	0	0	0	0	0	0	0	0	0.00143843	0	0	0	0	0	0	0	0	0
a84ba535fff56673b92912048bc103e4	0.00208634	0	0	0	0	0	0	0	0	0	0	0	0	0	0	0.00277272	0	0	0	0	0	0	0	0	0	0	0	0	0	0	0	0	0	0	0	0	0	0	0	0	0	0	0	0	0	0	0	0	0
5f57bfcee3a07017bbc8eb1a66dd6e47	0	0.00180983	0.00494208	0	0	0	0	0	0.00154299	0	0.000724351	0	0	0.00181937	0.00299516	0	0.00139899	0	0	0	0	0	0	0	0.00121286	0.00113403	0	0	0.00207233	0	0	0.000970756	0	0.00087184	0.00256767	0.00166264	0	0.00138584	0	0.00201381	0	0	0	0	0	0	0	0	0
69404bf6ddd91dc6f7a0869f1ba26048	0	0	0	0	0.0013089	0	0	0	0.00105204	0.0076266	0.0014487	0	0	0.0020377	0.00122878	0	0.00216844	0	0	0	0	0	0	0	0	0.00170104	0	0	0	0	0	0.000485378	0	0	0	0	0	0	0	0.000767165	0	0.00699181	0	0	0.00142557	0	0	0	0
cf3fcda42e81aa381b1a3f2a90ab0787	0	0.00696088	0	0	0	0	0	0	0	0	0	0	0	0	0	0	0	0	0	0	0	0	0	0	0	0	0	0	0	0	0	0	0	0	0.00267465	0	0	0	0	0	0	0	0	0	0	0	0	0	0
c520d272e5f045560ffb347a0f7c80e7	0	0.00515105	0	0.00242687	0	0	0	0.000739254	0	0.00129652	0.00309496	0.000964134	0	0.002911	0.00391675	0	0	0.00117725	0	0	0	0	0	0	0.00121286	0.00163017	0.000687338	0	0.00120329	0	0	0.000606722	0	0	0.00085589	0	0.00104215	0	0	0	0	0	0	0.000987654	0	0	0	0	0
689c838548876b7c51231025ab2b07bb	0	0	0	0	0	0	0	0	0	0	0	0	0	0	0	0	0	0	0	0	0	0	0	0	0	0	0	0	0	0	0	0	0	0	0	0	0	0	0	0.00153433	0.00567864	0	0	0	0.00480192	0	0	0	0
98c8bf39afd252dbf433665974a2728c	0	0	0	0	0	0	0	0	0	0	0	0	0	0	0	0	0	0	0	0	0	0	0	0	0	0	0	0	0	0	0	0	0	0	0	0	0	0	0	0	0	0	0	0	0	0	0	0	0
316ddd4e892d3521821db8d3bc039212	0	0	0	0.00562013	0	0	0	0	0	0	0	0	0	0	0	0	0	0	0.000547817	0	0	0	0	0	0	0	0.00328395	0	0	0	0	0.00115277	0	0	0	0	0.00347383	0	0	0	0	0	0	0	0	0	0	0	0
d99c6048f0099e3208daeef7bd6c748c	0	0	0	0	0	0	0	0	0	0	0	0	0	0	0	0	0	0	0	0	0	0	0	0	0	0.00567014	0	0	0	0	0	0	0	0	0	0	0	0	0	0	0	0	0	0	0	0	0	0	0
9e21d48c729156646667f4c67a7ab3c5	0	0	0	0	0	0	0	0	0	0	0	0	0	0	0	0.00155966	0	0.00316386	0	0	0.00205664	0	0	0	0	0	0	0	0	0	0	0	0	0	0	0	0	0	0.00344772	0	0.00199952	0	0	0	0	0	0.00381823	0	0
5712fff4e44ce1cbc6ddf18b01fd4d82	0	0	0	0	0	0	0	0	0	0	0	0	0	0	0	0	0	0	0	0	0	0	0	0	0	0	0	0	0	0	0	0	0	0	0	0	0	0	0.00481078	0	0	0	0	0	0	0	0	0	0
6382677f86305d9cffe1ba6ee803861d	0	0	0	0	0	0	0	0	0	0	0	0	0	0	0	0	0	0	0	0	0	0	0	0	0	0	0	0	0	0	0	0	0	0	0	0	0	0	0	0	0	0	0	0	0	0	0	0	0
ea636db44b8e97e13f3791c989867615	0	0	0	0	0	0	0	0	0	0	0	0	0	0	0	0	0	0	0	0	0	0	0	0	0	0	0	0	0	0	0	0	0	0	0	0	0	0	0	0	0	0	0	0	0	0	0	0	0
40125d72c194e23b4ddb77cdf5f07fa4	0	0	0	0	0	0	0	0	0	0	0	0	0	0	0	0	0	0	0	0	0	0	0	0	0	0	0	0	0	0	0	0	0	0	0	0	0	0	0	0	0	0	0	0	0	0	0	0	0
78dcde027a915fbdf826c9968ad20b78	0	0	0	0	0	0.00306574	0	0	0	0	0	0	0	0	0	0	0	0	0	0	0	0	0	0	0	0	0	0	0	0	0	0	0	0	0	0	0	0	0	0	0	0	0	0	0	0	0	0	0
7400b834e029cad9f434e27a6b479871	0	0	0	0	0	0	0	0	0	0	0	0	0	0	0	0	0	0	0	0	0	0	0	0	0	0	0	0	0	0	0	0	0	0	0	0	0	0	0	0	0	0	0	0	0	0	0	0	0
05c1f917816c46195cf32f9622121e85	0	0	0	0	0	0	0	0	0	0	0	0	0	0	0	0	0	0	0	0	0	0	0	0	0	0	0	0	0	0	0	0	0	0	0	0	0	0	0	0	0	0	0	0	0	0.0144036	0	0	0
507c2b50774f69c02ce8614d569a846b	0	0.00598636	0.0109653	0	0	0	0	0	0	0	0	0.00241034	0	0	0	0	0	0	0	0	0	0	0	0	0.00929856	0	0	0	0	0	0.0047028	0	0	0	0	0	0	0	0	0.00182202	0	0	0.00524489	0	0	0	0	0	0
4aa772120ef81353d22cb4a7413daa42	0	0	0	0	0	0	0	0	0	0	0	0	0	0	0	0	0	0	0	0	0	0	0	0	0	0	0	0	0	0	0	0	0	0	0	0	0	0	0	0	0	0	0	0	0	0	0	0	0
34f02729037cf78a52ae291fcd579739	0	0	0	0	0	0	0	0	0	0.00610128	0	0	0.00455985	0	0	0	0	0	0	0	0	0	0	0.00327281	0	0.00800907	0	0	0	0	0	0	0	0	0	0	0	0	0	0	0	0	0	0	0	0	0	0	0
9c7b8adfeb1e781f85aec159f3e8548b	0	0	0	0	0	0	0	0	0	0	0	0	0	0	0	0	0	0.0109631	0	0	0	0	0	0	0	0	0	0	0	0	0	0	0.00191911	0	0	0	0	0	0.0175593	0	0	0	0	0.00897119	0	0	0.00813721	0	0
6046f5b687ec62f7bea608de6bc1f9d8	0	0	0.0101931	0	0	0	0	0.00327384	0.00357694	0	0	0	0	0	0	0	0	0	0	0.000793966	0	0	0	0	0	0	0	0	0	0	0	0	0	0	0	0	0	0	0.0104233	0	0.0016796	0	0.00262245	0.00230453	0.00090036	0	0.000813721	0	0
f68af3f9f5295e09aff64c8c0ee499e2	0	0	0	0	0	0	0	0	0.00441857	0	0	0	0	0	0	0	0	0	0	0.00218341	0	0	0	0	0	0	0	0	0	0	0	0	0	0	0	0	0	0	0.00577293	0	0.00855795	0	0	0	0	0	0	0	0
1eddd2f1cf07e0717ccd43cf0b3fbeb8	0	0	0	0	0	0	0	0	0	0	0	0	0.00671311	0	0	0	0	0	0	0	0	0.00198132	0	0	0	0	0	0	0	0	0	0	0	0	0	0	0	0	0	0	0	0	0	0	0	0	0.000625939	0	0
f9356ed5ab44e365134dbc60c49527d9	0.00946879	0	0	0	0	0	0	0.000105608	0	0	0	0	0	0.0002911	0	0.000259943	0	0	0	0	0	0	0	0	0.000202143	0	0	0	0	0	0	0.000303361	0	0.000268258	0	0	0	5.77434e-05	0.000240539	0	0	0	0.00177401	0	0.0147809	0.000505391	6.25939e-05	0	0
4d50975f0b604a7f4507b0bb18ae3484	0	0	0	0	0	0	0	0	0	0	0	0	0	0.00101885	0	0	0	0	0	0	0	0	0	0	0	0	0	0	0.00488001	0	0	0	0	0	0	0	0	0	0	0.00115075	0	0	0	0	0.00135054	0	0	0	0
d5a51ff6d6b563b54f2b2eb438f7583e	0	0	0	0	0.00152705	0	0	0	0	0	0	0	0	0.0034932	0	0	0	0	0.00125215	0.00317586	0	0	0	0	0	0.00198455	0	0	0	0	0.00200447	0.0076447	0	0	0	0	0	0	0	0	0	0	0	0	0	0	0	0.000581299	0
91eccf1e5ca9a8156b53af33869ca4f3	0	0	0	0	0	0	0	0	0	0	0	0	0	0	0	0	0	0	0	0	0	0	0	0	0	0	0	0	0	0	0	0	0	0	0	0	0	0	0	0	0	0	0	0	0	0	0	0	0
512c23070abde62b0a87f7caa304f8ad	0	0	0	0.00434283	0	0	0	0	0.00224435	0	0	0	0	0	0	0	0	0	0	0	0.00411327	0	0	0	0	0.00219718	0	0	0	0	0	0	0	0	0	0	0	0	0	0	0	0	0	0	0	0	0	0	0
b47a2b95d1f8aa6493096f77bd74a52f	0	0.000835306	0	0	0	0	0	0	0	0.000991458	0	0	0.00538315	0.00167382	0	0	0	0	0	0	0.00292675	0	0	0.00171433	0	0	0.000381854	0	0	0	0	0.00127412	0	0	0.00674013	0.00347642	0	0.000461947	0.000641437	0	0	0	0	0	0	0	0	0.00124564	0
52eccce268199937b1ccdd7ed5e4dd20	0	0	0	0	0	0	0	0	0	0	0	0	0	0	0	0	0	0	0	0	0	0	0	0	0	0	0	0	0	0	0	0	0	0	0	0	0	0	0	0	0	0	0	0	0	0	0.000938908	0	0
58df05ff5579d904e8e42dd622494208	0	0	0.00262548	0	0	0	0	0	0	0	0	0	0	0	0	0	0	0	0	0.000297737	0	0	0	0	0	0.00219718	0	0	0	0	0	0	0	0.00248139	0	0	0.00393701	0	0.0122675	0	0	0.00144952	0.00593907	0	0	0.00168464	0	0	0.00222593
9e6c0ce135347da56a76e22e4ccf348a	0	0	0	0	0	0	0	0	0	0	0	0	0	0	0	0	0	0	0	0	0	0	0	0	0	0	0	0	0	0	0	0	0	0	0	0	0	0	0	0	0	0	0	0	0	0	0	0	0
a7524b368f5e0fa22d02ecfa11a85639	0	0	0	0	0	0	0	0	0	0	0	0	0	0	0	0	0	0	0	0	0	0	0	0	0	0	0	0	0	0	0	0	0	0	0	0	0	0	0	0	0	0	0	0	0	0	0	0	0
75c054d59d8bc58d7fa8ed2a9db3abcd	0	0	0	0	0	0	0	0	0	0	0	0	0	0	0	0	0	0	0	0	0	0	0	0	0	0	0	0	0	0	0	0	0	0	0	0	0	0	0	0	0	0	0	0	0	0	0	0	0
5ba33a0ab9b05081b4a31b34c00f5211	0	0	0	0	0	0	0	0	0	0.00190665	0.000856052	0	0.0010133	0.000727749	0.000998387	0.000779828	0	0	0.000469557	0	0.00142383	0	0.00156937	0.00249357	0.001415	0	0	0.000474563	0.00167123	0.0013257	0	0.00127412	0	0	0	0	0	0.00150133	0.000320718	0.000383583	0.000479885	0	0	0	0	0	0	0.00224215	0
c0c6783f474006be7b748325a2ee55d4	0	0	0	0	0	0	0	0	0	0	0	0	0	0	0	0	0	0	0	0	0	0.00707614	0	0.00280527	0.000336905	0	0	0	0	0	0	0	0	0	0	0	0	0	0	0	0	0	0	0	0	0	0	0	0
6527e0dae9605758f94d5b057918dd0c	0	0	0	0	0	0	0	0	0	0	0	0	0	0	0.00460794	0	0	0	0	0	0	0	0	0	0	0.00992274	0.00427677	0	0	0	0	0	0	0	0	0	0	0	0	0.0182202	0	0	0	0	0	0	0	0	0
11343618f69f44daa79d98174b235243	0	0	0	0	0	0	0	0	0	0.00869433	0	0	0	0	0	0	0	0	0	0	0	0	0	0	0	0	0	0	0	0	0.00277542	0	0	0	0.0062052	0	0	0	0	0	0	0	0	0	0	0	0	0	0
0da2dc35e10fa8714ab7dd2996342f6c	0	0	0	0	0.0030541	0	0	0	0	0	0	0	0	0	0	0	0	0	0	0	0	0	0	0	0	0	0	0	0	0	0	0	0	0	0	0	0	0	0	0	0	0	0	0	0	0	0.00338007	0.00373692	0
787610513c69a5b9ee9563b09fe0064b	0	0	0	0	0	0	0	0	0.000561089	0	0	0.000674894	0	0	0	0.00147301	0.00139899	0	0	0.00158793	0	0	0.00486503	0	0.00235833	0	0.00557507	0	0	0	0	0.00115277	0	0	0.00085589	0	0	0	0	0.00067127	0	0.000767394	0	0	0	0	0	0	0
5cf223c9d025970bf6719de58bce08c8	0	0.000974523	0	0.000766381	0	0	0	0	0	0	0	0	0	0.00123717	0	0	0	0	0.00117389	0	0	0	0	0.00436375	0.00101071	0.00659154	0	0	0	0	0	0.000849411	0	0	0	0	0	0	0	0	0	0	0	0	0	0	0	0.00124564	0
7025d4626054018d6f752ea357dfc379	0	0	0	0	0	0	0	0	0	0.00144905	0	0	0	0.00793246	0	0	0	0	0	0	0.0055371	0	0	0	0	0	0	0	0	0	0	0	0	0	0	0	0	0	0	0	0	0	0	0	0	0	0	0	0
9886233e3f03969fc410c32384b543fe	0	0	0.00416988	0	0	0	0	0	0	0	0	0.0035673	0	0	0	0	0	0.00264881	0.00148693	0	0	0	0	0.00148056	0.00283	0.000850521	0	0.00303721	0	0	0.00185028	0	0	0	0	0	0	0	0	0.00373993	0	0.00136426	0	0	0	0	0	0	0.00180857
40c8818f92a29dd1f8705aabaca424ad	0	0	0	0	0	0	0	0	0	0	0	0	0	0	0	0	0	0	0	0	0	0	0	0	0	0	0	0.00635915	0	0	0	0	0	0	0	0	0	0	0	0	0	0	0	0	0	0	0	0	0
1b8f8d13cc1e5a17c4c3d411bcc31141	0	0	0	0	0	0	0	0	0	0	0	0	0.0327422	0	0	0	0	0	0	0	0	0	0	0	0	0	0	0	0	0	0.00539665	0	0	0	0	0	0.0254748	0	0	0	0	0	0	0	0	0	0	0	0
40836bc523558a2fb2f8ce7201e33be6	0	0	0	0	0.0017452	0	0	0	0.000490952	0	0	0.00347088	0.00164661	0.0017466	0	0.0016463	0.00104924	0	0	0	0.00118652	0	0	0.00109094	0	0	0	0.00246773	0	0.00156674	0	0	0	0	0	0	0	0.00115487	0	0.00153433	0	0.00085266	0	0	0.00097539	0.00101078	0.00488232	0	0
8f7910c0250469ef2a06ecaad0ed9a3b	0	0	0	0	0	0	0	0	0	0	0	0	0	0	0	0	0	0	0	0	0	0	0	0	0	0	0.0612494	0	0	0	0	0	0	0	0	0	0	0	0	0	0	0	0	0	0	0	0	0	0
a24eb871109e3e5ce6f65912beb5116b	0	0	0	0	0	0	0	0	0	0	0	0	0	0	0	0	0	0	0	0	0	0	0	0	0	0	0	0	0	0	0	0	0	0	0	0	0	0	0	0	0	0	0	0	0	0	0	0	0
b5f575589dc90afa9ff2ad1fcf1fcc71	0	0	0	0	0	0	0	0	0	0	0	0	0	0	0	0	0	0.00757854	0	0	0	0	0	0	0	0	0	0.00503037	0	0	0	0	0	0	0	0	0	0	0	0	0	0	0	0	0	0	0	0	0.00535615
23636dabe5336c1aa6a71bf04cfa60ce	0	0	0	0	0	0	0	0	0	0	0.00019755	0	0	0	0	0	0	0	0	0	0	0	0	0	0	0	0	0	0	0	0.00100224	0	0	0	0	0	0	0	0	0	0	0	0	0	0	0	0	0	0
89366f43938d070a3bda9effe66c1201	0	0	0	0	0	0	0	0	0	0	0.00717766	0	0	0	0	0	0	0	0.00383472	0	0	0	0	0	0	0	0.00664426	0	0	0	0	0	0	0	0	0	0	0	0.000481078	0	0	0	0	0	0	0	0	0	0
ba5ff9165f4a6f95b5a419e1bb8eeed7	0	0	0	0	0	0	0	0	0	0	0	0	0	0	0	0	0	0	0	0	0	0	0	0	0	0	0	0	0	0	0	0	0	0	0	0	0	0	0	0	0	0	0	0	0	0	0	0	0
a5bdaaab0393b549461b12945f425a20	0	0	0	0	0	0	0.0170472	0	0	0	0	0	0	0	0	0	0	0	0	0.00704645	0	0	0	0	0	0	0	0	0	0	0	0	0	0	0	0	0	0	0	0	0	0	0	0	0	0	0	0	0
46284a1a3c4aefe68804cebc1b9c7e2d	0	0	0	0	0	0	0	0	0	0	0	0	0	0	0	0.00311931	0	0.0406887	0	0	0	0	0	0	0	0	0	0	0	0	0	0	0	0	0	0	0	0	0	0	0	0	0	0	0	0	0	0	0
4cb018ee39c0176aa1b17c522c40fcf6	0	0	0	0	0	0	0	0	0	0	0	0	0	0	0	0.00580539	0	0.0166287	0	0	0	0	0	0	0	0	0	0	0	0	0	0	0	0.0181074	0	0	0	0	0	0	0	0	0	0	0	0	0	0	0
1012fffb9b5ed382c8e3346c7b5c6e0e	0	0	0	0	0	0	0	0	0	0	0	0	0	0	0	0	0	0	0	0	0	0	0	0	0	0	0	0	0	0	0	0	0	0	0	0	0	0	0	0	0	0	0	0	0	0	0	0	0
43f6ca7ab2355d9d0d5a38d8ce2fc4fd	0	0	0	0	0.004363	0	0	0	0	0	0	0	0	0.00342042	0	0	0	0.0016923	0	0	0	0.00207567	0	0	0	0	0	0	0	0	0	0.00479311	0	0	0	0	0	0	0	0	0	0	0	0	0	0	0	0.00647733	0
df0d5d036b14d57640e0f714d49926c3	0	0	0	0	0	0	0	0	0	0	0	0	0	0	0	0	0	0	0	0	0	0	0	0	0	0	0	0	0	0	0.00971398	0	0	0	0	0	0	0	0	0	0	0	0	0.00592593	0	0	0.00707311	0	0
ec719193bceaf704402fc9b1b5dc4318	0	0	0	0	0	0	0	0	0	0	0	0	0	0	0	0	0	0	0	0	0	0.00188697	0	0	0	0	0	0	0	0	0	0	0	0	0	0	0	0	0	0	0	0	0.0527574	0	0	0	0	0	0
97d5bda38158e76b77b648e8c3d9ca7d	0	0.00111374	0	0	0	0	0	0	0	0	0	0	0.00316656	0	0	0	0	0	0	0	0	0.00113218	0	0.00148056	0.000471666	0	0	0	0	0.000723109	0	0	0	0	0.00160479	0	0	0.000750664	0	0	0	0	0	0	0	0	0	0.00141173	0
cde04c5d8cee99cc59afa1e27b91df22	0	0	0	0	0.00294503	0	0	0	0	0.00488103	0	0	0	0	0	0	0	0	0	0	0	0	0	0	0	0	0	0.00104404	0	0	0	0	0	0	0	0	0	0	0	0	0	0	0	0	0.00232593	0	0	0	0
d8761d5dc82fe6f9a52fddfddb6be5ca	0	0	0	0	0	0	0	0	0	0	0	0	0	0	0	0	0	0	0	0	0	0	0	0	0	0	0	0	0	0	0	0	0	0	0	0	0	0	0	0	0	0	0	0	0	0	0	0	0
3978f01ec7e19debe2bd8e5f69b1468a	0	0	0	0	0.0026178	0	0	0	0.00224435	0	0.00164625	0	0	0	0	0	0	0	0	0	0	0	0	0.00187018	0	0	0.0018329	0	0	0.00180777	0	0	0	0.00214607	0	0.00392987	0	0.00329137	0	0	0	0	0	0	0	0	0	0	0
4824e67a1452cf1edf70beff9583a057	0	0	0	0	0	0.00931078	0	0	0	0	0	0.00376012	0	0.000727749	0	0.00199289	0	0	0	0	0	0	0	0	0	0	0	0	0	0	0	0	0	0	0	0	0	0	0	0	0	0	0	0	0.00270108	0	0.00394342	0	0
bdaccc67bf316f266d061ee7cc3a5874	0	0	0	0	0	0	0	0	0	0	0	0	0	0	0	0	0	0	0	0	0	0.0189641	0	0	0	0	0	0	0	0	0	0	0	0	0	0	0	0	0	0	0	0	0	0	0	0	0	0	0
12085ebb893c2aa81c6070183286adf8	0	0	0	0	0	0	0	0	0	0	0	0	0	0	0	0	0	0	0	0	0	0	0	0	0	0	0	0	0	0	0	0	0	0	0	0	0	0	0	0	0	0	0	0	0	0	0	0	0
82128f7f592a2edd802f46a9e0d0a0ce	0	0	0	0	0	0	0	0	0	0	0	0	0	0	0	0	0	0	0	0	0	0	0	0	0	0	0	0	0	0	0	0	0	0	0	0	0	0	0	0	0	0	0	0.0036214	0	0	0	0	0
5b0dd654543830e79b3e15beb5db68df	0	0	0	0	0	0	0	0	0	0	0	0	0	0	0	0	0	0	0	0	0	0	0	0	0	0	0	0	0	0	0	0	0	0	0	0	0	0.00109712	0	0	0	0	0	0	0	0	0	0	0
fb71b5354b4d5cd95339672b14bdab4e	0	0	0	0	0	0	0	0	0	0	0	0	0	0	0	0	0	0	0	0	0	0	0	0	0	0	0	0	0	0	0	0	0	0	0	0	0.0134321	0	0	0	0	0	0	0	0	0	0	0	0
2acf652eb4236d9c2a759282289d1b20	0	0	0	0	0	0	0	0	0	0	0	0	0.000759975	0	0	0	0	0	0	0	0	0	0	0	0	0	0.000305483	0	0	0	0.00300671	0	0	0	0	0	0.00138953	0	0	0	0.00127969	0	0	0	0	0	0	0	0
7d6996c18cff0f37188c584d9e1e5309	0	0	0	0	0	0	0	0	0	0	0	0	0	0	0	0	0	0	0	0	0	0	0	0	0	0	0	0	0	0	0	0	0	0	0	0	0	0	0	0	0	0	0	0	0	0	0	0	0
d81c844813debd6ecf84d5c497dc0d4e	0	0	0	0	0	0	0	0	0	0	0	0	0	0	0	0	0	0	0	0	0	0	0	0	0	0	0	0	0	0	0	0	0	0	0	0	0	0	0	0	0	0	0	0	0	0	0	0	0
fdea213d5ccceda59fdd9cca2a639ffb	0	0	0	0	0	0	0	0	0	0	0	0	0	0	0	0	0	0	0	0	0	0	0	0	0	0	0	0	0	0	0	0	0	0	0	0	0	0	0	0	0	0	0	0	0	0	0	0	0
fc2294820e18fa4861afcb6dab6aa83b	0	0	0	0	0	0.0292949	0	0	0	0	0	0	0	0	0	0	0	0	0	0	0	0	0	0	0	0	0	0	0	0	0.00131062	0	0	0	0	0	0	0	0	0	0	0	0.00169688	0	0	0	0	0	0
21528a9569c2adb2ae1c5b9685bf4218	0	0	0	0	0	0	0	0	0	0	0	0	0	0	0	0	0	0	0	0	0	0	0	0	0	0	0	0	0	0	0	0	0	0.00429213	0	0	0	0	0	0	0	0	0	0	0	0	0	0	0
8baa36963c105eef6dc9d68cb1c9109a	0	0	0	0	0	0	0	0	0	0	0	0	0	0	0	0	0	0	0	0	0	0	0	0	0	0	0	0	0	0	0	0	0	0	0	0	0	0	0	0.0210012	0	0	0	0	0	0	0.00650976	0	0
e8d28eef2bddfb7ed863e584fa50fce1	0	0.003202	0	0	0	0	0	0	0.00119231	0	0	0	0	0	0	0	0	0	0	0.00218341	0	0	0	0.00522091	0	0	0	0.00208808	0	0.000421814	0	0	0	0	0	0	0	0	0	0	0	0	0	0	0	0	0	0	0
1b9221a2f0f167d225e06b04a86f7c81	0	0	0	0	0	0	0	0	0	0	0	0	0	0	0	0	0	0	0	0	0	0	0	0	0	0	0	0	0	0	0	0	0	0	0	0	0	0	0	0	0	0	0	0	0	0	0	0	0
db76d501dcf26fa49ce36922506d0a3f	0	0	0	0	0	0	0	0	0	0	0	0	0	0	0	0	0	0	0	0	0	0	0	0	0	0	0	0	0	0	0	0	0	0	0	0	0	0	0	0	0	0	0	0	0	0	0	0	0
c301baa691764d5d4062f9627aafa299	0	0	0	0	0	0	0	0	0	0	0	0	0	0	0	0	0	0	0	0	0	0	0	0	0	0	0	0	0	0	0	0	0	0	0	0	0	0	0	0	0	0	0	0	0	0	0.00281673	0	0
a3431f991897d8addbc1369a2fa83977	0	0	0	0	0	0	0	0	0	0	0	0	0	0	0	0	0	0	0	0	0	0	0	0	0	0	0	0	0	0	0	0	0	0	0	0	0	0	0	0	0	0	0	0	0	0	0	0	0
ffa07c411f9a579e0106148ecc49542f	0	0	0	0	0	0	0	0	0	0	0	0	0	0	0	0	0	0	0	0	0	0	0	0	0	0	0	0	0	0	0	0	0	0	0	0	0	0	0	0	0	0	0	0	0	0	0	0	0
a6c0105ab9795f3c280d53a8abe081dc	0	0	0	0	0	0.022255	0	0	0	0	0	0	0	0	0	0	0	0	0	0	0	0	0	0	0	0	0	0	0	0	0	0	0	0	0	0	0	0	0	0	0	0	0	0	0	0	0	0	0
374d4c4e29e255e1c9d3486b1ec54fac	0	0	0	0	0	0	0	0	0.00259503	0	0	0	0	0	0	0	0	0	0	0.00496229	0	0	0	0	0	0	0	0	0	0	0	0	0	0	0	0	0	0	0.00529185	0	0	0.00699181	0.00547628	0	0	0.0018531	0	0	0
7df8f34cbb5d01c56d8835ad8edb3927	0	0	0	0.00012773	0	0	0	0	0	0	0	0	0	0	0.0131326	0	0	0	0	0	0	0	0	0	0	0	0	0	0	0	0	0	0	0.0325934	0	0	0	0	0	0	0	0	0	0	0	0	0	0	0
43fd15bdafe3155762aa5059e2f69809	0	0	0	0	0	0	0	0	0	0	0	0	0	0	0	0	0	0	0.0360776	0	0	0	0	0	0	0	0	0	0	0	0	0	0	0	0	0	0	0	0	0	0	0	0	0	0.0082533	0	0	0	0
dc651eb8b4b1603c3b221ef4645786dc	0	0	0	0	0	0	0	0	0	0.0298963	0	0	0	0	0	0	0	0	0	0	0	0	0	0	0	0	0	0	0	0	0	0	0	0	0	0	0	0.0134542	0	0	0	0	0	0	0	0	0	0	0
4ad951528265ed6809b20ad51c7c362c	0	0	0	0	0	0	0	0	0	0	0	0	0.0301457	0	0	0	0	0	0	0	0	0	0	0	0	0.00170104	0	0	0	0.000421814	0	0	0	0	0	0	0	0	0	0	0	0	0	0	0.00547719	0	0	0	0
a6288d6c2b450f403bb451a10f28abb5	0	0	0	0	0	0	0	0	0	0	0	0	0	0	0	0	0	0	0	0	0	0	0	0	0	0	0	0	0	0	0	0	0	0	0	0	0	0	0	0	0	0	0	0	0	0	0	0	0
60c1b3272912b1c4a355fd3e7c2187c9	0	0	0	0	0	0	0	0	0	0	0	0	0	0	0	0	0	0	0	0	0.00751463	0	0	0	0	0	0	0	0	0	0	0	0	0	0	0	0	0	0	0	0	0	0	0	0	0	0	0	0
a1da5445d77663548e4c4538b172f53b	0	0	0	0	0	0	0	0	0.0085566	0	0	0	0	0	0	0	0	0	0	0	0	0	0	0	0	0	0	0	0	0	0	0	0	0	0	0	0	0	0	0	0	0	0	0	0	0	0	0	0
aa666b331d24500339ea3b958fcdd097	0	0	0	0	0	0	0	0.00147851	0	0	0.00869222	0	0	0	0	0	0	0	0.00242604	0	0	0	0	0	0	0	0	0	0.00354302	0	0	0	0	0	0	0	0	0	0	0	0	0	0	0	0	0	0	0	0
6d0ca6052a6f29089d6c3c5b13043882	0	0	0	0	0	0	0	0	0	0.00122026	0	0	0	0.0020377	0	0	0	0.0030167	0	0	0	0	0	0	0	0	0	0	0	0	0.000848046	0	0.00213235	0	0	0	0	0	0	0	0	0	0	0.00156379	0	0	0	0.0017439	0
021425610f71e4ab7085e54b8ebf289b	0	0	0	0	0	0	0	0	0	0	0	0	0	0	0	0	0	0.000882937	0	0	0	0	0	0	0	0	0	0	0	0	0	0	0	0	0	0	0.00104215	0	0	0	0	0.00562756	0	0	0	0	0.00801202	0	0
a34a5163d97c361965bf019e2cddd8b2	0	0	0	0	0	0	0	0	0	0	0	0	0	0	0	0	0	0	0	0	0	0	0	0	0	0	0	0	0	0	0	0	0	0	0	0	0	0	0.00384862	0	0	0	0	0	0	0	0	0	0
435d6cd04604669705e910ba8b8db737	0	0	0	0	0	0	0	0	0	0	0	0	0	0	0	0	0.00188864	0	0	0	0.00292675	0	0	0	0	0	0	0	0	0	0	0	0	0	0	0	0	0	0.00272611	0.00105485	0	0.00238745	0	0	0	0	0	0	0
4547db24ab1ddd594ece99f6f5e940fc	0	0	0	0	0	0	0	0	0	0	0	0	0	0	0	0	0	0.00316386	0	0	0	0	0.00133396	0	0	0.00205543	0	0	0.000869042	0.000964146	0	0	0	0	0	0	0	0	0.000801796	0	0.000719827	0	0	0.00296296	0	0	0.00500751	0	0
63355b0da54d16cb88a26b0deac29b21	0	0	0.00401544	0	0	0	0	0	0.000771497	0	0	0	0	0	0	0	0	0	0	0	0.00743553	0	0	0	0	0	0	0	0	0	0	0	0	0	0	0	0.00173692	0	0	0	0	0	0	0.00477366	0	0	0.00156485	0	0
9692ae5d2c9b9f6d3979e0d3e65e2052	0	0	0	0	0	0	0	0	0	0	0	0	0	0	0	0	0	0	0	0	0	0	0	0	0	0	0	0	0	0	0	0	0	0	0	0	0	0	0	0.0111239	0	0	0.00377941	0	0	0	0	0	0.00695604
2ef8c5862fad299b05b0bcfe2d85ba48	0	0	0	0	0	0	0	0	0	0	0	0	0	0	0	0	0	0	0	0	0	0	0	0	0	0	0	0	0	0	0	0	0	0	0	0	0	0	0	0	0	0	0	0	0	0	0	0	0
f4f90bf7186d26250f4e65fa8d2e3281	0	0	0	0	0	0	0	0	0	0.000991458	0	0	0.00234326	0.00342042	0.00291836	0.00407244	0	0	0	0	0	0	0	0.00124679	0.000539047	0	0	0	0	0	0	0	0	0	0	0	0	0.00103938	0	0	0	0	0	0	0.0007503	0	0	0	0
6467c617abbc3224072896c033d55e35	0	0	0	0	0	0	0	0	0	0	0	0	0	0	0	0	0	0	0	0	0	0	0	0	0	0	0	0	0	0	0	0	0	0	0	0	0.00463177	0	0.0210872	0	0	0	0	0	0	0	0	0	0
e2bb229a4e4ca6812fd78f3e3a432e4c	0	0	0	0	0	0	0	0	0	0	0	0	0	0	0	0	0	0	0	0	0	0	0	0	0	0	0	0	0	0	0	0	0	0	0	0	0	0	0	0	0	0	0	0	0	0	0	0	0
0c9c71502e1f75556bb1fb24a0f41e58	0	0	0	0	0	0	0	0	0	0	0	0	0	0	0	0	0	0	0	0	0	0	0	0	0	0	0	0	0	0	0	0	0	0	0	0	0	0	0	0	0	0	0	0	0	0	0	0	0
3d33d10370340a804753241515b1efea	0.00802439	0	0	0	0	0	0	0	0	0	0	0	0	0	0	0	0	0	0	0	0	0	0	0	0	0	0	0	0	0	0	0	0	0	0	0	0	0	0	0	0	0	0	0.0223045	0	0	0	0	0
8ec4a0f9ca1c2109d187cf8a3e695c49	0	0	0.00216216	0	0	0	0.00273973	0	0	0	0	0	0	0	0	0	0.00251819	0	0	0	0	0	0	0	0	0	0	0	0	0	0.00285252	0.00788739	0	0	0	0	0	0	0	0	0	0	0.00347088	0	0	0	0	0	0
ac754adad0fc2b51d0d925cddbf0bc2d	0	0	0	0	0	0	0	0	0	0	0	0	0	0	0	0	0	0	0	0	0	0	0	0	0	0	0	0	0	0	0	0	0	0	0	0	0	0	0	0	0	0	0	0	0	0	0	0	0
4034f608ae448aa8dcf67fe1692a7289	0	0	0	0	0	0	0	0	0	0	0	0	0	0	0	0	0	0	0	0	0	0	0	0	0	0	0	0	0	0	0	0	0	0	0	0	0	0	0	0	0	0	0	0	0	0	0	0	0
2c9e35c1c12f8f673482a4d4a2f2d9b7	0	0	0.00555985	0	0	0	0	0	0	0	0.000658501	0	0	0	0	0	0	0.00103009	0	0	0	0	0	0	0.000606428	0	0	0.000474563	0	0	0	0	0	0	0	0	0	0	0.000400898	0	0.000639846	0	0.000539915	0.00477366	0	0.000252695	0.00143966	0	0.00201725
c52f1782794e96496d753a6762dc34df	0.00914781	0	0	0	0	0	0	0.00781498	0.00154299	0	0	0	0	0	0	0	0.00797426	0	0	0	0	0	0	0	0	0	0	0	0	0	0	0	0	0	0	0	0	0	0	0	0	0	0	0	0	0	0	0	0
fb7c1088740c871eae83d0952c410366	0	0	0	0	0	0	0	0	0	0	0	0	0	0	0.00353275	0	0	0.00139798	0	0	0	0	0	0	0	0	0	0	0.000200548	0	0	0	0	0	0	0	0	0	0	0	0	0	0	0	0	0	0	0	0
55b632dd546b2b29028c749696484743	0	0	0	0	0	0.0434881	0	0	0	0	0	0	0	0	0	0	0	0	0	0	0	0	0	0	0	0	0	0	0	0	0	0	0	0.00677352	0	0	0	0	0	0	0	0	0	0	0	0	0	0	0
94d68afacf8920dee0600c79dbf6b726	0	0	0	0	0	0	0	0	0	0	0	0	0	0	0	0	0	0	0	0	0	0	0	0	0	0	0	0	0	0	0	0	0	0	0	0	0	0	0	0	0	0	0	0	0	0	0	0	0
996c3ebf10e4c4e2f63e4266a1e7074b	0	0	0	0	0	0	0	0	0	0	0	0	0	0	0	0	0	0	0	0	0	0	0	0	0	0	0	0	0	0	0	0	0	0	0	0	0	0	0	0	0	0	0	0	0.0201831	0	0	0	0
6905dfd843bebfcc7a48e078f2709ac4	0	0	0	0	0	0	0	0	0	0	0	0	0	0	0	0	0	0	0	0	0	0	0	0	0	0	0	0	0	0	0	0	0	0	0.0332727	0	0	0	0.00152341	0	0	0	0	0	0	0	0	0	0
e73e6fff642e46e0018f55b45c2d66a6	0	0.00264513	0	0	0	0	0.00106545	0	0	0	0	0.0021211	0	0	0	0.00329261	0	0	0	0.00357285	0	0	0	0	0	0	0	0	0	0	0	0.00388302	0	0	0.00502835	0	0	0	0	0	0	0	0	0	0	0	0	0	0
697c0ef48e68b3fbe75daed09aa1e248	0	0	0	0	0	0	0	0	0	0	0	0	0	0	0	0	0	0	0	0	0	0	0	0	0	0	0	0	0	0	0	0	0	0	0	0	0	0	0	0	0	0	0	0	0	0	0	0	0
6f3159c50438f0acba414d6c99bf8fe1	0	0	0	0	0	0	0	0	0	0	0	0	0	0	0	0	0	0	0	0	0	0	0	0	0	0	0.0214602	0	0	0	0	0	0	0	0	0	0	0	0	0	0	0	0	0	0	0	0	0	0
5f035391e676144333f19ad8e7dd1aea	0	0	0	0	0	0	0	0	0	0	0	0	0	0	0	0	0	0	0	0	0	0	0	0	0	0	0	0	0	0	0	0	0	0	0	0	0	0	0	0	0	0	0	0	0	0	0	0	0
f46e4aeb2cafdfeb14d284b59443a3a1	0	0	0	0	0	0	0	0	0	0	0	0	0	0	0	0	0	0	0	0	0	0	0	0	0	0	0	0	0	0	0	0	0	0	0	0	0	0	0	0	0	0	0	0	0	0	0	0	0
4e3fe8cf29dda8ea19c893d22cfe106d	0	0	0	0	0	0	0	0	0	0	0	0	0.00126662	0	0	0	0	0	0	0	0	0	0	0	0	0	0	0	0	0	0	0	0	0	0.0148711	0	0	0	0	0	0	0	0	0	0.00345138	0	0	0	0
a15b4befa075679944d817174171ab0c	0	0	0	0	0	0	0	0	0	0	0	0	0	0	0	0	0	0	0	0	0	0	0	0	0	0	0	0	0	0	0	0	0	0	0	0	0	0	0	0	0	0	0	0	0	0	0	0	0
1bd26069c29c136ef87a9b80cf3d60d7	0	0	0	0	0	0	0	0	0	0	0	0	0	0	0	0	0	0	0.00500861	0	0	0	0	0	0	0	0	0	0	0	0	0	0	0	0	0	0	0	0	0	0	0	0	0	0	0	0	0	0
26cb751a6ca643bda6705acd3e671c4a	0.00144439	0	0	0	0	0	0	0	0	0	0	0	0	0	0	0	0	0	0	0	0.00268945	0	0	0	0	0	0	0	0	0	0	0	0	0	0	0	0	0	0.00561257	0	0.0020795	0	0	0.0017284	0	0.00134771	0.00287932	0	0.000765164
15d23087d78f918f06dcda1d05d8c806	0	0	0	0	0	0	0	0	0	0	0	0	0	0	0	0	0	0	0	0	0	0	0	0	0	0	0	0	0	0	0	0	0	0	0	0	0	0	0	0	0	0	0	0	0	0	0	0	0
debe43e24d98e830a12253f1835b47bf	0	0	0	0	0	0	0	0	0	0	0	0	0	0	0	0	0	0	0	0	0	0	0	0	0	0	0	0	0	0	0	0	0	0	0	0	0	0	0	0	0	0	0	0	0	0	0	0	0
4f56860ad966e89fe05f2fd6cd204a1c	0	0	0	0	0	0	0	0	0	0	0	0	0	0	0	0	0	0	0	0	0	0	0	0	0	0	0	0	0	0	0	0	0	0	0	0	0	0	0	0	0	0	0	0	0	0	0	0	0
f346d856d3146c4f6b39bbab1c0701ab	0	0	0	0	0.00381763	0	0	0	0	0	0	0.00163903	0	0	0	0.00129971	0	0	0	0	0	0	0	0	0	0.000354384	0	0	0	0	0	0	0	0	0	0	0	0	0	0	0	0	0	0	0	0	0.00588383	0	0
65128ab64527635ced3909da61b28967	0	0	0.00200772	0	0	0	0	0	0	0	0.000592651	0.000674894	0	0.00152827	0.000998387	0	0.000979295	0	0	0	0	0	0.00109856	0	0	0.00127578	0	0	0.000668494	0.00235011	0	0.000849411	0.000639704	0.002079	0.000748903	0	0	0.000808407	0	0	0	0	0.00138835	0.00123457	0	0	0	0.00157781	0
9d04d6cd447565c7286ac83faee7b077	0	0.00849227	0	0	0	0	0	0	0	0	0	0	0	0	0	0	0	0	0	0	0	0	0	0	0	0	0	0	0	0	0	0	0	0.00120716	0	0	0	0.00259845	0	0	0	0	0	0	0	0	0	0	0
063f6319bdd070f197857370ec1bde2b	0	0	0	0	0	0	0	0	0.000140272	0	0.000263401	0	0	0	0.00376315	0.00294602	0.000349748	0	0	0	0.00166113	0	0.000549278	0	0	0	0.00198564	0.000664389	0.00300822	0	0	0.00133479	0	0	0	0	0	0	0	0	0	0	0	0	0.00172569	0	0	0	0
63fdf6e95be05f64b907ac3f432519e8	0	0	0	0	0.00152705	0	0	0	0	0	0	0	0	0	0	0	0	0	0	0.000893212	0	0	0	0	0	0	0	0.00132878	0	0	0	0.00448975	0	0	0	0	0	0	0	0.00268508	0	0	0	0	0.0015006	0	0	0	0.00132165
f9a362edda9db4d4639991f456d1759f	0	0	0	0	0	0	0	0	0	0	0	0	0.00626979	0	0	0	0	0	0	0	0	0.00575526	0	0	0	0	0	0	0	0	0	0	0	0	0	0	0	0	0	0	0	0	0	0	0.00105042	0	0.000312969	0	0
de7bb2871976aec86a39263972774ac9	0	0	0	0.0012773	0	0	0	0	0	0	0.000856052	0.000578481	0	0	0	0	0	0	0.000626076	0	0	0	0	0	0	0	0	0	0	0	0.00115643	0	0	0	0	0	0	0	0	0	0	0	0	0.00279835	0	0	0	0	0
f3210ea485990a05f059de0dc4264346	0	0	0	0	0	0	0	0	0	0	0	0	0	0	0	0	0	0	0	0	0	0	0	0	0	0	0	0	0	0	0	0	0	0	0	0	0	0	0	0	0	0	0	0	0	0	0	0	0
1cec8b8fc094cf31a5f93e4e1e9ab218	0	0	0	0	0	0	0	0	0	0	0	0	0	0	0	0	0	0	0	0	0	0	0	0	0	0	0	0	0	0	0	0	0	0	0	0	0	0	0.00328736	0	0	0	0	0	0.00622749	0	0	0	0
5610d2d6656f3d0db0ac19ca92f608fd	0	0	0	0	0	0	0	0	0	0.00152532	0	0.0102198	0	0	0	0	0	0	0	0	0	0	0	0	0.0103767	0	0	0	0	0	0	0	0	0	0	0.00816203	0	0	0	0	0	0	0	0	0	0	0	0	0
af8d0a4cee254703b0faeb1ec4685794	0	0	0	0	0	0	0	0	0	0	0	0	0	0	0	0	0	0	0	0	0	0	0	0	0	0	0	0	0	0	0	0	0	0	0	0	0	0	0	0	0	0	0	0	0	0	0	0	0
4bd8fb91175bd205a2bcb029c96a2b1a	0	0	0	0	0	0	0	0	0	0	0	0	0	0	0	0	0	0	0	0	0	0	0	0	0	0	0	0	0	0	0	0	0	0	0	0	0	0	0	0	0	0	0	0	0	0	0	0	0
2193d49c21eccf009ee8cfb7eda08a5b	0	0	0	0	0	0	0	0	0	0	0	0	0	0	0	0	0	0	0	0	0	0	0	0	0	0	0	0	0	0	0	0	0	0	0	0	0	0	0	0	0	0	0	0	0	0	0	0	0
7ed4dece305b35ba50ec3ba236729185	0	0	0	0	0	0	0	0	0	0	0	0	0	0	0	0	0	0	0	0	0	0	0	0	0	0	0	0	0	0	0	0	0	0	0	0	0	0	0	0	0	0	0	0	0	0	0	0	0
522a1cb56140c21027ac44c6cbbe9f12	0	0	0	0	0	0	0	0	0	0	0	0	0	0	0	0	0	0	0	0	0	0	0.0426868	0	0	0	0	0	0	0	0	0	0	0	0	0	0	0	0	0	0	0	0	0	0	0	0	0	0
bd478652cf910fdb4d128180acec65ac	0	0	0	0	0	0	0	0	0	0	0	0	0	0	0	0	0	0	0	0	0	0	0	0	0	0	0	0	0	0	0	0	0	0	0	0	0	0	0	0	0	0	0	0	0	0	0	0	0
8dcdd62bb980690b0df737ba2f647301	0	0	0	0	0	0	0	0	0	0	0	0	0	0	0	0.00112642	0	0	0	0	0	0	0	0	0	0	0	0.00104404	0	0	0	0	0.00661028	0	0	0	0.00358962	0	0	0	0	0	0	0	0	0	0	0	0.000904285
4e980b52660509fcd035d38973e3fc42	0	0	0	0	0	0	0	0	0	0	0	0	0	0	0	0	0.00174874	0	0	0	0	0	0.00117702	0	0	0	0	0	0	0	0	0	0.00149264	0	0	0	0	0	0.000641437	0	0	0.00119372	0	0.000823045	0.00247599	0	0	0	0.00166945
695653ec80ef9428642abace3b29ed58	0	0	0	0	0	0	0	0	0.000981905	0	0	0	0	0	0	0	0.00636542	0	0	0	0	0	0	0	0	0	0	0	0	0	0	0	0	0	0	0	0	0	0	0	0	0	0.0138835	0	0	0	0	0.0079721	0
d8ee0c67888920d3b80e72d0e4588a1f	0	0	0	0	0	0	0	0	0	0	0	0	0	0	0	0	0	0	0	0	0	0	0	0	0	0	0	0	0	0	0	0	0	0	0	0	0	0	0	0	0	0	0	0	0	0	0	0	0
628bed47a3dcd942748ac9fef8345028	0	0	0	0	0	0	0	0	0	0	0	0	0	0	0	0	0	0	0	0	0	0	0	0	0	0	0	0	0	0	0	0	0	0	0	0	0	0	0	0	0	0	0	0	0	0	0	0	0
a22657c194fd50714ded1bacc4b5c1e4	0	0	0	0	0	0	0	0	0	0	0	0	0	0	0	0	0	0	0	0	0	0	0	0	0	0	0	0	0	0	0	0	0	0	0	0	0	0	0	0	0	0	0	0	0	0	0	0	0
00a54de7d0d365cffafd2b9e3d9e0405	0.00304927	0	0	0	0	0	0	0	0	0	0	0	0	0	0	0	0	0.00147156	0	0	0	0	0	0	0	0.00659154	0	0	0	0	0	0	0	0	0	0	0	0	0.000801796	0.00134254	0.000879789	0	0	0	0.00540216	0	0	0	0
c9c7922d321e7f349d4c57ea25989566	0	0	0	0.000383191	0	0	0	0	0	0	0	0	0	0.000727749	0	0	0.00188864	0.000809359	0.000860855	0	0	0	0	0	0	0	0	0	0	0	0	0.000364033	0.00348283	0	0.00117685	0	0	0.000404204	0.00264593	0	0.00095977	0	0.000308523	0	0	0	0	0.00107955	0
e8574c2b530507b1432092ebcc024a04	0	0	0	0	0	0	0	0	0	0	0	0	0	0	0	0	0	0	0	0	0	0	0	0	0	0	0	0	0	0	0	0	0	0	0	0	0	0	0	0	0	0	0	0	0	0	0	0	0
7cfab978d39a40fb386062525704d28c	0	0	0.00648649	0	0	0	0	0	0	0	0.0023706	0.00173544	0	0	0	0	0.00188864	0.00228092	0	0	0	0	0	0	0	0	0	0	0	0.00066285	0	0	0	0	0	0	0.00301065	0.00115487	0	0	0.00095977	0	0	0.0037037	0	0	0	0	0
9b8b6ce04d934fbaf5e2cd57ec9fb97c	0	0	0	0	0	0	0	0	0	0	0	0.0512919	0	0	0	0	0	0	0	0	0	0	0	0	0	0	0	0	0	0	0	0	0	0	0	0	0	0	0	0	0	0	0	0	0	0	0	0	0
1d664926d4784337d7fb54980e81bbd5	0.00288878	0	0	0	0	0	0	0	0	0	0	0	0	0	0	0.000779828	0.00293788	0	0	0.00813815	0	0	0	0	0	0	0	0	0	0	0	0	0	0	0	0	0	0	0	0	0	0	0	0	0	0	0	0	0
4b7b02cbf50804e3873a5ddb9cbb3ed3	0	0	0	0	0	0	0	0	0	0	0	0	0	0	0	0	0	0	0	0	0	0	0	0	0	0	0	0	0	0	0	0	0	0	0	0	0	0	0	0	0	0	0	0	0	0	0	0	0
cfd9c31ae79b4b30c2cec11e1cc6d225	0	0	0	0	0	0	0	0	0	0	0	0	0	0	0	0	0	0	0	0	0	0	0	0	0	0	0	0	0	0	0	0	0	0	0	0	0	0	0	0	0	0	0	0	0	0	0	0	0
c03ab34997143b6d92a3d78dca1958da	0	0	0	0	0	0	0	0	0	0	0	0	0	0	0	0	0	0	0	0	0	0	0	0	0	0	0	0	0	0	0	0	0	0	0	0	0	0	0	0	0	0	0	0	0	0	0	0	0
ef76fd98fde4724602d021054ed76886	0	0	0	0	0	0	0	0	0	0	0	0	0	0	0	0	0	0	0	0	0	0	0	0	0	0	0	0	0	0	0	0	0	0	0	0	0	0	0	0	0	0	0	0	0	0	0	0	0
60e89c0191d2f98ebdd027bc9f46500e	0	0	0	0	0	0	0	0	0	0	0	0	0	0	0	0	0	0	0	0	0	0	0	0	0	0	0	0	0	0	0	0	0	0	0	0	0	0	0	0	0	0	0	0	0	0	0	0	0
35a993daf7b6e8360a9ba0ba38ba8d6d	0	0	0	0	0	0	0	0	0	0	0	0	0	0	0	0	0	0	0	0	0	0	0	0	0	0	0	0	0	0	0.00246704	0	0	0	0	0	0	0	0	0	0	0	0	0	0	0	0	0.00091347	0.000904285
c9d691feb1e76e34b59dffe395c504bf	0	0	0	0	0.0212696	0	0	0	0	0	0	0	0	0	0	0	0	0	0	0	0	0	0	0	0	0	0	0	0	0	0	0	0	0	0	0	0	0	0	0	0	0	0	0	0	0	0	0	0
5330dadfbca05cb82e80157ea70ef0c7	0	0	0	0	0	0	0	0	0	0	0	0	0	0	0	0	0	0	0	0	0	0	0	0	0	0	0	0	0	0	0	0	0	0	0	0	0	0	0	0	0	0	0	0	0	0	0	0	0
c6b5ad1485409cbc019d91671efda610	0	0	0	0	0	0	0	0	0	0	0	0	0	0	0	0	0	0	0	0	0	0	0	0	0	0	0	0	0	0	0.00177319	0	0	0	0	0	0.00115794	0	0	0	0.000879789	0	0	0.000823045	0.00105042	0	0.00219079	0	0.000973845
8338c7e1ca4d6cf6041d7321b6d8f1d8	0	0	0	0	0	0	0.0200913	0	0	0	0	0	0	0	0	0	0	0	0	0	0	0	0	0	0	0	0	0	0	0.0225972	0	0	0	0	0	0	0	0	0	0	0	0	0	0	0	0	0	0	0
c9997d971f59c7984250d917b2141add	0	0	0	0	0	0	0	0	0	0	0	0	0	0	0	0	0	0	0	0	0	0	0	0	0	0	0	0	0	0	0	0	0	0	0	0	0	0	0	0	0	0	0	0	0	0	0	0	0
4a2c50c10d45dee076702567a4833072	0	0	0	0	0	0	0	0	0	0	0	0	0	0	0	0	0.00342753	0	0	0	0	0	0	0	0	0.00262244	0.00588056	0	0	0	0	0.00400437	0	0	0.00128383	0	0	0	0.0118666	0	0.0037591	0	0	0	0	0	0	0	0
a2c43f5433e97295bbb11d95d169da54	0	0	0	0	0	0	0	0	0	0	0	0	0	0	0	0	0	0	0	0	0.00893846	0	0	0	0	0	0	0	0	0	0.011333	0	0	0	0	0	0	0	0.00400898	0	0	0	0	0	0.00292617	0	0	0	0
30775de8c1df03f20ffea833c23375c0	0	0	0	0	0	0	0	0	0	0	0	0	0	0	0	0.00467897	0.00461668	0	0	0	0	0	0.00219711	0	0.00262786	0	0	0	0	0	0	0	0	0	0	0	0	0	0	0	0	0	0	0.00156379	0	0	0	0	0
e15062062bc0556fb764264ee555931a	0	0	0	0	0	0	0	0	0	0	0	0	0	0	0	0	0	0	0	0	0	0	0	0	0	0	0	0	0	0	0	0	0	0	0	0	0	0	0	0	0	0	0	0	0	0	0	0	0
e31e06039df4ad16a1b256290aba6862	0	0	0	0	0	0	0	0	0	0	0	0	0	0	0	0	0	0	0	0	0	0	0	0	0	0	0	0	0	0	0	0	0	0	0	0	0	0	0	0	0	0	0	0	0	0	0	0	0
f55a2e281fab32ef21e0f689c9b7a41d	0	0.000974523	0	0	0	0	0	0	0	0	0	0	0	0	0	0	0	0	0	0	0	0	0	0	0	0	0	0	0	0	0	0	0	0	0	0	0	0	0	0	0	0	0	0	0	0	0	0	0
e6dfb72b336ceb641ca69b5baf3792c8	0	0	0	0	0	0	0	0	0	0	0	0	0.00221659	0.00807801	0	0	0	0	0	0	0	0.0151901	0	0.00101301	0	0	0	0	0	0	0	0	0	0	0	0	0	0.00456173	0	0	0	0	0	0	0	0	0	0	0
a399c440281c73ace80643b605ddc099	0	0	0	0	0	0	0	0	0.00336653	0	0	0	0	0	0	0	0	0	0	0	0	0	0	0	0.0113874	0	0	0.00806758	0	0	0	0	0	0	0	0	0	0	0	0	0	0	0	0.00131687	0	0	0	0	0
cd48f0fdd255746839d26d68fc890537	0	0	0	0	0	0	0	0	0	0	0	0.00347088	0	0	0	0	0	0	0	0	0	0	0	0	0	0	0	0	0	0	0	0	0	0	0	0	0	0	0	0	0.00535871	0	0	0	0	0	0	0	0
c61cbf72c17328441513b0eab38e484c	0	0	0	0	0	0	0	0	0	0	0	0	0	0	0	0	0	0	0	0	0	0	0	0	0	0	0	0	0	0	0	0	0	0	0	0	0	0	0	0	0	0	0	0	0	0	0	0	0
d8e3c6eb39e23d5fa15c46a7c3d5ff93	0	0	0	0	0	0	0	0	0	0	0	0	0	0	0	0	0	0	0	0	0	0	0	0	0	0	0	0	0	0	0	0	0	0	0	0	0	0	0	0	0	0	0	0	0	0	0	0	0
7d7d9114e1cbff4f1e42abdd5539bd7d	0	0	0	0	0	0	0	0	0	0	0	0	0	0	0	0	0	0	0.00438253	0	0	0	0	0	0	0	0	0	0	0	0.0131833	0	0.00312744	0	0	0	0	0	0	0	0	0	0.000462784	0	0	0	0	0	0
c1976983b11f4f46b7a9f3ae472e6611	0	0	0	0	0	0	0	0	0	0	0.0324641	0	0	0	0	0	0	0	0	0	0	0	0	0	0	0	0	0	0	0	0	0	0	0	0	0	0	0	0	0	0	0	0	0	0	0	0	0	0
ddda1ceb935721bb76faae5bfd00e771	0	0	0	0	0	0	0	0	0.000490952	0	0	0	0	0	0	0	0.000769446	0.0152307	0	0.0034736	0	0	0	0	0.000404285	0	0	0	0	0	0	0	0	0.000938904	0	0	0	0	0	0.00115075	0	0	0	0	0	0	0	0	0
9fdaaab1dde4542a789b314bef918ed2	0	0	0	0	0	0	0	0	0	0	0.000987752	0	0	0	0	0	0	0	0	0	0.00514159	0	0	0	0	0	0	0	0	0	0.00061676	0	0	0	0	0	0.00115794	0	0	0	0	0	0	0	0	0	0.00212819	0	0
1bb7b996615b1c1d6a6528ca8f25628f	0	0	0	0	0	0	0	0	0	0	0	0.0014462	0	0	0	0	0	0	0.00195649	0	0	0	0	0	0	0.00170104	0	0	0	0	0.00131062	0	0	0	0	0	0	0	0.00112251	0	0	0	0	0	0	0	0.0107661	0	0
67580d3b6291b8b1dfcb2c271a3a5c07	0	0	0	0	0	0	0	0	0	0	0	0	0	0	0	0	0	0	0	0	0	0	0	0	0	0	0	0	0	0	0	0	0	0	0	0	0	0	0	0	0	0.00383697	0	0	0	0	0	0	0
0f932f8b1030968fb2a82d248d8186a4	0	0	0	0	0	0	0	0	0	0	0	0	0.0150095	0.00560367	0	0	0	0.00323744	0	0	0	0	0	0	0	0	0	0	0	0	0	0	0	0	0	0	0	0	0	0	0	0	0	0	0	0	0	0	0
ee4cc72bc65c002e422ddee259d6cea6	0	0.00153139	0	0.00153276	0	0	0	0	0	0	0	0	0	0	0	0	0.000839396	0	0	0	0.00213574	0	0.00047081	0.0022598	0.00074119	0	0	0	0	0	0	0	0	0	0	0	0	0	0	0	0	0	0	0	0	0	0.000751127	0	0
5fb28196ee5a6687c6e20c890026f0cf	0	0	0	0	0	0.00522312	0.000152207	0	0	0	0	0.00366371	0	0	0	0	0	0	0	0	0	0	0	0	0	0	0	0.00265756	0	0.0026514	0	0	0	0	0	0	0	0	0	0	0	0.00383697	0	0	0	0	0	0	0
e48c24a4dd13540a5c45594e884d1fde	0	0	0	0	0	0	0	0	0	0	0	0	0	0	0	0	0	0	0	0.0082374	0	0	0	0	0	0	0	0	0	0	0	0	0	0	0	0	0	0	0	0	0	0	0	0	0	0	0	0	0
8cb72cd47e167ea943ab3b3dee1d030e	0	0	0	0	0	0	0	0	0	0	0	0	0	0	0	0	0	0	0	0	0	0	0	0	0	0	0	0	0	0	0	0	0	0	0	0	0	0	0	0	0	0	0	0	0	0	0	0	0
018cc164f4103d16973645b335c6df1d	0.0012839	0	0	0.00140503	0.00207243	0.00181674	0	0	0	0	0	0	0	0	0	0	0	0	0	0	0.00276855	0	0	0	0	0	0	0	0	0	0	0.00370101	0	0	0	0	0	0.00219425	0	0	0	0	0.00115696	0	0	0	0	0	0
c31bb1c56994d36e5d93e6c046130c34	0	0	0	0	0	0	0	0	0	0	0	0	0	0	0	0	0	0	0	0	0	0	0	0	0	0	0	0	0	0	0	0	0	0	0	0	0	0	0	0	0	0	0	0	0	0.00117925	0.0061968	0	0
b29ccd5475dd2a4c8ed7aae2997c26b7	0	0	0	0	0	0	0	0	0	0	0	0	0	0	0	0	0	0	0	0	0	0	0	0	0	0	0	0	0	0	0	0	0	0	0	0	0	0	0	0	0.00935775	0	0	0	0	0	0	0	0
f35d3c0d278d791e5989b7b63850f0be	0	0	0	0	0	0	0	0	0	0	0	0	0	0	0	0	0	0	0	0	0	0	0	0	0	0	0	0	0	0	0	0	0	0	0	0	0	0	0	0	0	0	0	0	0	0	0	0	0
87807472f899a7be9dd4364f86054ce2	0	0	0	0	0	0	0	0	0	0	0	0	0	0	0	0	0	0	0	0	0	0	0	0	0	0	0	0	0	0	0	0	0	0	0	0	0	0	0	0	0	0	0	0	0	0	0	0	0
928f4659fdc7de11abcdc9339c92e4b2	0	0	0	0	0	0	0	0	0	0	0.0133017	0	0	0	0	0	0	0	0	0	0	0	0	0	0	0	0	0	0	0	0	0	0	0	0	0	0	0	0	0	0	0	0	0	0	0	0	0	0
03a8c7dec78c89bd5f28dc49fb77bc97	0	0	0	0	0	0	0	0	0	0.000457596	0.0010536	0	0	0.00152827	0.00161278	0.00207954	0	0	0	0	0	0	0	0.0025715	0	0	0	0	0	0.00120518	0	0	0	0.00160955	0.00117685	0	0	0.000577434	0	0	0	0	0	0	0.00255102	0	0	0	0
79609decaa5d776767c1fe83b09250eb	0	0	0	0	0	0	0	0	0	0	0	0	0	0	0	0	0	0	0	0	0	0	0	0	0	0	0	0	0	0	0	0	0	0	0	0	0	0	0	0	0	0	0	0	0	0	0	0	0
4c84156ebe18b635ca09d92e769ded6b	0	0	0	0	0	0	0	0	0	0.0035845	0	0	0	0	0	0	0	0	0	0	0	0	0	0	0	0	0	0	0	0	0	0	0	0	0	0.0196493	0	0	0	0	0	0	0	0	0	0	0	0	0
f7aef01a979bab3284390de36bcd2ab6	0	0	0	0	0	0	0	0	0	0	0	0	0	0	0	0	0.00580582	0	0	0	0	0	0	0	0	0	0	0	0	0	0	0	0	0	0	0	0	0	0	0	0	0	0.010644	0	0	0	0	0.00639429	0
62a6cd02b6463a9e9f616bc067a3114b	0	0	0	0	0	0	0	0	0	0	0	0	0	0	0	0	0	0	0	0	0	0	0	0	0	0	0	0	0	0	0	0	0	0	0	0	0	0	0	0	0	0	0	0	0	0	0	0	0
21e78d48185065a229eed1dbd72b6a16	0	0	0	0	0	0	0	0	0	0	0	0	0	0	0	0	0	0	0	0	0	0	0	0	0	0	0	0	0	0	0	0	0	0	0	0	0	0	0	0	0	0	0	0	0	0	0	0	0
ddd0356a84417c4b336f97a72cf62b31	0	0	0	0	0	0	0	0	0	0	0	0	0	0	0	0	0	0	0	0	0	0	0	0	0	0	0	0	0	0	0	0	0	0	0	0	0	0	0	0	0	0	0	0	0	0	0	0	0
6ef6b48bf7b8c08574b50bf97cdba673	0	0	0	0	0	0	0	0	0	0	0	0	0	0	0	0	0	0	0	0	0	0	0	0	0	0	0	0	0	0	0	0	0	0	0	0	0	0	0	0	0	0	0	0	0	0	0	0	0
3080f7151f2944b4c592178e9b2e1956	0	0	0	0	0	0	0	0	0	0	0	0	0	0.000873299	0.000691191	0	0	0	0	0	0	0	0	0	0	0	0	0	0	0	0	0	0	0	0.00246068	0	0.00544233	0	0	0	0	0	0	0	0.00592737	0	0	0	0
7401247e20e77aaf67f6e217a0cc8588	0	0	0	0	0	0	0	0	0	0	0	0	0	0	0	0	0	0	0	0	0	0	0	0	0	0	0	0	0	0	0	0	0	0	0	0	0	0	0	0	0	0	0	0	0	0	0	0	0
2b2d8d2898e63648e8b136689cb6d833	0	0	0	0	0	0	0	0	0	0	0	0	0	0	0	0	0	0	0	0	0	0	0	0	0	0	0	0	0	0	0	0	0	0	0	0	0	0	0	0	0	0	0	0	0	0	0	0	0
eafc82407aaf914fa01b3d99f39dd9b9	0	0	0	0	0	0	0	0	0	0	0	0	0	0	0	0	0	0	0	0	0	0	0	0	0	0	0	0	0	0	0	0	0	0	0	0	0	0	0	0.0102608	0	0	0	0	0	0	0	0	0
61c03a52330b3ef917d544b297054c2b	0	0	0	0	0	0	0	0	0	0.000686394	0.00138285	0	0.000316656	0	0.00130558	0.00112642	0	0.00103009	0	0	0	0	0.00125549	0	0.000539047	0	0	0	0	0.000903887	0	0.00103143	0.00106617	0	0	0	0.00127374	0.000750664	0	0.000863061	0	0	0.000539915	0.00205761	0	0	0	0	0.000486923
375c4c931dec42a45215115abccceb6a	0	0	0	0	0	0	0	0	0	0	0	0	0	0	0	0	0	0	0	0	0	0	0	0	0	0	0	0	0	0	0	0	0	0	0	0	0	0	0	0	0	0	0	0	0	0	0	0	0
fa97c6d8d32a48472573e12be0d34985	0	0	0	0	0.00109075	0	0	0	0	0	0	0	0.018556	0	0	0	0	0.00147156	0	0	0.000870115	0	0	0	0	0	0	0	0	0	0	0	0	0	0	0	0	0	0	0	0.00111973	0	0	0	0	0	0	0	0
81f7f6e72bb3b6827cd39f7b20a69079	0	0	0	0	0	0	0	0	0	0	0	0	0	0	0	0	0	0	0	0	0	0	0	0	0	0	0	0	0	0	0	0	0	0	0	0	0	0	0	0	0.00447893	0.0115962	0	0	0	0	0	0	0
0770842b01c415963f747bb96f8e44c5	0	0	0	0	0	0	0	0	0	0	0	0	0	0	0	0	0.000979295	0	0	0.0155816	0	0	0	0	0	0	0	0	0	0	0	0	0	0	0	0	0	0	0	0.00201381	0.00135967	0	0	0	0	0	0	0	0
7b6c59269a397756005ac90e3645cc33	0	0	0	0	0	0	0	0	0	0	0	0	0	0	0	0	0	0	0	0	0	0	0	0	0	0	0.0266534	0	0	0	0	0	0	0	0	0	0	0	0	0	0	0	0	0	0	0	0	0	0
4ba41b87c5fb8eceb0b5872660b6996f	0	0	0	0	0	0	0	0	0	0	0	0	0	0	0	0	0	0	0	0	0	0	0	0	0	0	0.00412403	0	0	0	0	0	0	0	0	0	0	0	0	0.00191791	0	0	0.0192056	0	0	0	0	0	0
150e8be408883324948c97673bed50d5	0	0	0	0.0012773	0	0	0	0	0	0	0	0	0	0	0	0	0.00671517	0	0	0	0	0	0	0	0	0	0	0	0	0	0	0	0	0	0	0	0	0	0	0	0	0	0.0138064	0	0	0	0	0.0079721	0
7bb2d06ad0a241c82941b041ff9a26c8	0	0	0	0	0	0	0	0	0	0	0	0	0	0	0	0	0	0	0	0	0	0	0	0	0	0	0	0	0	0	0	0	0	0	0	0	0	0	0	0	0	0	0	0	0	0	0	0	0.0254591
6267132283e4b8c3d31d994d0bf70141	0	0	0	0	0	0	0	0	0	0	0	0	0	0	0	0	0	0	0	0	0	0	0	0	0	0	0	0	0	0	0	0	0	0	0	0	0	0	0	0	0	0	0	0	0	0	0	0	0
0dc464c648a824e4263f735a2d414e59	0	0	0	0	0	0	0	0	0	0.00777913	0	0	0	0.00109162	0	0	0	0	0	0	0	0	0	0	0	0	0	0	0	0	0	0	0	0	0	0	0	0	0	0	0	0	0	0	0	0	0	0	0
c33a80f9e0669f782f121bfe7a358453	0	0	0	0	0	0	0	0	0	0	0	0.00925569	0	0	0	0	0	0	0	0	0	0	0	0	0	0	0	0	0	0	0	0	0	0	0	0	0	0	0	0	0	0	0	0	0	0	0	0	0
ac9ba8a47893c70c129a45d3e63e5483	0	0	0	0	0	0	0	0	0	0	0	0	0	0	0	0	0	0	0	0	0	0	0	0	0	0	0	0	0	0	0	0	0	0	0	0	0	0	0	0	0	0	0	0	0	0	0	0	0
5260be12d1607339cbe97bb265d43800	0	0	0	0	0	0	0	0	0	0	0	0	0	0	0	0	0	0	0	0	0	0	0	0	0	0	0	0	0	0	0	0	0	0	0	0	0	0	0	0	0.000479885	0	0	0	0	0	0	0	0
961f62cfaf0665f755934b8cc1414b40	0	0	0	0	0	0	0	0	0	0	0	0	0	0	0	0	0	0	0	0	0	0.0244363	0	0	0	0	0	0	0	0	0	0	0	0	0	0	0	0	0	0	0	0	0	0	0	0	0	0	0
c04a10f6600966ac202c0869c32358fb	0	0	0	0	0.00109075	0	0	0	0.000981905	0	0	0	0	0.00218325	0.00138238	0	0	0.000882937	0	0	0.00189843	0	0.00141243	0	0.000808571	0	0	0	0	0	0	0	0	0	0.00106986	0	0	0	0	0.000383583	0	0.000596862	0	0	0	0	0	0	0
e3faad65bbc6c21286a33126c60276e9	0	0	0	0	0	0	0	0	0	0	0	0	0	0	0	0	0	0	0	0	0	0	0	0	0	0	0	0	0	0	0	0	0	0	0	0	0	0	0	0	0	0	0	0	0	0	0	0	0
8dd8dd0127981e45476f074493c3769c	0	0	0	0	0	0	0	0	0	0	0	0	0	0	0	0	0	0	0	0	0	0	0	0	0	0	0	0	0	0	0	0	0	0	0	0	0	0	0	0	0	0	0	0	0	0	0	0	0
91e4e92059d515260588bfa2a2cec9a0	0	0	0	0	0	0	0	0	0	0	0	0	0	0	0	0	0	0	0	0	0	0	0	0	0	0	0	0	0	0	0	0	0	0	0	0	0	0	0	0	0	0	0	0	0	0	0	0	0
0b69c2eb38686e95f601de6583866f4a	0	0	0	0	0	0	0	0	0	0	0	0	0	0	0	0	0	0	0	0	0	0	0	0	0	0.0134666	0	0	0	0	0	0	0	0	0	0	0	0	0	0	0	0	0	0	0	0	0	0	0
09d804adfb8a338ee9de60009630e352	0	0	0	0	0	0	0	0	0	0	0	0	0	0	0	0	0.00405708	0	0	0	0	0	0	0	0	0	0	0	0	0	0	0	0	0	0	0	0	0	0	0	0	0.000341064	0.0155804	0	0	0	0	0	0
f801f236c7babb4f7b68cdf5689f4c44	0	0.00139218	0	0	0	0	0	0	0	0	0	0	0	0	0	0	0	0	0	0	0	0	0	0	0	0.00637891	0	0	0	0	0	0	0	0	0	0	0	0	0	0	0.00271935	0.00895293	0	0	0	0	0	0	0
0876f6edd7207ed140caa4129040109f	0	0	0	0	0	0	0	0	0	0	0	0	0	0	0	0	0	0	0	0	0	0	0	0	0	0	0	0	0	0	0	0	0	0	0	0	0	0	0	0	0	0	0	0	0	0	0	0	0
384bc89f3b0e5f74149b807e108cea79	0	0	0	0	0	0	0	0	0	0	0	0	0	0	0	0	0.00272804	0	0	0	0	0	0	0	0	0	0	0.00398633	0	0	0	0	0	0	0	0	0	0	0	0	0	0	0	0	0	0.0146563	0	0.00572995	0
ead7e801170633e17ee76c98ef77eaab	0	0	0	0	0	0	0	0	0	0	0	0	0	0	0	0	0	0	0	0	0	0	0	0	0	0	0	0	0	0	0	0	0	0	0	0	0	0	0	0	0	0	0	0	0	0	0	0	0
7079b99dc3e0a83cb3f4c74fba35ba86	0	0	0	0	0	0	0	0	0	0	0	0	0	0	0	0	0	0	0	0	0	0	0	0	0	0	0	0	0	0	0	0	0	0	0	0	0	0	0	0	0	0	0	0	0	0	0	0	0
a5020e2babc7ef0777ed2072d468d8f1	0	0	0	0	0	0	0	0	0.000701361	0	0	0.00385654	0	0	0	0.0052855	0	0	0	0.00119095	0	0	0	0	0	0	0	0.00180334	0	0	0	0	0	0	0	0	0	0	0	0	0	0.00102319	0	0	0	0	0	0	0
3a93d228a83f59e815749e9111db62fd	0	0	0	0	0	0	0	0	0	0	0.00717766	0	0	0	0	0	0	0	0	0	0	0	0	0	0	0	0	0	0	0	0	0	0	0	0	0	0	0	0	0	0	0	0.00285384	0.00592593	0	0	0	0	0
da4c17a31f897192c2683ac60ab149d2	0	0	0	0	0	0	0	0	0	0	0	0	0	0	0	0	0	0	0	0	0	0	0	0	0	0	0	0	0	0	0	0.00952554	0	0	0	0	0	0	0	0	0	0	0	0	0	0	0.00538307	0	0
bfd5d77d3cf4858b53a2c5ea709f1de1	0	0	0	0.000894112	0	0	0	0	0	0	0.000592651	0	0	0	0	0	0.000419698	0.000809359	0.000782595	0	0	0	0	0.000779241	0.000539047	0	0	0	0	0.000542332	0.00146481	0	0	0	0	0	0.00104215	0.000577434	0.000481078	0.000479478	0	0	0	0	0	0	0	0	0
573810c4053e00ffd1e68fe541d64c4a	0	0	0	0	0	0	0	0	0	0	0	0	0	0	0	0	0	0	0	0	0	0	0	0	0	0	0	0	0	0	0	0	0	0	0	0	0	0	0	0	0	0	0	0	0	0	0	0	0
9268f094f71503260ec09ab694218bce	0	0	0	0	0	0	0	0	0	0	0	0	0	0	0	0	0	0	0	0	0	0	0	0	0	0	0	0	0	0	0	0	0	0	0	0	0	0	0	0	0	0	0	0	0	0	0	0	0
bf532d91791bcc600346bceb3e1554a8	0	0	0	0	0	0	0	0	0	0	0	0	0	0	0	0	0	0	0	0	0	0	0	0	0	0	0.00901176	0	0	0.00584513	0	0	0	0	0	0	0	0	0	0	0	0	0	0	0	0	0	0	0
a1809cbf986769fbb4bc608048678ce5	0	0	0	0	0	0	0	0	0	0	0	0	0	0	0	0	0	0	0	0	0	0	0	0	0	0	0	0	0	0	0	0	0	0	0	0	0	0	0	0	0	0	0	0	0	0	0	0	0
813a6981d328d19cddfd3afb1c95cf86	0	0	0	0	0	0	0	0	0	0	0	0	0	0	0	0	0	0	0	0	0	0	0	0	0	0	0	0	0	0	0	0	0	0	0	0	0	0	0	0	0	0	0	0	0	0	0	0	0
5df72356b6a71106c88462165f6c3bab	0	0	0	0	0	0	0	0	0	0	0	0	0	0	0	0	0	0	0	0	0	0	0	0	0	0	0	0	0	0	0	0	0	0	0	0	0	0	0	0	0	0	0	0	0	0	0	0	0
b169203c55d96d0eb909144745c64e9c	0	0	0	0.00242687	0	0	0	0	0	0	0	0	0	0	0	0	0	0	0	0	0.00142383	0	0	0	0	0	0	0	0	0	0	0	0	0	0	0	0.00150533	0	0	0	0	0	0	0	0	0	0.000876314	0	0
178f0b119a596ea620f35d9927b2aa43	0	0	0	0	0	0	0	0	0	0	0	0	0	0	0	0	0	0	0	0	0	0	0	0	0	0	0	0	0	0	0	0	0	0	0	0	0	0	0	0	0	0	0	0	0	0	0	0	0
93a27f3d51bfde9b5d082ca7d54c9f12	0	0	0	0	0	0	0	0	0	0	0	0	0	0	0	0.00736505	0	0	0	0.00267963	0	0	0	0	0	0	0	0.000759301	0	0	0	0	0	0	0	0	0	0	0	0	0	0	0	0	0	0	0	0.00190998	0
9cf0b3b1b21404832a466683bfaca336	0	0	0	0	0	0	0	0	0	0	0	0.00713459	0.00183661	0	0	0	0	0	0.00195649	0	0	0	0	0	0	0	0	0	0	0.0039771	0	0	0	0	0	0	0	0	0	0	0	0	0	0	0	0	0	0	0
40bde704aa31f9378ef09543c160dfe5	0	0	0	0	0.0013089	0	0	0	0	0	0.000658501	0	0	0	0	0	0.00104924	0.000367891	0	0	0.000711913	0	0.00109856	0.000701317	0	0	0	0	0	0	0.00100224	0	0	0	0	0	0	0.00127035	0	0	0.000479885	0	0	0.000658436	0	0	0	0	0
bc7949f90e32c5d948c4d0f0ad349fbe	0	0	0	0	0	0	0	0	0	0	0	0	0	0	0	0	0	0	0	0	0	0	0	0	0	0	0	0	0	0	0	0	0	0	0	0	0	0	0	0	0	0	0	0	0	0	0	0	0
59e3b79e36da6e0895c30caccedca205	0	0	0	0	0	0	0	0	0	0	0	0	0	0	0	0	0	0	0	0	0	0	0	0	0	0	0	0	0	0	0	0	0	0	0	0	0	0	0	0	0	0	0	0	0	0	0	0	0
8bf2d06a7c3557afcecdf69bcec09225	0	0	0	0	0	0	0	0	0	0	0	0	0	0	0	0	0	0	0	0	0.00711913	0	0	0	0	0	0	0	0	0	0	0	0	0	0	0	0	0	0	0	0	0	0	0	0.00915366	0	0	0	0
5755af4474457deced349f5856be55df	0	0	0.0162162	0	0	0	0	0	0	0.00114399	0	0.00510991	0	0	0	0	0	0	0	0	0	0	0	0	0	0	0	0	0	0	0.00061676	0	0	0	0	0	0	0	0	0	0	0	0	0	0	0	0	0	0
dd5d2508407a9677b9ab9e6601e1e300	0	0	0	0	0.0004363	0	0	0	0	0	0	0	0.00107663	0	0	0	0	0	0	0	0.00142383	0	0	0.00132471	0	0.00106315	0	0	0	0	0	0	0	0	0	0	0	0.00127035	0	0	0	0	0	0	0	0	0.00112669	0	0
bbce911e3dba5a1079762d96e0b5b579	0	0	0	0	0	0	0.00243531	0	0	0	0	0	0	0	0	0.00173295	0	0	0	0.00218341	0	0	0	0	0	0.00170104	0	0	0	0	0	0	0	0	0	0	0	0	0	0	0.00543869	0	0	0	0.00090036	0.00193733	0	0	0
f5f8f574aa9cdbb6a5af7ada6bc5cdc3	0	0	0	0	0	0	0	0	0	0	0	0	0	0	0	0	0	0	0	0	0	0	0	0	0	0	0	0	0	0	0	0	0	0	0	0	0	0	0	0	0	0	0	0	0	0	0	0	0
91a2652e2f7ddb13889211b29a391495	0	0	0	0	0.00119983	0	0	0	0	0	0.000263401	0	0	0	0	0	0.000209849	0	0	0	0.000711913	0	0	0	0	0	0	0	0	0	0.00100224	0	0	0	0	0	0	0.00034646	0	0	0	0	0	0	0.00112545	0	0.000375563	0	0
ff53572f60005b5fe859764c7ef7cdce	0	0.003202	0	0	0	0	0	0	0	0	0	0	0	0	0	0	0	0	0	0	0	0.0031135	0	0	0	0	0	0	0	0	0	0	0	0	0	0	0	0	0	0	0	0	0	0	0	0	0	0	0
2cfe4936186197c3c20d8e9d7a191f23	0	0	0	0	0	0.00102191	0	0	0	0.000457596	0	0	0	0	0	0	0.00118914	0	0.000626076	0.00129019	0	0	0.000784683	0.000779241	0.00074119	0.00318945	0.000381854	0.000759301	0	0	0	0	0.000639704	0	0	0	0	0	0	0	0	0	0	0	0	0	0	0	0
55f400d67de02ffc816f3c0431e53ee3	0	0	0	0	0	0	0	0	0	0	0	0	0	0	0	0	0	0	0	0	0	0	0	0	0	0	0	0	0	0	0.00670727	0	0	0	0	0	0	0	0	0	0	0	0	0	0	0	0	0	0
acce5b24989282ed9a1c91543a1d15af	0	0	0	0	0	0	0	0	0	0	0	0	0	0	0	0	0	0	0	0	0	0	0	0	0	0	0	0	0	0	0	0	0	0	0	0	0	0	0	0	0	0	0	0	0	0	0	0	0
0932a1aea9b1eecbf86594481c12901d	0	0	0	0	0	0	0	0	0	0	0	0	0	0	0	0	0	0	0	0	0	0	0	0	0	0	0	0	0	0	0	0	0	0	0	0	0	0	0	0	0	0	0	0	0	0	0	0	0
2e5b02683a32972004fa2d071a0700ac	0	0	0	0	0	0	0	0	0	0	0	0	0	0	0	0	0	0	0	0	0	0	0	0	0	0	0	0	0	0	0	0	0	0	0	0	0	0	0	0	0	0	0	0	0	0	0	0	0
1494f5de4834e279a37f288323b0a232	0	0	0	0	0	0	0	0	0	0	0	0	0	0	0	0	0	0	0	0	0	0	0	0	0	0	0	0	0	0	0	0	0	0	0	0	0	0	0	0	0	0	0	0	0	0	0	0	0
37983fe26024fa5ba785a6b77909370f	0	0	0	0	0	0	0	0	0	0	0	0	0	0	0	0	0	0	0	0	0	0	0	0	0	0	0	0	0	0	0	0	0	0	0	0	0	0	0	0	0	0	0	0	0	0	0	0	0
0cbefad5b47ee834b40bc6084d70d6ff	0	0	0	0	0	0	0	0	0.00392762	0	0	0	0	0	0	0	0.00496642	0	0	0	0	0	0	0	6.73809e-05	0	0	0.000854214	0	0.0056041	0	0	0	0	0	0	0	0	0	0	0	0	0	0	0	0	0	0	0
ae30e8d20d50afa6b981eaa6bd389547	0	0	0	0	0	0	0	0	0	0	0	0	0.00455985	0	0	0	0	0	0	0	0	0	0	0.0042079	0	0	0	0	0	0	0	0	0	0	0	0	0	0	0	0	0	0	0	0	0	0	0	0	0
e86311bac10acc2942a0a5e09aa8a962	0	0	0	0	0	0	0	0	0	0	0	0	0	0	0	0	0	0	0	0	0	0	0	0	0	0	0	0	0	0	0	0	0	0	0	0	0	0	0	0	0	0	0	0	0	0	0	0	0
de8da78cb730f090f9e34b124d2f1a6a	0	0	0	0	0	0	0	0	0	0	0	0	0	0	0	0	0	0	0	0	0.00118652	0	0	0	0	0	0	0	0	0	0	0	0	0	0	0	0.000578972	0	0.00200449	0	0.00111973	0	0	0	0	0	0.00137707	0	0
559abfe0544d12922532718c9ef93350	0	0	0	0	0	0	0	0	0	0	0	0	0	0	0	0	0.0118215	0	0	0	0	0	0	0	0	0	0	0	0	0	0	0	0	0.0149554	0	0	0	0	0	0	0	0	0	0	0	0	0	0	0
72bfc4ae5e4603d82ede3e467310300d	0	0	0	0	0	0	0	0	0	0	0	0	0	0	0	0	0	0	0	0	0	0	0	0	0	0	0	0	0	0	0	0	0	0	0	0	0	0	0	0	0	0	0	0	0	0	0	0	0
07367449846d781f98dcd462719cbab4	0	0	0	0	0	0	0	0	0	0	0	0	0	0	0	0	0	0	0	0	0	0.0327389	0	0	0	0	0	0	0	0	0	0	0	0	0	0	0	0	0	0	0	0	0	0	0	0	0	0	0
935d7b13e2e1298bd22b89d24772a19e	0	0	0	0	0	0	0	0	0	0	0	0	0	0	0	0	0	0	0	0	0	0	0	0	0	0	0	0	0	0	0	0	0	0	0	0	0	0	0	0	0	0	0	0	0	0	0	0	0
7705d2488a6f24e34389ef499770df86	0	0	0	0	0	0	0	0	0	0	0	0	0	0	0	0	0	0	0	0	0	0	0	0	0	0	0	0	0	0	0	0	0	0	0	0	0	0	0	0	0	0	0	0	0	0	0	0	0
54df6da9e8a7ddd44593cb7498851492	0	0	0	0	0	0	0	0	0	0	0	0	0	0	0	0.00190625	0	0	0	0	0	0	0	0	0	0	0	0	0	0	0	0	0	0	0	0	0	0.00103938	0	0	0	0	0	0	0	0	0	0	0.00306066
3f177fc6fc9c6e1b5a08d356b8b74315	0	0	0	0	0	0	0	0	0	0	0	0	0	0	0	0	0	0	0	0	0	0	0	0	0	0	0	0	0	0	0.00185028	0	0	0	0.00962876	0.00513906	0	0	0	0	0	0	0	0	0	0	0.0020656	0	0
69e7706175e20f3386636a8bb31d3e78	0	0	0	0	0	0	0	0	0	0	0	0	0	0	0	0	0	0	0	0	0	0	0	0	0	0	0	0	0	0	0	0	0	0	0	0	0	0	0	0	0	0	0	0	0	0	0	0	0
300e1e4b01067e257f318cf4e04a1678	0	0	0	0	0	0	0	0	0	0	0	0	0	0	0	0.00632528	0	0	0	0	0	0	0	0	0	0	0	0	0	0	0	0	0	0	0	0	0	0	0	0	0.0227145	0	0	0	0	0	0	0.000332171	0
1cab30d0b62b8d8f36719b38a0b2c712	0	0	0	0	0	0	0	0	0	0	0	0	0	0	0	0	0	0	0	0.00843589	0	0	0	0	0	0	0	0	0	0	0	0	0	0	0	0	0	0	0	0	0	0	0.00655611	0	0	0	0	0	0
ea7b9738839152587938dbd9857f6572	0	0	0	0	0	0.0104462	0	0	0	0	0	0	0	0	0	0	0	0	0.0025043	0	0.00110742	0	0	0	0.00747928	0	0	0	0	0	0	0	0.00184803	0	0	0	0	0	0	0	0	0	0.00107983	0	0	0	0	0	0
6bdfd602db7c06e055bbfe04f8dabfe6	0	0	0	0	0	0	0	0	0	0	0	0	0	0	0	0	0	0	0	0	0	0	0	0	0	0	0	0	0	0	0	0	0	0	0	0	0	0	0	0	0	0	0	0	0	0	0	0	0
82a0cddcda51da3dd60ad9bd47c558d3	0	0	0	0	0	0	0	0	0	0	0	0	0	0	0	0	0	0	0	0	0	0	0	0	0	0	0	0	0	0	0	0	0	0	0	0	0	0	0	0	0	0	0	0	0	0	0	0	0
092545ca47856d120da566f2c6b29d71	0	0	0	0	0	0	0	0	0	0	0	0	0	0	0	0	0	0	0	0	0	0	0	0	0	0	0	0	0	0	0	0	0	0	0	0	0	0	0	0	0	0	0	0	0	0	0	0	0
387712cec914019a368cdf6a4d5431b7	0	0	0	0	0	0	0	0	0	0	0	0	0	0	0	0	0	0	0	0	0	0	0	0	0	0	0	0	0	0	0	0	0	0	0	0	0	0	0	0	0	0	0	0	0	0	0	0	0
11eb271c19ace80eee5da71d69924e19	0	0	0	0	0.00643543	0	0	0	0	0.00777913	0	0	0	0.00334765	0	0	0	0	0	0	0	0	0	0	0	0	0	0	0	0	0	0	0	0	0	0	0	0	0	0	0	0	0	0	0	0	0	0	0
ef3c3845e0437f2bc593adae5ed49e8e	0	0	0.00169884	0	0	0	0	0	0.000841633	0	0.000790202	0	0	0	0	0	0	0	0	0.000893212	0	0	0	0	0	0	0	0.000854214	0	0.00168726	0	0	0	0	0	0	0	0	0	0	0.000559866	0	0	0.00279835	0	0	0.000250376	0.000415213	0.00236505
21a4c43675ea48e29367e172d7d5b67c	0	0	0	0	0	0	0	0	0	0	0	0	0	0	0	0	0	0	0	0	0	0	0	0	0	0	0	0	0	0	0	0	0	0	0.0402268	0	0	0	0	0	0	0	0	0	0	0	0	0	0
6a3fca261585ae461a3e7500ae46400b	0	0	0	0	0	0	0	0	0	0.00663514	0	0	0	0	0	0	0	0	0	0	0	0	0	0.00366243	0	0	0	0	0	0	0	0	0	0	0	0	0	0	0	0	0	0	0	0	0	0	0	0	0
ebd176bbfc9fbcdec2676a42b8721eeb	0.00208634	0	0	0	0	0	0	0	0	0	0	0	0	0	0	0	0.00174874	0	0.0032869	0	0	0	0	0	0	0	0	0	0	0	0	0	0.00241666	0	0	0	0	0	0	0	0	0	0	0	0	0	0	0	0
5f80133af46809d38f8f9d1b06a59175	0	0	0	0	0	0	0	0	0	0	0	0	0	0	0	0	0	0	0	0	0	0.0350977	0	0	0	0	0	0	0	0	0	0	0	0	0	0	0	0	0	0	0	0	0	0	0	0	0	0	0
884824143ffc95d4ce43819a5856ca66	0	0	0	0	0	0	0	0	0	0	0	0	0	0	0	0	0	0	0	0	0	0	0	0	0	0	0	0	0	0	0	0	0	0	0	0	0	0	0	0	0	0	0	0	0	0	0	0	0
475f026878cd612074f30729c487affa	0	0	0	0	0.00294503	0	0	0	0	0	0	0	0	0	0	0	0.000839396	0.00286955	0	0	0	0	0	0	0	0	0	0	0	0.00120518	0.00123352	0	0	0	0	0	0	0	0	0	0	0	0	0	0	0	0	0	0
de2e1dc8b3815a41e65a46adce7bffed	0	0	0	0	0	0	0	0	0	0	0	0	0	0	0	0	0	0	0	0	0	0	0	0	0	0	0	0	0	0	0	0	0	0	0	0	0	0	0	0	0	0	0	0	0	0	0	0	0
4828b56f322fe148b4d61ef3a2822b8d	0	0	0	0	0	0	0	0	0	0	0	0	0	0	0	0	0	0	0	0	0	0	0	0	0.00249309	0	0	0	0	0	0	0	0.00113725	0	0	0	0	0	0	0	0	0	0	0	0	0	0	0	0
9f0d715b5103ab7efe4e0c9d75e8c8a5	0	0	0.0140541	0	0	0	0	0	0.0116426	0	0	0	0	0	0	0	0	0	0	0	0	0	0	0	0	0	0	0	0	0	0	0	0	0	0	0	0	0	0	0	0	0	0	0	0	0	0	0	0
fc379b669b818ea8ab943b03a60247b9	0	0	0	0	0	0	0	0	0	0	0	0	0	0	0	0	0	0	0	0	0	0	0	0	0	0	0	0	0	0	0	0	0	0	0	0	0	0	0	0	0	0	0	0	0	0	0	0	0
4d0873c47e9f525dd5c0f343075dd983	0	0	0	0	0	0	0	0	0	0	0	0	0	0	0	0	0	0	0	0	0	0	0	0	0	0	0	0	0	0	0	0	0	0	0	0	0	0	0	0	0	0	0	0	0	0.0307446	0	0	0
af17148c1f56d0ccdb8a5c2ab9411037	0	0	0	0	0	0	0	0	0	0	0	0	0	0	0	0	0	0	0	0	0	0	0	0	0	0	0	0	0	0	0	0	0	0	0	0	0	0	0	0	0	0	0	0	0	0	0	0	0
4170c20276cc5be52d78fa2344d73fd2	0	0	0	0	0	0	0	0	0	0	0	0	0	0	0	0	0	0	0	0	0	0	0	0	0	0	0	0	0	0	0	0	0	0	0	0	0	0	0	0	0	0	0	0	0	0	0	0	0
d6b76de779e9743e562442c4f0774796	0.00609854	0	0	0	0	0	0	0	0	0	0	0	0	0	0	0	0	0	0	0	0	0	0	0	0	0	0	0	0	0	0	0	0	0	0	0	0	0	0	0.0067127	0	0	0	0	0	0	0	0	0
a7b83827acfbda0056b710d37526a4dc	0	0	0	0	0	0	0	0	0	0	0	0	0	0	0	0	0	0	0	0	0	0	0	0	0	0	0	0	0	0	0	0	0	0	0	0	0	0	0	0	0	0	0	0	0	0	0	0	0
4d74c1e788a45e0fdf8b9c96e2cb3980	0	0	0	0	0	0	0	0	0	0	0	0	0	0	0	0	0	0	0	0	0	0	0	0	0	0	0	0	0	0	0	0	0	0	0	0	0	0	0	0	0	0	0	0	0	0	0	0	0
ed107c6b8621d55bc1e1b42748624550	0	0	0	0	0	0	0	0	0	0	0	0	0	0	0	0	0.00104924	0	0	0.00992457	0	0	0	0	0	0	0	0	0	0	0	0	0	0	0	0	0	0	0	0	0	0	0	0	0	0	0	0	0
544d0e2e5f1a9cc871f9501f760b0d60	0	0	0	0	0	0	0	0	0	0	0	0	0	0	0	0	0	0	0	0	0	0	0	0	0	0	0	0	0	0	0	0	0	0	0	0	0	0	0	0	0	0	0	0	0	0	0	0	0
116b821429c41afea9103c842049ded6	0	0	0	0	0	0	0	0	0	0	0	0	0	0	0	0	0	0	0	0	0	0	0	0	0	0	0	0	0	0	0	0	0	0	0	0	0	0	0	0	0	0	0	0	0	0	0	0	0
2dc8be0bec506728a3ea4e3b1acca830	0	0	0	0	0	0	0	0	0	0	0	0	0	0	0	0	0.00181869	0	0	0	0	0	0	0	0	0	0	0	0	0	0	0	0	0	0	0	0	0	0	0	0	0	0	0	0	0	0	0	0
76b107da990377a3d1a8446b2c3a0508	0	0	0	0	0.00948953	0	0.000608828	0	0	0	0	0	0	0	0	0	0	0	0.00266082	0	0	0	0	0	0	0	0	0	0	0	0	0	0	0	0	0	0	0	0	0	0	0	0	0	0	0	0	0	0
8145989dcc379c1ea9483426400fc1f7	0	0	0	0	0	0	0	0	0	0	0	0	0	0	0	0	0	0	0	0	0	0	0	0	0	0	0	0	0	0	0	0	0	0	0	0	0	0	0	0	0	0.0239598	0	0	0	0	0	0	0
95546b464f5e3493e4b2ed2e3899be25	0	0	0	0	0	0	0	0	0	0	0	0	0	0	0	0	0	0	0	0	0	0.00820832	0	0	0	0	0	0	0	0	0	0	0	0	0	0	0	0.00421527	0	0	0	0	0	0	0	0	0	0	0
2b06657684221fc054f3c6180f8931ed	0	0	0	0	0	0	0	0	0	0	0	0	0	0	0	0	0	0	0.0057912	0	0	0	0	0	0	0	0	0	0	0	0	0	0	0	0	0	0	0	0	0	0	0	0	0	0	0	0	0	0
6ababb8ca940e4aa99dbb100e93e9475	0	0	0	0	0	0	0	0	0	0	0	0	0	0	0	0	0	0	0	0	0	0	0	0	0	0	0	0	0	0	0	0	0	0	0	0	0	0	0	0	0	0	0	0	0	0	0	0	0
388012e9e5b1f2630979f7c37beb5246	0	0	0	0	0	0	0	0	0	0.000305064	0	0.00202468	0	0	0	0	0	0	0	0	0	0	0	0.00311696	0	0	0	0	0	0	0.00200447	0	0	0	0	0	0.00312645	0	0	0	0	0	0	0	0	0	0	0	0
4baa3bcc7ca9eb952335f27b32d3c316	0	0	0	0	0	0	0	0	0	0	0	0	0	0	0	0	0	0	0	0	0	0	0	0	0	0	0	0	0	0	0	0	0	0	0	0	0	0	0	0	0	0	0	0	0	0	0	0	0
0276431aa1e91f26eca645698c6ca165	0	0	0.000926641	0	0	0	0	0	0.00259503	0	0	0	0	0	0	0.00407244	0	0	0	0	0	0	0	0	0	0.00248069	0	0.000379651	0	0	0	0	0	0	0	0	0	0	0	0	0.00591858	0	0	0	0	0	0	0	0
f178295df63f5b4c38154098608c6712	0	0	0	0	0	0	0	0	0	0	0	0	0	0	0	0	0	0	0	0	0	0	0	0	0	0	0	0	0	0	0	0	0	0	0	0	0	0	0	0	0	0	0	0	0	0	0	0	0
afae83e7486b837ff725ae710e96d74c	0	0	0	0	0	0	0	0	0	0	0	0	0	0	0	0	0	0	0	0	0	0	0	0	0	0	0	0	0	0	0	0	0	0	0	0	0	0	0	0	0	0	0	0	0	0	0	0	0
d2beacf2bc15ab82c164c97879f7ccda	0	0	0	0	0	0	0	0	0	0	0	0	0	0	0	0	0	0	0	0	0	0	0	0	0	0	0	0	0	0	0	0	0	0	0	0	0	0	0	0	0	0	0	0	0	0	0	0	0
9319325d1ca1c9398a1379b94a1aa7e7	0	0	0	0	0	0	0	0	0	0	0	0	0	0	0	0	0	0	0	0	0	0	0	0	0	0	0	0	0	0	0	0	0	0	0	0	0	0	0	0	0	0	0	0	0	0	0	0	0
63810ba36f0ec5a099a2ddbc1f05317f	0	0	0	0	0	0	0	0	0	0	0	0	0	0	0	0	0	0	0	0	0	0	0	0	0	0	0	0	0	0	0	0	0	0	0	0	0	0	0	0	0	0	0	0	0	0	0	0	0
f743f2d6dcecd584164b783df13e790a	0.0012839	0	0	0	0	0	0	0.00105608	0	0	0	0	0	0	0	0	0	0	0	0	0	0	0	0	0	0	0	0	0	0	0	0	0	0	0	0	0	0	0	0	0	0	0	0	0	0	0	0	0
b74dd89b91ad5417b2d16ab4011246d6	0	0	0	0	0	0	0.000608828	0	0	0	0.000921902	0	0	0	0	0	0.000489647	0	0	0	0.00118652	0	0	0	0	0	0	0	0	0	0	0	0	0	0	0	0	0	0	0	0	0	0.00154261	0.00238683	0	0	0.000438157	0.000747384	0
56da6500262c83ca79c6fc7150dbdea2	0	0	0	0	0	0	0	0	0	0	0	0	0	0	0	0	0	0	0	0	0.000632811	0	0	0	0	0	0	0	0	0	0	0	0	0	0	0	0.00138953	0	0.000481078	0	0	0	0	0	0	0	0.00137707	0	0
1516a68f9bfd4631807f9e299888751c	0	0	0	0	0	0	0	0	0	0	0	0	0	0	0	0	0	0	0	0	0	0	0	0	0	0	0	0	0	0	0	0	0	0	0	0	0	0	0	0	0	0	0	0	0	0	0	0	0
247d2c01d50414233d6956710a9a630c	0	0	0	0	0	0	0	0	0	0	0	0	0.00177327	0	0	0	0	0	0	0	0	0	0	0	0	0	0	0	0	0	0	0	0	0	0	0	0	0	0	0	0	0	0	0	0	0	0	0	0
f5e531381af161a6cbd4988fac1462c9	0	0	0	0	0	0	0	0	0	0	0	0	0	0	0	0	0	0	0	0	0	0	0	0	0	0	0	0	0	0	0	0	0	0	0	0	0	0	0	0	0	0	0	0	0	0	0	0	0
07da550f2434e9249d6a4d22518ca4b1	0	0	0	0	0	0	0	0	0	0	0	0	0	0	0	0	0	0	0	0	0	0	0	0	0	0	0	0	0	0	0	0	0	0	0	0	0	0	0	0	0	0	0	0	0	0	0	0	0
6cecfa8c25be55318910ff3e9023a158	0	0	0	0	0	0	0	0	0	0	0	0	0	0.00130995	0	0	0	0	0	0	0	0	0	0	0.000606428	0.0012049	0	0	0	0.00108466	0.000770951	0	0.000781861	0	0	0	0	0.000923894	0	0	0	0	0	0	0.00097539	0	0	0	0
087c498bfd4770c4a1807bb38850c4bb	0	0	0.0030888	0	0	0	0.00136986	0	0	0	0	0	0	0	0	0	0	0.00132441	0	0	0	0	0	0	0	0.00148841	0	0	0	0.00156674	0	0	0	0	0	0	0	0	0.00120269	0	0.000559866	0	0	0.00205761	0	0	0	0	0
cf3803f389f0213ea046029e3af8288f	0	0	0	0	0	0	0	0	0	0	0	0	0	0	0	0	0	0	0	0	0	0	0	0	0	0	0	0	0	0	0	0	0	0	0	0	0	0	0	0	0	0	0	0	0	0	0.00431898	0	0
bb19fdde3607e685fc591c4ab4b087cb	0	0	0	0	0	0	0	0	0	0	0	0	0	0	0	0	0	0	0	0	0	0	0	0	0	0	0	0	0	0	0	0	0	0	0	0	0	0	0	0	0	0	0	0	0	0	0	0	0.0073734
65a21666c6b0869b2d724e9e1e7e7bf7	0	0	0	0	0	0	0	0	0	0	0	0	0	0	0	0	0	0	0	0	0	0	0	0	0	0	0	0	0	0	0	0	0	0	0	0	0	0	0	0	0	0	0	0	0	0	0	0	0
b8c077b7b7a0c7e6712fd676a3d23f42	0	0	0	0.00332099	0.00676265	0	0	0	0	0	0	0	0	0	0	0	0	0	0	0	0	0	0	0	0	0	0	0	0	0	0.00123352	0	0	0	0	0	0	0	0	0	0	0	0	0	0	0	0	0	0
bdd9c3720771930879c3ea3e605604dc	0	0	0	0	0	0	0	0	0	0	0	0	0	0	0	0	0	0	0	0	0	0	0	0	0	0	0	0	0	0	0	0	0	0	0	0	0	0	0	0	0	0	0	0	0	0	0	0	0
61adeebb29edb52a10b4231f82473722	0	0	0	0	0	0	0.00334855	0	0	0	0	0	0	0	0	0	0	0	0	0	0	0	0	0	0	0	0	0	0	0	0	0	0	0	0	0	0	0	0	0	0	0	0	0	0	0	0	0.00207607	0
1493ebebd488e3d9741615cd1110d8d9	0	0	0	0	0	0	0	0	0	0	0	0	0	0.00771414	0	0	0	0	0	0	0	0	0	0.00724694	0	0	0	0	0	0	0	0	0	0	0	0	0	0.00115487	0	0	0	0	0	0	0.00195078	0	0	0	0
e8ef4abfff113ab8c8e23d9be7c7325d	0	0	0	0	0	0	0	0	0	0	0	0	0	0	0	0	0	0	0	0	0	0	0	0	0	0	0	0	0	0	0	0	0	0	0	0	0	0	0	0	0	0	0	0	0	0	0	0	0
abc73cf3bf5f520294bafb3b9317b023	0	0.00877071	0	0	0	0	0	0.00253459	0	0	0	0	0	0	0	0	0	0	0	0	0	0	0	0	0	0	0	0	0	0	0	0	0	0	0.00631219	0	0	0.00681372	0	0	0	0	0	0	0	0	0	0	0
7c5e61ad3b3cf440b2311b773e9734f3	0	0	0.00138996	0	0	0	0	0	0	0	0	0	0	0	0	0.0016463	0	0.00147156	0	0	0	0	0	0	0	0.00318945	0	0	0	0	0	0	0	0	0	0	0	0	0	0	0.00103975	0	0	0.00567901	0	0	0	0	0
1257fe507f1719d6fee60a302ed93ea7	0	0	0	0	0	0	0	0	0	0	0	0	0	0	0	0	0	0	0	0	0	0	0	0	0	0	0	0	0	0	0	0	0	0	0	0	0	0	0	0	0	0	0	0	0	0	0	0	0
5977f5d8c61d788c0efbc948aec64f71	0	0	0	0	0	0	0	0	0	0	0	0	0	0	0	0	0	0	0	0	0	0	0	0	0	0	0	0	0	0	0	0	0	0	0	0	0	0	0	0	0	0	0	0	0	0	0	0	0
70f5279e7aa4c3322e2c196bf92521cb	0	0	0	0	0	0	0	0	0	0	0	0	0	0	0	0	0	0	0	0	0	0	0	0	0	0	0	0	0	0	0	0	0	0	0	0	0	0	0	0	0	0	0	0	0	0	0	0	0
d8fb73994b0211db49853f4e9cabc407	0	0	0	0	0	0	0	0	0	0	0	0	0	0	0	0	0	0	0	0	0	0	0	0	0	0	0	0	0	0	0	0	0	0	0	0	0	0	0	0	0	0	0	0	0	0	0	0	0
eb5d5e157fa2bea11d2ab707e78e9039	0	0	0	0	0	0	0	0	0	0	0	0	0	0.00327487	0	0	0	0	0	0	0	0	0	0	0	0	0	0	0	0	0	0	0	0	0	0	0	0	0	0	0	0	0	0	0.00412665	0	0	0	0
5cf145a7a4c39700060771a8dccf4aac	0	0	0	0	0	0	0	0	0	0	0	0	0	0	0	0	0	0	0	0	0	0	0	0	0	0	0	0	0	0	0	0	0	0	0	0	0	0	0	0	0	0	0	0	0	0	0	0	0
bd6bc05e8d739c80d49c699734521f82	0	0	0	0	0	0	0	0	0	0	0	0	0	0	0	0	0	0	0	0	0	0	0	0	0	0	0	0	0	0	0	0	0	0	0	0	0	0	0	0	0	0	0	0	0	0	0	0	0
3f1de1b5fd5819a5f2f7147b2c5f13c1	0	0	0.00355212	0	0	0	0	0	0	0	0	0	0	0	0	0	0	0	0	0	0	0	0	0	0	0	0	0	0	0.00445917	0	0	0	0	0	0	0	0	0	0	0	0	0	0	0	0	0	0	0
45ea294c3fac0ee868bb19baf486d61e	0	0	0	0	0	0	0	0	0	0	0	0	0	0	0	0	0	0	0	0	0.000870115	0	0	0	0	0	0	0	0	0	0	0	0	0	0	0	0	0	0	0	0	0	0	0.00123457	0	0	0.00938908	0	0
a18263db82d867f65a16d2474ae2aa97	0	0	0	0	0	0	0	0	0	0	0	0	0	0	0	0	0	0	0	0	0	0	0	0	0	0	0	0	0	0	0	0	0	0	0	0	0	0	0	0	0	0	0	0	0	0	0	0	0
41eba9ffff6c2d5301f7e5e86aefc71d	0	0	0	0	0	0	0	0	0	0	0	0	0	0	0	0	0	0	0	0	0	0	0	0	0	0	0	0	0	0	0	0	0	0	0	0	0	0	0	0	0	0	0	0	0	0	0	0	0
a618d233b6ae87e61ab5b8ab87dc4efd	0	0	0	0	0.00425393	0	0	0	0	0	0	0	0	0	0	0	0	0	0	0	0	0	0	0	0	0	0	0	0	0	0	0	0	0	0	0	0	0	0	0	0	0	0	0	0	0	0	0	0
e7454bb31ca49b511791353af5e78987	0	0	0	0	0	0	0	0	0	0	0	0	0.000253325	0.000727749	0.000537593	0	0	0	0	0	0.00181933	0	0	0	0.000875952	0.000637891	0	0	0	0	0.00169609	0.000667395	0	0	0	0	0	0	0	0	0	0	0	0	0	0	0	0	0
e10635b8bc2a87ba80f3292c7e667cd5	0	0	0	0	0	0	0	0	0	0	0	0	0	0	0	0	0.00391718	0	0	0	0	0	0	0	0	0	0	0	0	0	0	0	0	0	0	0	0	0	0	0	0	0	0	0	0	0	0	0	0
f7e8374be52639373c1c27a8df5b63c5	0	0	0	0	0	0	0	0	0	0	0	0.0021211	0	0	0	0	0	0	0.00195649	0	0	0	0	0	0	0	0	0	0	0	0	0	0	0	0	0	0	0	0	0	0	0	0	0	0	0	0.00338007	0	0
c6b6488e98074d7676db38d82de02cad	0	0	0	0	0	0	0	0	0	0	0	0	0	0	0	0	0	0	0	0	0	0	0	0	0	0	0	0	0	0	0	0	0	0	0	0	0	0	0	0	0	0	0	0	0.00487695	0	0	0	0
2058a139d3d4ced47ba5729a0f309006	0	0	0	0	0	0	0	0	0	0	0	0	0	0	0	0	0	0	0	0	0	0	0	0	0	0	0	0	0	0	0	0	0	0	0	0	0	0	0	0	0	0	0	0	0	0	0	0	0
6b71521a58371144405bb4c463f392d9	0	0	0	0	0	0	0	0	0	0	0	0	0	0	0	0	0	0	0	0	0	0	0	0	0	0	0	0.00332194	0	0	0	0	0.00220343	0	0	0	0	0	0	0	0	0	0.00146548	0	0	0	0	0	0.00639955
b20882e6fa725dcc33c72c514d4a6f4b	0	0	0	0	0	0	0	0	0	0	0	0	0	0	0.00230397	0	0	0	0	0	0	0	0	0	0	0	0	0	0	0	0	0	0	0	0	0	0	0	0	0	0	0	0	0	0	0	0	0	0
2579e69be655c6b32ef58f4a993ea9e0	0	0	0	0	0	0	0	0	0.0217422	0	0	0	0	0	0	0	0	0	0	0	0	0	0	0	0	0	0	0	0	0	0	0	0	0	0	0	0	0	0	0	0	0	0	0	0	0	0	0	0
868b78dda53cfa00f82d596763b4dfb9	0	0	0	0	0	0	0	0	0	0	0	0	0	0	0	0	0	0	0	0	0	0	0	0	0	0	0	0	0	0	0	0	0	0	0	0	0	0	0	0	0	0	0	0	0	0	0	0	0
e5b81b8aa976f4a9b87ff1691bea283e	0	0	0	0	0.0173429	0	0	0	0	0	0	0	0	0	0	0	0	0	0	0	0	0	0	0	0	0	0	0	0	0	0	0	0	0	0	0	0	0	0	0	0	0	0	0	0.0090036	0	0	0	0
2d33f6231d56f1ee55c156a43039e274	0	0	0	0	0	0	0	0	0	0	0	0	0	0	0	0	0	0.00824075	0	0	0	0	0	0	0	0	0	0	0	0	0	0	0	0	0	0	0	0	0	0	0	0	0	0	0	0	0	0	0
f4a27da32869534bcaef93eaf7734367	0	0	0	0	0	0	0	0	0	0	0	0	0	0	0	0	0	0	0	0	0	0	0	0	0	0	0	0	0	0	0.000770951	0	0	0	0	0	0	0	0	0	0	0	0	0.000411523	0	0	0	0	0
e20f2f733d82dde4e148fcb0e09313cb	0	0	0	0	0	0	0	0	0	0	0	0	0	0	0	0	0	0	0	0	0	0	0	0	0	0	0	0	0	0	0	0	0	0	0	0	0	0	0	0	0	0	0	0	0	0	0	0	0
289d55936ad90fad568546bcb248e55e	0	0	0	0	0	0	0	0	0	0	0	0	0	0	0	0	0	0	0	0	0	0	0	0	0	0	0	0	0	0	0	0	0	0	0	0	0	0	0	0	0	0	0	0	0	0	0	0	0
bd2835f927afffb726abb52d3e1bd88e	0	0	0	0	0	0	0	0.00221776	0	0	0	0	0	0	0	0	0	0	0	0	0	0	0	0	0	0	0	0.00702354	0	0	0	0	0	0	0	0	0	0	0	0	0	0	0	0	0	0	0	0	0
94cad4d4116d4e0a08080ad3eb396c39	0	0	0	0	0	0	0	0	0	0	0	0	0	0	0	0	0	0	0	0	0	0	0	0	0	0	0	0	0	0	0	0	0	0	0	0	0	0	0	0	0	0	0	0	0	0	0	0	0
bf6cd5c31980d7955accfa9c45046fe4	0	0	0	0	0	0	0	0	0	0	0.00125115	0	0	0	0	0.0054588	0	0	0	0	0	0	0	0	0	0	0	0	0	0	0	0	0	0	0	0	0	0.0057166	0	0	0	0	0	0	0	0	0	0	0
29e1231e7979f796f7003984f348033e	0	0	0.000772201	0	0	0	0	0	0.0104503	0	0	0	0	0	0	0	0	0	0	0	0	0	0	0	0	0	0	0	0	0	0	0	0	0	0	0	0	0	0	0	0	0	0	0	0	0	0	0	0
04b377cf7b69e33b8dcecd7d0e66686a	0	0	0	0	0	0	0	0	0	0	0.001317	0	0	0	0.00345596	0	0	0.00117725	0.00125215	0	0	0	0	0	0	0	0	0	0	0.00114492	0	0	0	0	0	0	0	0.00456173	0	0	0	0	0	0	0	0	0	0	0
9187e53c0b79f57005ea291b34671fae	0	0	0	0	0	0	0	0	0	0	0	0	0	0	0	0	0	0	0	0	0	0	0	0	0	0	0	0	0	0.0184393	0	0	0	0	0	0	0	0	0	0	0	0	0	0	0	0	0	0	0
26a9f6cb8b37681ba509796f3fb824c7	0	0	0	0	0	0	0	0	0	0	0	0	0	0	0	0	0	0	0	0	0	0	0	0	0	0	0	0	0	0	0	0	0	0	0	0	0	0	0	0	0	0	0	0	0	0	0	0	0
c1f3e639efcaecbad35162b8044e5a47	0	0	0	0	0	0	0	0	0	0	0	0	0	0	0	0	0	0	0	0	0	0	0	0	0	0	0.0203146	0	0	0	0	0	0	0	0	0	0	0	0	0	0	0	0	0	0	0	0	0	0
bccae50338ce58854aced4ef1b7cd329	0	0	0	0	0	0	0	0	0	0	0	0	0	0	0	0	0	0	0	0	0.00442968	0	0	0	0	0	0	0	0	0	0	0	0	0	0	0	0	0	0	0	0	0	0	0	0	0	0.00269154	0	0
264dd7550e2b2a456dee35838d3ba491	0	0	0	0	0	0	0	0	0	0	0	0	0.0112096	0	0	0	0	0	0	0	0	0	0	0	0	0	0	0.011959	0	0	0	0	0	0	0	0	0	0	0	0	0	0	0	0	0	0	0	0	0
87b9a030b65492f21d7ee78e49c24542	0	0	0	0	0	0	0	0	0	0	0	0	0.0079164	0	0	0	0	0	0	0	0	0	0	0	0	0	0	0	0	0	0	0	0	0	0	0.00136034	0	0	0	0	0	0	0	0	0	0	0	0	0
b8ef8c9100d462727ff621a05edbf633	0	0	0	0	0.0153796	0	0	0	0	0	0	0	0	0	0.00138238	0	0	0	0	0	0.00529979	0	0	0	0	0	0	0	0	0	0	0	0	0	0	0	0	0	0	0	0	0	0	0	0	0	0	0	0
1d35b90ae545c6ce89408b535858f735	0	0	0	0	0.00589005	0	0	0	0	0	0	0	0	0	0	0	0	0	0	0	0	0	0	0	0	0	0	0	0	0	0	0	0	0	0	0	0	0	0	0	0	0	0	0	0	0	0	0	0
cd38a0d8509b11585b18ab3bbe66929b	0	0	0	0	0	0	0	0	0	0	0	0	0	0	0	0	0	0	0	0	0	0	0	0	0	0	0	0	0	0	0	0	0	0	0	0	0	0	0	0	0	0	0	0	0	0	0	0	0
ab7348dbda8831f0793ac898f2113aec	0	0	0	0	0	0.000908368	0	0	0	0	0	0	0	0	0	0	0	0	0	0	0	0	0	0	0	0	0	0	0	0	0	0.00351899	0	0	0	0	0	0	0	0	0	0	0	0	0.00442677	0	0	0	0
df84fdde8a545ef0e456f3ec0025d805	0	0	0	0	0	0	0	0	0	0	0	0	0	0	0	0	0	0	0	0	0.00174023	0	0	0	0	0	0	0	0	0	0	0	0	0	0	0	0.00335804	0	0	0	0	0	0	0	0.00127551	0	0	0	0
889338fa08ae865bdc2f1bb5009b75ff	0	0	0	0	0	0	0	0	0	0	0	0	0	0	0	0	0	0	0	0	0	0	0	0	0	0	0	0	0	0	0	0	0	0	0	0	0	0	0	0	0	0	0	0	0	0	0	0	0
3374fb0365e7cba13a44a3542b42f99a	0	0	0	0	0	0	0	0	0	0	0	0	0	0	0	0	0	0	0	0	0	0	0	0	0	0	0	0	0	0	0	0	0	0	0	0	0	0	0	0	0	0	0	0	0	0	0	0	0
9221529a3fa96c781be53f4f96e4495b	0	0	0	0	0	0	0	0	0	0	0	0	0.00785307	0	0	0	0.000699496	0	0	0	0	0	0	0	0	0	0	0	0	0	0	0	0.000639704	0	0	0	0	0	0	0	0	0	0	0	0	0	0.00118928	0	0
7aa61fb7f778ea2a037dd662ba81c831	0	0	0	0	0	0	0	0	0	0	0	0	0	0	0	0	0	0	0	0	0	0	0	0	0	0	0	0	0	0	0	0	0	0	0	0	0	0	0	0	0	0	0	0	0	0.0251853	0	0	0
03b048a7626b1d86112c0447f0d6b011	0	0	0	0	0	0	0	0	0	0	0	0	0	0	0	0	0	0	0	0	0	0	0	0	0	0	0	0	0	0	0	0	0	0	0	0	0	0	0	0	0	0	0	0	0	0	0	0	0
158f4f4503ec00bae7ac74fbdc1cf31a	0	0	0	0	0	0	0	0	0	0	0	0	0	0	0	0	0	0	0	0	0	0	0	0	0	0	0	0	0	0	0	0	0	0	0	0.00438331	0	0	0	0	0	0	0	0	0	0	0	0	0
6bbb5ceebcbe57f11d9b55b17c721617	0	0	0	0	0	0	0	0	0	0	0	0	0	0	0	0	0	0	0	0	0	0	0	0	0	0	0	0	0	0	0	0	0	0	0	0	0	0	0	0	0	0	0	0	0	0	0	0	0
196e7bd37cc7612ef804d55991931ab6	0	0	0	0	0	0	0	0	0	0	0	0	0	0	0	0	0	0	0	0	0	0	0.00651287	0	0	0	0	0	0	0	0	0.0129839	0	0	0	0	0	0	0	0	0	0	0	0	0	0	0	0	0
3abf7e4650d0d34864853d3217c3fc21	0	0	0	0	0	0	0	0	0	0	0	0	0	0	0	0	0	0	0	0	0	0	0	0	0	0.005174	0	0	0	0	0	0	0	0	0	0	0	0	0	0	0	0	0	0	0	0	0	0	0
2b270fdb526555356ba10d164de42989	0	0	0	0	0	0	0	0	0	0	0	0	0	0	0	0	0	0	0	0	0	0	0	0	0	0	0	0	0	0	0	0	0	0	0	0	0	0	0	0	0	0	0	0	0	0	0	0	0
955ca0af7e16762839de1e4d497de9da	0	0	0	0	0	0	0	0	0	0	0	0	0	0	0	0	0	0	0	0	0	0	0	0	0	0	0	0	0	0	0	0	0	0	0	0	0	0	0	0	0	0	0	0	0	0	0	0	0
3fd54bfae31b48e76d429213924c6179	0	0	0	0	0	0	0	0	0	0	0	0	0	0	0	0	0	0	0	0	0	0	0	0	0	0	0	0	0	0	0	0	0	0	0	0	0	0	0	0	0	0	0	0	0	0	0	0	0
af0b3df28879daf142e27c6c1558fe2c	0	0	0	0	0	0	0	0	0.0124141	0	0	0	0	0	0	0	0	0	0	0	0	0	0	0	0	0	0	0	0	0	0.0062447	0	0	0	0	0	0	0	0	0	0	0	0	0	0	0	0	0	0
5c72b940407e3cc6930897ad5a163958	0	0	0	0	0	0	0	0	0.00133259	0	0	0	0	0	0	0	0	0	0.00101737	0	0	0	0.00164783	0	0	0	0	0	0	0	0	0	0	0	0	0	0	0	0	0	0	0	0	0	0	0	0	0	0
c25c146871d2e3e2077ab0c5ee83a25b	0	0	0	0	0	0	0	0	0	0	0	0	0	0	0	0	0	0	0	0	0	0	0	0	0	0	0	0	0	0	0	0	0	0	0	0	0	0	0	0	0	0	0	0	0	0	0	0	0
d4ab8cba717b1daac11d7b6e39894837	0	0	0	0	0	0	0	0	0	0	0	0	0	0	0	0	0	0	0	0	0	0	0	0	0	0	0	0	0	0	0	0	0	0	0	0	0	0	0	0	0	0	0	0	0	0	0	0	0
78969a30c390b55b6cf1688672b2f200	0	0	0	0	0	0	0	0	0	0	0	0.00173544	0	0	0	0	0	0	0	0	0	0	0	0	0	0	0	0	0	0	0.00254414	0	0	0	0	0	0	0	0	0	0	0	0	0	0	0	0	0	0
65f79288ad87a76e62a4595c8c0cd142	0	0	0	0	0	0	0	0	0	0	0	0	0	0	0	0	0	0	0	0	0	0	0	0	0	0	0	0	0	0	0	0	0	0	0	0	0	0	0	0	0	0	0	0	0	0	0	0	0
a7e9e227001c3e7074ed83f8f29ae3d1	0	0	0	0	0	0	0	0	0	0	0	0.00192827	0	0	0	0	0	0	0	0	0	0	0	0	0	0	0	0	0	0	0	0	0.0132206	0	0	0	0	0	0	0	0	0	0	0	0	0	0	0	0
c30dea886a633d9bba888278b1d49c74	0	0	0	0	0	0	0	0	0	0	0	0	0	0	0	0	0	0	0	0	0	0	0	0	0	0	0	0	0	0	0	0	0	0	0	0	0	0	0	0	0	0	0	0	0	0	0	0	0
176209433d0f6c371874513a0b8a00bc	0	0	0.00185328	0	0	0	0	0	0.000771497	0	0	0	0	0	0	0	0	0	0	0	0	0	0	0	0	0	0	0	0	0.000241036	0	0	0	0	0	0	0	0	0.00128287	0	0	0	0	0.000576132	0	0	0	0	0
fd30564079cd7823cb045e5d54af4dbe	0	0.0023667	0	0	0	0	0	0	0	0	0	0	0	0	0	0	0.00244824	0	0	0	0	0	0	0	0	0	0	0.000759301	0	0	0	0	0	0	0	0	0	0	0	0.00182202	0	0	0	0	0	0	0	0	0
c3c74edca6f84074af464123d9396f15	0	0	0	0	0	0	0	0	0	0	0	0	0	0	0	0	0	0	0	0	0	0	0	0	0	0	0	0	0	0	0	0	0	0	0	0	0	0	0	0	0	0	0	0	0	0	0	0	0
93ba502d602ab459d932740a3557beab	0	0	0	0	0	0	0	0	0	0	0	0	0	0	0	0	0	0	0	0	0	0	0	0	0	0	0	0	0	0	0	0	0	0	0	0	0	0	0	0	0	0	0	0	0	0	0	0	0
d2050c1763a0a6dd8441d94586496b67	0	0	0	0	0	0	0	0	0	0	0	0	0	0	0	0	0	0	0	0	0	0.0033022	0	0	0	0	0	0	0	0	0	0	0	0	0.00139082	0.00332527	0	0	0	0	0	0	0	0	0	0	0	0	0
4a01cbb97c14f8634a3847ba23a92f2c	0	0.000835306	0	0	0	0	0	0	0	0	0	0	0	0	0	0	0	0	0	0	0	0	0	0	0	0	0	0	0	0	0	0	0	0	0	0	0	0	0	0	0	0.00119372	0	0	0.00277611	0	0	0	0
f471a301a96eaac931fdd93ad179ee50	0	0	0	0	0	0	0	0	0	0	0	0.00173544	0	0	0	0	0	0	0	0	0.00514159	0	0	0	0	0	0	0	0	0	0	0	0	0	0	0	0	0	0	0	0	0	0	0	0	0	0	0	0
814868ff3a5e499aa359e43e4a7b485c	0	0	0	0	0	0	0	0	0	0	0	0	0	0	0.00191998	0	0	0	0	0	0	0	0.000863151	0	0	0	0	0	0	0.00409762	0	0	0	0	0	0	0	0	0	0	0	0	0	0	0	0	0	0	0
8f31213f1c6137f248d21a027b811c5b	0	0	0	0	0	0	0	0	0	0	0	0	0	0	0	0	0	0	0	0	0	0	0	0	0	0	0	0	0	0	0	0	0	0	0	0	0	0	0	0	0	0	0	0	0	0	0	0	0
0ec0bb27d084902ccd00bc08fadb0355	0	0	0	0	0	0	0	0	0	0	0	0	0	0	0	0	0	0	0	0	0	0	0	0	0	0	0	0	0	0	0	0	0	0	0	0	0	0	0	0	0	0	0	0	0	0	0	0	0
b4c0bcb4ca5404d28e44ca99692c9248	0	0	0	0	0	0	0	0	0	0	0	0	0	0	0	0	0	0	0	0.00119095	0	0	0	0	0	0.00106315	0	0	0	0	0	0	0	0	0	0	0.00312645	0	0	0	0	0	0	0	0	0	0	0	0.00146077
eda05573562858c02d7bfa2578871cc8	0	0	0	0	0.000981675	0	0	0	0	0	0	0	0	0	0	0	0	0	0	0	0	0	0	0	0	0.00226806	0	0	0	0	0	0	0	0	0	0	0	0.00311814	0	0	0.000639846	0.00298431	0	0	0	0	0	0	0
496bfb5bd9bcbbb92bab533ab861c2a9	0	0	0	0	0	0	0	0	0	0	0	0	0	0	0	0	0	0	0	0	0	0	0	0	0	0	0	0	0	0	0.0217408	0	0	0	0	0	0	0	0	0	0	0	0	0	0	0	0	0	0
61868479702c5bf0f6239725dae21638	0	0.00139218	0	0	0	0	0	0	0	0	0	0	0	0	0	0	0	0	0	0	0	0	0	0	0	0	0	0	0	0	0	0	0	0	0	0	0	0	0	0	0	0	0	0	0	0	0	0	0
dd8e348445d89d49d88e430fa3d94501	0	0	0	0	0	0	0	0	0.000771497	0	0	0	0	0	0	0	0	0.00743139	0	0	0	0	0	0	0	0	0	0	0	0	0	0	0	0	0	0	0	0	0	0	0	0	0	0	0	0	0	0	0
3ad6f4a1aeb7f0611e9fa7261c1a8f42	0	0	0	0	0	0	0	0	0	0	0	0	0	0	0	0	0	0	0	0	0	0	0	0	0	0	0	0	0	0	0	0	0	0	0	0	0	0	0	0	0	0	0	0	0	0	0	0	0
0e975be85462a8dbd24673b238ea06ca	0	0	0	0	0	0	0	0	0	0	0	0	0	0	0	0	0	0	0	0	0	0	0	0	0	0	0	0	0	0	0	0	0	0	0	0	0	0	0	0	0	0	0	0	0	0	0	0.00465039	0
c83f2285d86dac7fe46f77bcbf9cfe93	0	0	0	0	0	0	0	0	0	0	0	0	0	0	0	0	0	0	0	0	0	0	0	0	0	0	0.00939362	0	0	0	0	0	0	0	0	0	0	0	0	0	0	0	0	0	0	0	0	0	0
f22bd0754b85694e99832523f71e31ed	0	0	0	0	0	0	0	0	0	0	0	0	0	0	0	0	0	0	0	0	0	0	0	0	0	0	0	0	0	0	0	0	0	0	0	0	0	0	0	0	0	0	0	0	0	0	0	0	0
d78c9610c1cbca51785b300513e5d688	0	0	0	0	0	0	0	0	0	0	0	0	0	0	0	0	0	0	0	0	0	0	0	0	0	0	0	0	0	0	0	0	0	0	0	0	0	0	0	0	0	0	0	0	0	0	0	0	0
f3cfd0652ecd429a90ef91e3077b65b3	0	0	0	0	0	0	0	0	0	0	0	0	0	0.000654974	0	0	0	0	0	0	0	0	0	0	0	0	0	0	0	0	0	0	0	0	0	0	0.00150533	0.000577434	0.000721616	0	0.000239942	0	0	0.00502058	0.00090036	0	0.000312969	0	0
6222cb2367db1634ff5e113855911a3b	0	0	0	0	0	0	0	0	0	0.00869433	0	0	0	0	0	0.00277272	0	0	0	0	0	0	0	0	0	0	0	0	0	0	0	0	0	0	0	0	0	0	0	0	0	0	0	0	0	0	0	0	0
8ce760072ef5082fbf6b79b3a7d17cfa	0	0	0	0	0	0	0	0	0	0	0	0	0	0	0	0	0	0	0	0	0	0	0	0	0	0	0	0	0	0	0	0	0	0	0	0	0	0	0	0	0	0	0	0	0	0	0	0	0
630f0cfcd3c90c333272cbb50b901481	0	0	0.0250193	0	0	0	0	0	0	0	0	0	0	0	0	0	0	0	0	0	0	0	0	0	0	0	0	0	0	0	0	0	0	0	0	0	0	0	0	0	0	0	0	0	0	0	0	0	0
86d3f252fccc59a45cae5d9543485b98	0	0	0	0	0	0	0	0	0	0	0	0	0	0	0	0	0	0	0	0	0	0	0	0	0	0	0	0	0	0.0163302	0	0	0	0	0	0	0	0	0	0	0	0	0	0	0	0	0	0	0
3c42e9c82be601b77ebeb3816af7de7e	0	0	0	0	0	0	0	0	0	0	0	0	0.00158328	0	0	0	0	0	0	0	0	0	0	0	0	0	0	0	0	0	0	0	0	0	0	0	0	0	0.00176395	0	0	0	0	0	0	0	0	0	0
7558e183f5e6f901b6b5894e3e62c14c	0	0	0	0	0	0	0	0	0	0	0	0	0	0	0	0	0	0	0	0	0	0	0	0	0	0	0	0	0	0	0	0	0	0	0	0	0	0	0	0	0	0	0	0	0	0	0	0	0
8d9058d62bb6a07fa67291729af56768	0	0	0	0.0025546	0	0	0	0	0	0	0	0	0	0	0	0	0	0	0	0	0	0	0	0	0	0	0	0	0	0	0	0	0	0	0	0	0	0	0	0	0.00343917	0	0	0	0	0	0	0	0
2c113c61c4cdd5694e5008244669d1e8	0	0	0	0	0	0	0	0.00369627	0	0	0	0	0	0	0	0	0	0	0	0	0	0	0	0	0	0	0	0	0	0	0	0	0	0	0	0	0	0	0	0	0	0	0	0	0	0	0	0	0
fb8907f0a7a2a865fcc6be18e2413f2f	0	0	0	0	0	0	0	0	0	0	0	0	0	0	0	0	0	0	0	0	0	0	0	0	0	0	0	0	0	0	0	0	0	0	0	0	0	0	0	0	0	0	0	0.00395062	0	0	0	0	0
495a5612c634827ddfe24443ecb13e01	0	0	0	0	0	0	0	0	0	0	0	0	0	0	0	0	0	0	0	0	0	0	0	0	0	0	0	0	0	0	0	0	0	0	0	0	0	0	0	0	0	0	0	0	0	0	0	0	0
81f87a971b215964973c3b89db609baa	0	0	0	0	0	0	0	0	0	0	0	0	0	0	0	0	0	0	0	0	0	0	0	0	0	0	0	0	0	0	0	0	0	0	0	0	0	0	0	0	0	0	0	0	0	0	0	0	0
643fd7e3b76f84517d7b5f3fe814102f	0	0	0	0	0	0	0	0	0	0	0	0	0	0	0	0	0	0	0	0	0	0	0	0	0	0	0	0	0	0	0	0	0	0	0	0	0	0	0	0	0	0	0	0	0	0	0	0	0
7248f54179abf5ffa2331dbc5252bb59	0	0	0	0	0	0	0	0	0	0	0	0	0	0	0	0	0	0	0	0	0	0	0	0	0	0	0	0	0	0	0	0	0	0	0	0	0	0	0	0	0	0	0	0	0	0	0	0	0
e10829cb4f266a12ba4f8d5e027270a1	0	0	0	0	0.0021815	0	0	0	0	0.00152532	0	0	0	0.00167382	0	0	0	0	0	0	0	0	0	0	0	0	0	0	0	0.00168726	0	0	0	0	0	0	0	0	0	0	0	0	0	0	0.00240096	0	0	0	0
4ccf2c9cfc308373fa9490790705688a	0	0	0	0	0	0	0	0	0	0	0	0	0	0	0	0	0	0	0	0	0	0	0	0	0	0	0	0	0	0	0	0	0	0	0	0	0	0	0	0	0	0	0	0	0	0	0	0	0
3bf1d3d9ce8cf83849c00deb242a7108	0	0	0	0	0	0	0	0	0	0	0	0	0	0	0	0	0	0	0	0	0	0	0	0	0	0	0	0	0	0	0	0	0	0	0	0	0	0	0	0	0	0	0	0	0	0	0	0	0
dd5dd6478a5b67def8c1e2234863897b	0	0	0	0	0	0	0	0	0	0	0	0	0	0	0	0	0	0	0	0	0	0	0	0	0	0	0	0	0	0	0	0	0	0	0	0	0	0	0	0	0	0	0	0	0	0	0	0	0
347d00866afebbf12d17a8be6e55605a	0	0	0	0	0	0	0	0	0	0	0	0	0	0	0	0	0	0	0	0	0	0	0	0	0	0	0	0	0	0	0	0	0	0	0	0	0	0	0	0	0	0	0	0	0	0	0	0	0
4533169da931d832a5707e52e2894ae7	0	0	0	0	0	0	0	0	0	0	0	0	0	0	0	0	0	0	0	0	0	0	0	0	0	0	0	0	0	0	0	0	0	0	0.00652616	0	0	0	0	0	0	0	0	0	0	0	0	0	0
c13de4e3ac7f5b9f7b4fd1eb61e3176f	0	0	0	0	0	0	0	0	0.00266517	0	0.000724351	0	0	0	0	0	0	0	0	0	0	0	0	0	0	0	0	0	0	0	0	0	0	0	0	0	0.00370542	0	0	0	0	0	0	0	0.00165066	0	0	0	0
a12f77655e7da2c28a8fca249947c155	0	0	0	0	0	0	0	0	0	0	0	0	0	0	0	0	0	0	0	0	0	0	0	0	0	0	0	0	0	0	0	0	0	0	0	0	0	0	0	0	0	0	0	0	0	0	0	0	0
0da78a22cd3009d0fd462fc86392891c	0	0	0	0	0	0	0	0	0	0	0	0	0	0	0	0	0	0	0	0	0	0	0	0	0	0	0	0	0	0	0	0	0	0	0	0	0	0	0	0	0	0	0	0	0	0	0	0	0
1164d43f49b5736923a6304756431780	0	0	0	0	0	0	0	0	0	0	0	0	0	0	0	0	0	0	0	0	0	0	0	0	0	0	0	0	0	0	0	0	0	0	0	0	0	0	0	0	0	0	0	0	0	0	0	0	0
409739826ec9782e3d8226e8f92e80e1	0	0	0	0	0	0	0	0	0	0	0	0	0	0	0	0	0	0	0	0	0	0	0	0	0	0	0	0	0	0	0	0	0	0	0	0	0	0	0	0	0	0	0	0	0	0	0	0	0
bde3854d21e1e37ccf14b8af3cc877fe	0	0	0	0	0	0	0	0	0	0	0	0	0	0	0	0	0	0	0	0	0	0	0	0	0	0	0	0	0	0	0	0	0	0	0	0	0	0	0	0	0	0	0	0	0	0	0	0	0
6f8c8b89f8e1b20ee8bf499c5101f99d	0	0	0	0	0	0	0	0	0	0	0	0	0	0	0	0	0	0	0	0	0	0	0	0	0	0	0	0	0	0	0	0	0	0	0	0	0	0	0	0	0	0	0	0	0	0	0	0	0
5068ee6f178fd22401b9d4592997b677	0	0	0	0	0	0	0	0	0	0	0	0	0	0	0	0	0	0	0.0154171	0	0	0	0	0	0	0	0	0	0	0	0	0	0	0	0	0	0	0	0	0	0	0	0	0	0	0	0	0	0
374215e4708b18bef256312bcf29fad1	0	0	0	0	0.00381763	0	0	0	0	0	0	0	0	0	0	0	0	0	0	0	0	0	0	0	0	0	0	0	0	0	0	0	0	0	0	0	0	0	0	0	0	0	0	0	0.00202581	0	0	0	0
253953bd891079b133621f6455168d45	0	0	0	0	0	0	0	0	0	0	0	0	0.00120329	0	0	0	0	0	0	0	0	0.00679309	0	0	0	0	0	0	0	0	0	0	0	0	0	0	0	0	0	0	0	0	0	0	0	0	0	0	0
0611f352b0e529d880391a8d337756c1	0	0	0	0	0	0	0	0	0	0	0	0	0	0	0	0	0	0	0	0	0	0	0	0	0	0	0	0	0	0	0	0	0	0	0	0	0	0	0	0	0	0	0	0	0	0	0	0	0
e8d260f2c6a293383f712ed16624d83b	0	0	0	0	0	0	0	0	0.00322626	0	0	0	0	0	0	0	0	0	0	0	0	0	0	0	0	0	0	0	0	0	0	0	0	0	0	0	0	0	0	0	0	0	0	0	0	0.012719	0	0	0
8e1213110e7daa2e40c7aa919d86c4e5	0	0	0	0	0	0	0	0	0.00112218	0	0	0	0	0	0	0	0	0	0	0	0	0	0.00117702	0	0	0	0	0	0	0	0	0	0	0	0	0	0	0	0	0	0	0.00179059	0	0	0	0	0	0	0
0932449e48d3c2eae4ae61f6965256d6	0	0	0	0	0	0	0	0	0	0	0	0	0.0124763	0	0	0	0	0	0	0	0	0	0	0	0	0	0	0	0	0	0	0	0	0	0	0	0	0	0	0	0	0	0	0	0	0	0	0	0
8561bd56c8aeb6e66734af7a07921563	0	0	0	0	0	0	0	0	0	0	0	0	0	0	0	0	0	0	0	0	0	0	0	0	0	0	0	0	0	0	0	0	0	0	0	0	0	0	0	0	0	0	0	0	0	0	0	0	0
780c2b22ec850c0abc9dca1a09278b57	0	0	0	0	0	0	0	0	0	0	0	0	0	0	0	0	0	0	0	0	0	0	0	0	0	0	0	0	0	0	0	0	0	0	0	0	0	0	0	0	0	0	0	0	0	0	0	0	0
a0bdf00cb42fce3a26065b7b93ed6846	0	0	0	0	0	0	0	0	0	0	0	0	0.00468651	0.00538534	0	0	0	0	0	0	0	0	0	0.00140263	0	0	0	0	0	0	0	0	0	0	0	0	0	0	0	0	0	0	0	0	0	0	0	0	0
b1a3e3d1ff1f52f845e9519aa0f33342	0	0	0	0	0	0	0	0	0	0	0	0	0	0	0	0	0	0	0	0	0	0	0	0	0	0	0	0	0	0	0	0	0	0	0	0	0	0	0	0	0	0	0	0	0	0	0	0	0
0273b2389e99fc029e7204e1f227fa31	0.0399615	0	0	0	0	0	0	0	0	0	0	0	0	0	0	0	0	0	0	0	0	0	0	0	0	0	0	0	0	0	0	0	0	0	0	0	0	0	0	0	0	0	0	0	0	0	0	0	0
932c202257516f050b5b9f403aa59753	0	0	0	0	0	0	0	0	0	0	0	0	0	0	0	0	0	0	0	0	0	0	0	0	0.0167778	0	0	0	0	0	0	0	0	0	0	0	0	0	0	0	0	0	0	0	0	0	0	0	0
499bd6894008264be0130a131360ebac	0	0	0	0	0	0	0	0	0	0	0	0	0.00183661	0	0	0	0	0	0	0	0.00316406	0	0.00117702	0	0	0	0	0	0	0.00325399	0	0	0	0.0011401	0	0.00211608	0	0	0	0	0	0	0	0	0	0	0	0	0
bc4647731531bad22659da491f215388	0	0	0	0	0	0	0	0	0	0	0	0	0	0	0	0	0	0	0.0032869	0	0	0	0	0	0	0	0	0.00294229	0	0	0	0	0	0	0	0	0	0	0	0	0	0	0	0	0	0	0	0	0
35410256f5d0ec47df103d9037ba43c7	0	0	0	0	0	0	0	0	0	0	0	0	0	0	0	0	0	0	0	0	0	0	0	0	0	0	0	0	0	0	0	0	0	0	0	0	0	0	0	0	0	0	0	0	0	0	0	0	0
9cff278b422087c32297064b3788608f	0	0	0	0	0	0	0	0	0	0	0	0	0	0	0	0	0	0	0	0	0	0	0	0	0	0	0	0	0	0	0	0	0	0	0	0	0	0	0	0	0	0	0	0	0	0	0	0	0
f56a670318a64fee0b49830f65465243	0	0	0	0	0	0	0	0	0	0	0	0	0	0	0	0	0	0	0	0	0	0	0	0	0	0.00311858	0	0	0	0	0	0	0	0	0.0159409	0	0	0.00207876	0	0	0	0	0	0	0	0	0	0	0
fcd3f16a1b5ea104b93c96992b2a7b9c	0	0	0	0	0	0	0	0	0	0	0	0	0	0	0	0	0	0	0	0	0	0	0	0	0	0	0	0	0	0	0	0	0	0	0	0	0	0	0	0	0	0	0.00215966	0	0	0	0	0	0
44d9f6c90db29cdad5d11f826d982b21	0	0	0	0	0	0	0	0	0	0	0	0	0	0	0	0	0	0	0	0	0	0	0	0	0	0	0	0	0	0	0	0	0	0	0	0	0	0	0	0	0	0	0	0	0	0	0	0	0
c6636840593ead133b5917d5b9f0cddd	0	0	0	0	0	0	0	0	0	0	0	0	0	0	0	0	0	0	0	0	0	0	0	0	0	0	0	0	0	0	0	0	0	0	0	0	0	0	0	0	0	0.019867	0	0	0	0	0	0	0
7ecd9c8abb7849aa241c6aff9e905d1c	0	0	0	0	0	0	0	0	0	0	0	0	0.00411653	0	0	0	0	0	0	0	0	0	0	0	0	0	0	0	0	0.000903887	0	0	0	0	0	0.00226723	0	0	0	0	0	0	0	0	0	0	0	0	0
f52858d2d76515b794f89f5e8a3f5ed7	0	0	0	0	0	0	0	0	0	0	0	0	0	0	0	0	0	0	0	0	0	0	0	0	0	0	0	0	0	0	0	0	0	0	0	0	0	0	0	0	0	0	0	0	0	0	0	0	0
07a78dd34337612020f749b16edff01b	0	0	0	0	0	0	0	0	0	0	0	0	0	0	0	0	0	0	0	0	0	0	0	0	0	0	0	0	0	0	0	0	0	0	0	0	0	0	0	0	0	0	0	0	0	0	0	0	0
2732ab3ffb8ec668e063f744abea802d	0	0	0	0	0	0	0	0	0	0.00366077	0	0	0	0	0	0	0	0	0	0	0	0	0	0	0	0	0	0	0	0	0	0	0	0	0	0	0	0	0	0	0	0	0	0	0	0	0	0	0
c3a0e3fa927b232ef42370c610b9915b	0	0	0	0	0	0	0	0	0	0	0	0	0	0	0	0	0	0	0	0	0	0	0	0	0	0	0	0	0	0	0	0	0	0	0	0	0	0	0	0.0113157	0	0	0	0	0	0	0	0	0
51bc9e2f3bc1037a487de8eb5ee7a94e	0	0	0	0	0	0	0	0	0	0	0	0	0	0	0	0	0	0	0	0	0	0	0	0	0	0	0	0	0	0	0	0	0	0	0	0	0	0	0	0	0	0	0	0	0	0	0	0	0
f52bd30726ea2c9da6b70e041bd29e5c	0	0	0	0	0	0	0	0	0	0	0	0	0	0	0	0	0	0	0	0	0	0	0	0	0	0	0	0	0	0	0	0	0	0	0	0	0	0	0	0	0	0	0	0	0	0	0	0	0
d0f409416a4e473dfe8f155d06ec4e4d	0	0	0	0	0	0	0	0	0	0	0	0	0	0	0	0	0	0	0	0	0	0	0	0	0	0	0	0	0	0	0	0	0	0	0	0	0	0	0	0	0	0	0	0	0	0	0	0	0
0b6e8243fe80fee6bd4018f7daf48dea	0	0	0	0	0	0	0	0	0	0	0.000856052	0	0	0	0	0.000519886	0	0.00154514	0	0	0	0	0	0	0	0.000283507	0.000763709	0	0	0	0	0.000121344	0	0	0	0.00136034	0.00150533	0	0	0	0	0	0	0	0.00037515	0	0	0	0
1b5dacd83ea467b1650996d4be9e94b8	0	0	0.000772201	0.000766381	0	0	0	0	0	0	0	0	0	0	0	0	0	0	0	0	0	0	0	0	0	0	0	0	0	0	0.00231285	0	0	0	0	0	0	0	0	0	0	0	0	0	0	0	0	0	0
14d2884a2b973336bdf5c84a1807ea35	0	0	0	0	0	0	0	0	0	0	0	0	0	0	0	0	0	0	0	0	0	0	0	0	0	0	0	0	0	0	0	0	0	0	0	0	0	0	0	0	0	0	0	0	0	0	0	0	0
eb6515d42688194414a82820300d1494	0	0	0	0	0	0	0	0	0	0	0	0	0	0	0	0	0	0	0	0	0	0	0	0	0	0	0	0	0	0	0	0	0	0	0	0	0	0	0	0	0	0	0	0	0	0	0	0	0
8888c7f2f8b987be4094acb1f4494700	0	0	0	0.00370418	0	0.0042012	0	0	0	0	0	0	0	0	0	0.01499	0	0	0	0	0	0	0	0	0	0	0	0	0	0	0	0	0	0	0	0	0	0	0	0	0	0	0	0	0	0	0	0	0
b4db0c65472c85ab1ec36d3e626100a5	0	0	0	0	0	0	0	0	0	0	0	0	0	0	0	0	0	0	0	0	0	0	0	0	0	0	0	0	0	0	0	0	0	0	0	0	0	0	0	0	0	0	0	0	0	0	0	0	0
11181009ac232b4c655261a147acf7d8	0	0	0	0	0.000545375	0	0	0	0	0	0	0	0	0	0	0	0	0	0	0	0	0	0	0	0	0	0	0	0	0	0	0	0	0	0	0	0	0	0.000962155	0	0.00127969	0	0	0	0	0	0.000563345	0	0
ec61b8ecd33674884f1f0b883bb7fa0c	0	0	0	0	0	0	0	0	0	0	0	0	0	0	0	0	0	0	0	0	0	0	0	0	0	0	0	0	0	0	0	0	0	0	0	0	0	0	0	0	0	0	0	0	0	0	0	0	0
d1feefceccdba530326edbd474ec9912	0	0	0	0	0	0	0	0	0	0	0	0	0.0150728	0	0	0	0	0	0	0	0	0	0	0	0	0	0	0	0	0	0	0	0	0	0	0	0	0	0	0	0	0	0	0	0	0	0	0	0
5af4d63015104fd4e37c98fc7c3cd292	0	0	0	0	0	0	0	0	0	0	0	0	0	0	0	0	0	0	0	0	0	0	0	0	0	0	0	0	0	0	0	0	0	0	0	0	0	0	0	0	0	0	0	0	0	0	0	0	0
cfd53fbd2c6c684e451edbec361e35cc	0	0	0	0	0	0	0	0	0	0	0	0	0	0	0	0	0	0	0	0	0	0	0	0	0	0	0	0	0	0	0	0	0	0	0	0	0	0	0	0	0	0	0	0	0	0	0	0	0.0164162
eeb7aaa7955c4116c7de4c3e75b989f8	0	0	0	0	0	0	0	0	0	0	0	0	0	0	0	0	0	0	0	0	0	0	0	0	0	0	0	0	0	0	0	0	0.00369607	0	0	0	0	0	0	0	0	0	0	0	0	0	0	0	0
58515d9d8e53447891358a1ea9b754a2	0	0	0	0	0	0	0	0	0	0	0	0	0	0	0	0	0	0	0	0	0	0	0	0	0	0	0	0	0	0	0	0	0	0	0	0.00196493	0	0	0	0	0	0	0	0	0	0	0	0	0
79bf5e0add91cc597a20fc4bbce83683	0	0	0	0	0	0	0	0	0	0	0	0	0	0	0	0	0	0	0	0	0	0	0	0	0	0	0	0	0	0	0	0	0	0	0	0	0	0	0	0	0	0	0	0	0	0	0	0	0
de195b1b7978f65eb8d6753c4d50b825	0	0	0	0	0	0	0	0	0	0	0	0	0	0	0	0	0	0	0	0	0	0	0	0	0	0	0	0	0	0	0	0	0	0	0	0	0	0	0	0	0	0	0	0	0	0	0	0	0
aae9cb48a7bed42428b966bf7700cd04	0	0	0	0	0	0	0	0	0	0	0	0	0	0	0	0	0	0	0	0	0	0	0	0	0	0	0	0	0	0	0	0	0	0	0	0	0	0	0	0	0	0	0	0	0	0	0	0	0
8affcd916f91bc41ddd77f0ab0519470	0	0	0	0	0	0	0.0223744	0	0	0	0	0	0	0	0	0	0	0	0	0	0	0	0	0	0	0	0	0	0	0	0	0	0	0	0	0	0	0	0	0	0	0	0	0	0	0	0	0	0
48a1fcc5cbce9406f5b1503e851e2606	0	0	0	0	0	0	0	0	0	0.000686394	0	0	0	0	0	0	0	0	0	0.000496229	0	0	0	0	0	0	0	0	0	0	0	0	0.000995096	0	0	0	0	0	0	0	0	0	0	0	0	0	0	0	0
006f5b822755d892dd149a36819e0241	0	0.00222748	0	0	0	0	0	0	0	0.00221171	0	0	0	0	0	0	0	0	0	0	0	0	0	0.00249357	0	0	0	0	0	0	0	0	0	0	0	0.00332527	0	0	0	0	0	0	0	0	0	0	0	0.000830427	0
938f7ee7663bbd28ed2ee6d2f10332fa	0	0	0	0	0	0	0	0	0	0	0	0	0	0	0	0	0	0	0	0	0	0	0	0	0	0	0	0	0	0	0	0	0	0	0	0	0	0	0	0	0	0	0	0	0	0	0	0	0
c1826387d96f18e48643f2c9a1326538	0	0	0	0	0	0	0	0	0	0	0	0	0	0	0	0	0	0	0.00101737	0	0	0	0	0	0	0	0	0	0	0.000723109	0	0	0	0	0	0	0	0	0	0	0	0	0	0	0	0	0	0	0.000695604
a551c12deaa37d041d9b4d2913558429	0	0	0	0	0	0	0.000152207	0	0	0	0	0	0	0	0	0	0	0	0	0	0	0	0	0	0.000875952	0	0	0	0	0	0	0	0	0	0	0	0	0	0	0	0	0	0	0	0	0	0	0	0
1db5255dcf186785ff2c555934cb140b	0	0	0	0	0	0	0	0	0	0	0	0	0	0	0	0	0	0	0	0	0	0	0	0	0	0	0	0	0	0	0	0	0	0	0	0	0	0	0	0	0	0	0	0	0	0	0	0	0
3480b229c42227281f4a28e0c7666f88	0	0	0	0	0	0	0	0	0	0	0	0	0	0	0	0	0	0	0	0	0	0	0	0	0	0	0	0	0	0	0	0	0	0	0	0	0	0	0	0	0	0	0	0	0	0	0	0	0
049fa0ec810a8cc3ade45d9e8a845210	0	0	0	0	0	0	0	0	0	0	0	0	0.0113363	0	0	0	0	0	0	0	0	0	0	0	0	0	0	0	0	0	0	0	0	0	0	0	0	0	0	0	0	0	0	0	0	0	0	0	0
64a1bd8c229af8c203e20d56bfe32ca7	0	0	0	0	0	0	0	0	0	0	0	0	0	0	0	0	0	0	0	0	0	0	0	0	0	0	0	0	0	0	0	0	0	0	0	0	0	0	0	0	0	0	0	0	0	0	0	0	0
2f924e9cd4f7c086b27b913894248153	0	0	0	0	0	0	0	0	0	0	0	0	0	0	0	0	0	0	0	0	0	0	0	0	0	0	0	0	0	0	0	0	0	0	0	0	0	0	0	0	0	0	0	0	0	0	0	0	0
855d670d6fecd0eb1d5f28d2ee28f48e	0	0	0	0	0	0	0	0	0	0	0	0	0	0	0	0	0	0	0	0	0	0	0	0	0	0	0	0	0	0	0	0	0	0	0	0	0	0	0	0	0	0	0	0	0	0	0	0	0
b74987080bf0595fccd4f568a0dd0296	0	0	0	0	0	0	0	0	0	0	0	0	0.00139329	0.0026199	0	0.00337926	0	0	0	0	0	0	0	0	0	0.00042526	0	0	0	0	0	0	0	0	0	0	0	0.00386881	0	0	0	0	0	0	0	0	0	0	0
b93a11e9999051f5d1106ca17c7fbb2d	0	0	0	0	0	0	0	0	0	0	0	0	0	0	0	0	0	0	0	0	0	0	0	0	0	0	0	0	0	0	0	0	0	0	0	0	0	0	0	0	0	0	0	0	0	0	0	0	0
b4147f075d7071d2f2480637b3db6f51	0	0	0	0	0	0	0	0	0	0	0	0	0	0	0	0	0	0	0	0	0	0	0	0	0	0	0	0	0	0	0	0	0	0	0	0	0	0	0	0	0	0	0	0.00106996	0	0	0	0	0
203741372e5d66aea6b258066bce362b	0	0	0	0	0	0	0	0	0	0	0	0	0	0	0	0	0	0	0	0	0	0	0	0	0	0	0	0	0	0	0	0	0	0	0	0	0	0	0	0	0	0	0	0	0	0	0	0	0
ea6f1d076d4e6ea352593a7ef0961300	0	0	0	0	0	0	0	0	0	0	0	0	0	0	0	0	0	0	0	0	0	0	0	0	0	0	0	0	0	0	0	0	0	0	0	0	0	0	0	0	0	0	0	0	0	0	0	0	0
d0f909035bb7bb38ef0b2c35e90bccd6	0	0	0	0	0	0	0	0	0	0	0	0	0	0	0	0	0	0	0	0	0	0.0161336	0	0	0	0	0	0	0	0	0	0	0	0	0	0	0	0	0	0	0	0	0	0	0	0	0	0	0
72b21d44ba95b8513cee4af83b105f15	0	0	0	0	0	0	0	0	0	0	0	0	0	0	0	0	0	0	0	0	0	0	0	0	0	0	0	0	0	0	0	0	0	0	0	0	0	0	0	0	0	0	0	0	0	0	0	0	0
65ee98eded902ff05796f631f53748db	0	0	0	0	0	0	0	0	0	0	0	0	0	0	0	0	0	0	0	0	0	0	0	0	0	0	0	0	0	0	0	0	0	0	0	0	0	0	0	0	0	0	0	0	0	0	0	0	0
dd42e07a32b57596d2e93be42d2c0215	0.00144439	0	0	0	0	0	0	0	0.00112218	0	0	0	0	0	0	0	0	0	0	0	0	0	0	0	0	0	0	0	0	0	0	0	0	0	0	0	0	0	0.000721616	0.000767165	0	0	0.00131122	0	0	0	0	0	0
b8d5438e8af04623013b9246a31695a8	0	0	0	0	0	0	0	0	0	0	0	0	0	0	0	0	0	0	0	0	0	0	0	0	0	0	0	0	0	0	0	0	0	0	0	0	0	0	0	0	0	0	0	0	0	0	0	0	0
c6aae3977d3b6fdd5e6ad99ef6f9b9a2	0	0	0	0	0	0	0	0	0	0	0	0	0	0	0	0	0	0	0	0	0	0	0	0	0	0	0	0	0	0	0	0	0	0	0	0	0	0	0	0	0	0	0	0	0	0	0.00438157	0	0
7e6545083e2874e840356cb25fd546d5	0	0	0	0	0	0	0	0	0	0	0	0	0	0	0	0	0	0	0	0	0	0	0	0	0	0	0	0	0	0	0	0	0	0	0	0	0	0	0	0	0	0.0190996	0	0	0	0	0	0	0
8b5e9ed5c0361919a6aa716a97a48efc	0	0	0	0	0	0	0	0	0	0	0	0	0	0	0	0	0	0	0	0	0	0	0	0	0	0	0	0	0	0	0	0	0	0	0	0	0	0	0	0	0	0.0121078	0	0	0	0	0	0	0
c48fb37bfc9d8a1cf52f2ee5c0cb00b9	0	0	0	0	0	0	0	0	0	0	0	0	0	0	0	0	0	0	0	0	0.00640721	0	0	0	0	0	0	0	0	0	0	0	0	0	0	0	0	0	0	0	0	0	0	0	0.00315126	0	0	0	0.000486923
7382db54982915d251459aa363e3e45c	0	0	0	0	0	0	0	0	0	0.000991458	0	0.00173544	0	0.00109162	0	0	0	0.000662203	0	0	0	0	0	0	0	0	0	0	0	0	0.000693856	0	0	0	0	0.000604595	0	0.000923894	0	0	0	0	0	0	0	0	0	0	0
6581ef296852191551f06a3802e650c4	0	0	0	0	0	0	0	0	0	0	0	0	0	0	0	0	0	0	0	0	0	0	0	0	0	0	0	0	0	0	0	0	0	0	0	0	0	0	0	0	0	0	0	0	0	0	0	0	0
b949688850f386b9062ee938efb69c83	0	0	0	0	0	0	0	0	0	0	0	0	0	0	0	0	0	0	0	0	0	0	0	0	0	0	0	0	0	0	0	0	0	0	0	0	0	0	0	0	0	0	0	0	0	0	0	0	0
dc4118c6fd0fc2ca1a48e00e601732e5	0	0	0	0	0	0	0	0	0	0	0	0	0	0	0	0	0	0	0	0	0	0	0	0	0	0	0	0	0	0	0	0	0	0	0	0	0	0	0	0	0	0	0	0	0	0	0	0	0
9d2f4918b5af3d3537fe1d53e9e8062f	0	0	0	0	0	0	0	0	0	0	0	0	0	0	0	0	0	0	0	0	0	0	0	0	0	0	0	0	0	0	0	0	0	0	0	0	0	0	0	0	0	0	0	0	0	0	0	0	0
f9d59fc5394758d3209ea27b42df988a	0	0	0	0	0	0	0	0	0.00273531	0	0	0	0	0	0	0	0	0	0	0	0	0	0	0	0	0	0	0	0	0	0	0	0	0	0	0	0	0	0	0	0	0	0	0	0	0	0	0	0
e51222d75c3db31b2c37df1490ed5b2c	0	0	0	0	0	0	0	0	0	0	0	0	0	0	0	0	0	0	0	0	0	0	0	0	0	0	0	0	0	0	0	0	0	0	0	0	0	0	0	0	0	0	0	0	0	0	0	0	0
6600e2f1f9f362e15641b914ce717883	0	0	0	0	0	0	0	0	0	0	0	0	0	0	0	0	0	0	0	0	0	0	0	0	0	0	0	0	0	0	0	0	0	0	0	0	0	0	0	0	0	0	0	0	0	0	0	0	0
f8fd575d0bdedeec33046931b7436095	0	0	0	0	0	0.00545021	0	0	0	0	0	0	0	0	0	0	0	0	0	0	0	0	0	0	0	0	0	0	0	0	0	0	0	0	0	0	0	0	0	0	0	0.00784447	0	0	0	0	0	0	0
beef53bed2b57d4a9d608053d820c4e0	0	0	0	0	0	0	0	0	0	0	0	0	0	0	0	0	0	0	0	0	0	0	0	0	0	0	0	0	0	0	0	0	0	0	0	0	0	0	0	0	0	0	0	0	0	0	0	0	0
dd99a302a61091284d88216c7130238d	0	0	0	0.00229914	0	0	0	0	0	0	0	0	0	0	0	0	0	0	0	0	0	0	0	0	0	0	0	0	0	0	0	0	0	0	0	0	0	0	0	0	0	0	0	0	0.00157563	0	0	0	0
695daa5c943b5661128ada91ea6941bc	0	0	0	0	0	0	0	0	0	0	0	0	0	0	0	0	0	0	0	0	0	0	0	0	0	0	0	0	0	0	0	0	0	0	0	0	0	0	0	0	0	0	0	0	0	0	0	0	0
ec63457f056b6521e6851a83a1d3b03e	0	0	0	0	0	0	0	0	0	0	0	0	0	0	0	0	0	0	0	0	0	0	0	0	0	0	0	0	0	0	0	0	0	0	0	0	0	0	0	0	0	0	0	0	0	0	0	0	0
98ee2fd6f4e5b48a163791414e90fabe	0	0	0	0	0	0	0	0	0	0	0	0	0	0	0	0	0	0	0	0	0	0	0	0	0	0	0	0	0	0	0	0	0	0	0	0	0	0.0126458	0	0	0	0	0	0	0	0	0	0	0
d76572c48baf03bbbb7f4dce090b3aea	0	0	0	0	0	0	0	0	0	0	0	0	0	0	0	0	0	0	0	0	0	0	0	0	0	0	0	0	0	0	0	0	0	0	0	0	0	0	0	0	0	0	0	0	0	0	0	0	0
bd658a9ad8b4d6c8062621304ba4a8ae	0	0	0	0	0	0	0	0	0	0	0	0	0	0	0	0	0	0	0	0	0	0	0	0	0	0	0	0	0	0	0	0	0	0	0	0	0	0	0	0	0	0	0	0	0	0	0	0	0
1d921842d0368367f80622a7e2f14f26	0	0	0	0	0	0	0	0	0	0	0	0	0	0	0	0	0	0	0	0	0	0	0	0	0	0	0	0	0	0	0	0	0	0	0	0	0	0	0	0	0	0	0	0	0	0	0	0	0
dc37eafb32ea8573eb86bc2d838b5cad	0	0	0	0	0	0	0	0	0	0	0	0	0	0	0	0	0	0	0	0	0	0	0	0	0	0.005174	0	0	0	0	0	0	0	0	0	0	0	0	0	0	0	0	0	0	0	0	0	0	0.00187813
67de8e86460c8965857d4e6d55d4ef7c	0	0	0	0	0	0	0	0	0	0	0	0	0	0	0	0	0	0	0	0	0	0	0	0	0	0	0.00557507	0	0	0	0	0	0	0	0	0	0	0	0	0	0	0	0	0	0	0	0	0	0
c66657252eff626eaa7a95ea0e740349	0	0	0	0	0	0	0	0	0	0	0	0	0	0	0	0	0	0	0	0	0	0	0	0	0	0	0	0.00123386	0	0	0.00277542	0	0	0	0	0	0	0	0	0	0	0	0	0	0	0	0	0	0
b3532059c0ef753c7da1558ae9e28a25	0	0	0	0	0	0	0	0	0	0	0	0	0	0	0	0	0	0	0	0	0	0	0	0	0	0	0	0	0	0	0	0	0	0	0	0	0	0	0	0	0	0	0	0	0	0	0	0	0
2addbb8cd07981f127c914824a08dcb5	0	0	0	0	0	0	0	0	0	0	0	0	0	0	0	0	0	0	0	0	0	0	0	0	0	0	0	0	0	0	0	0	0	0	0	0	0	0	0	0	0	0	0	0	0	0	0	0	0
61c5af4fe8d4c05f9ca01352bd843c49	0	0	0	0	0	0	0	0	0	0	0	0	0	0	0	0	0	0	0	0	0	0	0	0	0	0	0	0	0	0	0	0	0	0	0	0	0.00358962	0	0	0	0	0	0.00223679	0	0	0	0	0	0
977cea82c44561d24b80206f8e6e081a	0	0	0	0	0	0	0	0	0	0	0	0	0	0	0	0	0	0	0	0	0	0	0	0	0	0	0	0	0	0	0	0	0	0	0	0	0	0	0	0	0	0	0	0	0	0	0	0	0
3a0edf2e805e422b980798bd352e51a6	0	0	0	0	0	0	0	0	0	0	0	0	0	0	0	0	0	0	0	0	0	0	0	0	0	0	0	0	0	0	0	0	0	0	0	0	0	0	0	0	0	0	0	0	0	0	0	0	0
8fa238f407003d7a7aa81a2c134ad19c	0	0	0	0	0	0	0	0	0	0	0	0	0	0	0	0	0	0	0	0	0	0	0	0	0	0.00538663	0	0	0	0	0	0	0	0	0	0	0	0	0	0	0	0	0	0	0	0	0	0	0
fa35ef955e487a04d2bbcecff04fa537	0	0	0	0	0	0	0	0	0	0	0	0	0	0	0	0	0	0	0	0	0	0	0	0	0	0	0	0	0	0	0	0	0	0	0	0	0	0	0	0	0	0	0	0	0	0	0	0	0
a9b4baf6cb3e07eaa3651a98e8894c01	0	0	0	0	0	0	0	0	0	0	0	0	0	0	0	0	0	0	0	0	0	0	0	0	0	0	0	0	0	0	0	0	0	0	0	0	0	0	0	0	0.00647845	0	0	0	0	0	0	0	0
8f9b7b7a3b53f5f6404a4f879e38d8a8	0	0	0	0	0	0	0	0	0	0	0	0	0	0	0	0	0	0	0	0	0	0	0	0	0	0	0	0	0	0	0	0	0	0	0	0	0	0	0	0	0	0	0	0	0	0	0	0	0
276938b022addb0f38271b6b54380398	0	0	0	0	0	0	0	0	0	0	0	0	0	0	0	0	0	0	0	0	0	0	0	0	0	0	0	0	0	0	0	0	0	0	0	0	0	0	0	0	0	0	0	0	0	0	0	0	0
59a0083699ee037ea747278f4155c940	0	0	0	0	0.0017452	0	0	0	0	0	0.000329251	0	0	0	0	0	0.00104924	0.00228092	0	0	0	0	0	0	0	0	0	0	0	0	0	0	0.000284313	0	0	0	0.00104215	0	0.000561257	0	0	0	0	0.000329218	0	0	0	0	0
58366fd46680b6a58801199d1fa048b2	0	0	0	0	0	0	0	0	0	0	0	0	0	0	0	0	0	0	0.00109563	0	0	0	0	0	0	0	0	0	0	0	0	0	0.0125809	0	0	0	0	0	0	0	0	0	0	0	0	0	0.0010641	0	0
386df85390c2558a607a8c7f4ccfc687	0	0	0	0	0	0	0	0	0	0	0	0	0	0	0	0	0	0	0	0	0	0	0	0	0	0	0	0	0	0	0	0	0	0	0	0	0	0	0	0	0	0	0	0	0	0	0	0	0
3ecf71e8548e2c2877e99f110d6a692f	0	0	0	0	0	0	0	0	0	0	0	0	0	0	0	0	0	0	0	0	0.000791014	0	0	0	0	0	0	0	0	0	0	0	0	0	0	0	0	0	0	0	0	0	0	0	0.0022509	0	0	0	0
30291dd2f5de9709bd4ca72164954fb0	0	0	0	0	0	0	0	0	0	0	0	0	0	0	0	0	0	0	0	0	0	0	0	0	0	0	0	0	0	0	0	0	0	0	0	0	0	0	0	0	0	0	0	0	0	0	0	0	0
fdcdce08e45b08bd8feded958df001f9	0	0	0	0	0	0	0	0	0	0	0	0	0	0	0	0	0	0	0	0	0	0	0	0	0	0	0	0	0	0	0	0	0	0	0	0	0	0	0	0.00498657	0	0	0	0	0	0	0	0	0
dcee6cfa6d87afb0c81a43e45ba67ccb	0	0	0	0	0	0	0	0	0	0	0	0	0	0	0	0	0	0	0	0	0	0	0	0	0	0	0	0	0	0	0	0	0	0	0	0	0.00555813	0	0	0	0	0	0	0	0	0	0	0	0
cf7bce9786efbc0732f9823babca01ea	0	0	0	0	0	0	0	0	0	0	0	0	0	0	0	0	0	0	0	0	0	0	0	0	0	0	0	0	0	0	0	0	0	0	0	0	0	0	0	0	0	0	0	0	0	0	0	0	0
118cca5685a66fabf49b55ac25adc061	0	0	0	0	0	0	0	0	0	0	0	0	0	0	0	0	0	0	0	0	0	0	0	0	0	0	0	0	0	0	0	0	0	0	0	0	0	0	0	0	0	0	0	0	0	0	0	0	0
f70d50e9dc3a9a0c2e2ce6e541a9805d	0	0	0	0	0	0	0	0	0	0	0	0	0	0	0	0	0	0	0	0	0	0	0	0	0	0	0	0	0	0	0	0	0	0	0	0	0	0	0	0	0	0	0	0	0	0	0	0	0
9a9b54267c6647d1f61535cf6f2099e2	0	0	0	0	0	0	0	0	0	0	0	0	0	0	0	0	0	0	0	0	0	0	0	0	0	0	0	0	0	0	0	0	0	0	0	0	0	0	0	0	0	0	0	0	0	0	0	0	0
52704add04ae40e5f525831078250d3d	0	0	0	0	0	0.0232769	0	0	0	0	0	0	0	0	0	0	0	0	0	0	0	0	0	0	0	0	0	0	0	0	0	0	0	0	0	0	0	0	0	0	0	0	0	0	0	0	0	0	0
d4f3c9b4205ce2148ea5df083a9b89ae	0	0	0	0	0	0	0	0	0	0	0	0	0	0	0	0	0	0	0	0	0	0	0	0	0	0	0	0	0	0	0	0.0083121	0	0	0	0	0	0	0	0	0	0	0	0	0	0	0	0	0
6b50a75eb11cbb5f44b0a72edead8d08	0	0	0.00200772	0.000766381	0	0	0	0	0.000981905	0	0	0	0	0.000436649	0	0	0	0	0	0	0	0	0	0	0	0	0	0	0	0	0	0	0	0	0	0	0.00104215	0	0	0	0	0	0	0	0	0	0	0	0
228949409a642fb62ac48467fd84437a	0	0	0	0	0	0	0	0	0	0	0	0.0194755	0	0	0	0	0	0	0	0	0	0	0	0	0	0	0	0	0	0	0	0	0	0	0	0	0	0	0	0	0	0	0	0	0	0	0	0	0
66a73a4a78af1d7a664f6b5d3a32af32	0	0	0	0	0	0	0	0	0	0	0	0	0	0	0	0	0	0	0	0	0	0	0	0	0	0	0	0	0	0	0	0	0	0	0	0	0	0	0	0	0	0	0	0	0	0	0	0	0
b5d7bf3765ebb7b8ebf0243176d960e6	0	0	0	0	0	0	0	0	0	0	0	0	0	0	0	0	0	0	0	0	0	0	0	0	0	0	0	0	0	0	0	0	0	0	0	0	0	0	0	0	0	0	0	0	0	0.000421159	0	0	0
b7d45734e8012e41cb8cc35f72f2adec	0	0	0	0	0	0	0	0	0	0	0	0	0	0	0	0	0	0	0	0	0	0.0189641	0	0	0	0	0	0	0	0	0	0	0	0	0	0	0	0	0	0	0	0	0	0	0	0	0	0	0
7f8e31f38a0f5f0f55754bca93cbe129	0	0	0	0	0	0	0	0	0	0	0	0	0	0	0	0	0	0	0	0	0	0	0	0	0	0	0	0	0	0	0	0	0	0	0	0	0	0	0	0	0	0	0	0	0	0	0	0	0
3d77e7ec535c83dfee4cbdf43a22237c	0	0	0	0	0	0	0	0	0	0	0.000921902	0	0	0	0	0	0	0	0	0	0	0	0	0	0	0	0.00229113	0	0	0	0	0	0	0.0011401	0	0	0	0	0	0	0	0	0	0	0.00240096	0.00151617	0	0	0
095b2cf348fc6db028ea92b630207a06	0	0	0	0	0.0008726	0	0	0	0	0.00694021	0	0	0	0	0	0	0	0	0	0	0	0	0	0	0	0	0	0.000759301	0	0.000301296	0	0	0	0	0	0	0	0	0	0	0	0	0	0	0	0	0	0	0
143d54271909e47775d96cab159b3556	0	0	0	0	0	0	0	0	0	0	0	0	0	0	0	0	0	0	0	0	0	0	0	0	0	0	0	0	0	0	0	0.0121344	0	0	0	0	0	0	0	0	0	0	0	0	0	0	0	0	0
8008a75d5120468905d58cae91134748	0	0	0	0	0	0	0	0	0.000771497	0	0	0	0	0.000582199	0	0.00034659	0	0	0	0	0	0	0	0	0	0	0	0	0	0.000301296	0.00339218	0	0	0	0	0	0.00081056	0	0	0	0	0	0	0	0	0	0	0	0
72a7c5885efab8f538ff97cb73da2918	0	0	0	0	0	0	0	0	0	0	0	0	0	0	0.000460794	0	0	0	0.000469557	0	0	0	0	0	0	0	0	0	0	0	0	0	0	0	0	0	0	0.00184779	0	0	0	0	0	0	0	0	0	0	0
b6983a7f9b8733a1faa5ea67314021ef	0	0	0	0	0	0	0	0	0	0	0	0	0	0	0	0	0	0	0	0	0	0	0	0	0	0	0	0	0	0	0	0	0	0	0	0	0	0	0	0	0	0	0	0	0	0	0	0	0
314d698b41157386701d908a36c7cbf6	0	0	0	0	0	0	0	0	0	0	0	0	0	0	0	0	0	0	0	0	0	0	0	0	0	0	0	0	0	0	0	0	0	0	0	0	0	0	0	0	0	0	0	0	0	0	0	0	0
b37d6005ea164d7446b56446e3c06abf	0	0	0	0	0	0	0	0	0	0	0	0	0	0	0	0	0	0	0	0	0	0	0	0	0	0	0	0	0	0	0	0	0	0	0	0	0	0	0	0	0	0	0	0	0	0	0	0	0
64286b0dcc1996b69acee7b85c7f1f3a	0	0	0	0	0	0	0	0	0	0	0	0	0	0	0	0	0	0	0	0	0	0	0	0	0	0	0	0	0	0	0	0	0	0	0	0	0	0	0	0	0	0	0	0	0	0	0	0	0
647c36f91be275c8a231c6ca7e604b70	0	0	0	0	0	0	0	0	0	0	0	0	0	0	0	0	0	0	0	0	0	0	0	0	0	0	0	0	0	0	0	0	0	0	0	0	0	0	0	0	0	0	0	0	0	0	0	0	0
d049d065b6de0b19afed58a2c40970a6	0	0	0	0	0	0	0	0	0	0	0	0	0	0	0	0	0	0	0	0	0	0	0	0	0	0	0	0	0	0	0	0	0	0	0	0	0	0	0	0	0	0	0	0	0	0	0	0	0
fa5d6ad6f397c2bece22481c13fbfa1d	0	0	0	0	0	0	0	0	0	0	0	0	0	0	0	0	0.000909345	0	0	0	0	0	0	0	0	0	0	0	0	0	0	0	0	0	0	0	0	0	0	0	0	0	0	0	0	0	0	0	0
ba733ba40b6f41286caa5672b14f4130	0	0	0	0	0	0	0	0	0	0	0	0	0	0	0	0	0	0	0	0	0	0	0	0	0	0	0	0	0	0	0	0	0	0	0	0	0	0	0	0	0	0	0	0	0	0	0	0	0
351d31ad081be6e37391d5f54920a056	0	0	0	0	0	0	0	0	0	0	0	0	0	0	0	0	0	0	0.000860855	0	0	0	0	0	0	0	0	0	0	0	0.00925141	0	0	0	0	0	0	0	0	0	0	0	0	0	0	0	0	0	0
c277724937d9aa3702536fc62011f2ee	0	0	0	0	0	0	0	0	0	0	0	0	0	0	0	0	0	0	0	0	0	0	0	0	0	0	0	0	0	0	0	0	0	0	0	0	0	0.00323363	0	0	0	0	0	0	0	0	0	0	0
f7f9ad7fb30807bd7041b6bf77ae869a	0	0	0	0	0	0	0	0	0	0	0	0	0	0	0	0	0	0	0	0	0	0	0	0	0	0	0	0	0	0	0	0	0	0	0	0	0	0	0	0	0	0	0	0	0	0	0	0	0
7bff21700088a36e6985c4ef06abdc97	0	0	0	0	0.00403578	0	0	0	0	0	0	0	0	0	0	0	0	0	0	0	0	0	0	0	0	0	0	0	0	0	0.000693856	0	0	0	0	0	0.00150533	0	0	0	0	0	0	0	0	0	0	0	0
e8eeeb9ffcc209213fd53e4b06174454	0	0	0	0	0	0	0	0	0	0	0	0	0	0	0	0	0	0	0	0	0	0	0	0	0	0	0	0	0	0	0	0	0	0	0	0	0	0	0	0	0	0	0	0	0	0	0	0	0
060cbf925526609a4f56fbf10460de3f	0	0	0	0	0	0	0	0	0	0	0	0	0	0	0	0	0	0	0	0	0	0	0	0	0	0	0	0	0	0	0	0	0	0	0	0	0	0	0	0	0	0	0	0	0	0	0	0	0
25775f515da0d59eff1cfe482844fc6a	0	0	0	0	0	0	0	0	0	0	0	0	0	0	0	0	0	0	0	0	0	0	0	0	0	0	0	0	0	0	0	0	0	0	0	0	0	0	0	0	0	0	0	0	0	0	0	0	0
4a228013cfe9c4dd37f21c8c3b5b4cb1	0	0	0	0	0	0	0	0	0	0	0	0	0	0	0	0	0	0	0	0	0	0	0	0	0	0	0	0	0	0	0	0	0	0	0	0	0	0	0	0	0	0	0	0	0	0	0	0	0
1b4887d7debe7754193f9982868c9147	0	0	0	0	0	0	0	0	0	0	0	0	0	0	0	0	0	0	0	0	0	0	0	0	0	0	0	0	0	0	0	0	0	0	0	0	0	0	0	0	0	0	0	0	0	0	0	0	0
1ffc26d3876547c3fed2435f14c9ace9	0	0	0	0	0	0	0	0	0	0	0	0	0	0	0	0	0	0	0	0	0.00181933	0	0	0	0	0	0	0	0	0	0	0	0	0	0	0	0	0	0	0	0	0	0	0.00106996	0	0	0.00231597	0	0
7d571245c49fff8ce847d5fbd30956a0	0	0	0	0	0	0	0	0	0	0	0	0	0	0	0	0	0	0	0	0	0	0	0	0	0	0	0	0	0.00140384	0	0	0	0	0	0	0.00801088	0	0	0	0	0	0	0	0	0	0	0	0	0
c0f3bbdbc1cafcd24fb6b018b69c0fef	0	0	0	0	0	0	0	0	0	0	0	0	0	0	0	0	0	0	0	0	0	0	0	0	0	0	0	0	0	0	0	0	0	0	0	0	0	0	0	0	0	0.0095498	0	0	0	0	0	0	0
58f0a37698d42e17a7a7f157fc1594a9	0	0	0	0.00242687	0	0	0	0	0.000140272	0	0	0	0	0	0	0	0.00111919	0	0	0	0	0	0	0	0	0	0	9.49127e-05	0	0	0	0	0	0	0	0	0	0	0	0.000383583	0	0	0.00293097	0.00164609	0	0	0	0.0011626	0
eed1ce576abc38992890d7f15ca6a6fa	0	0	0	0	0	0	0	0	0	0	0	0	0	0	0	0	0	0	0	0	0	0	0	0	0.00363857	0	0	0	0	0	0	0	0	0	0	0	0	0	0	0	0	0	0	0	0	0	0	0	0
3d5ec210b146f0255a04d0c51f1e5729	0	0	0	0	0	0	0	0	0	0	0	0	0	0	0	0	0	0	0	0	0	0	0	0	0	0	0	0	0	0	0	0	0	0	0	0	0	0	0	0	0	0	0	0	0	0	0.010328	0	0
0491e1bfa39be862b25a0ae725eb7843	0	0	0	0	0	0	0	0	0	0	0	0	0	0	0	0	0	0	0	0	0	0	0	0	0	0	0	0	0	0	0	0	0	0	0	0	0	0	0	0	0	0	0	0	0	0	0	0	0
a0272bbc1942abaef541e80133cc6474	0	0	0	0	0	0	0	0	0	0	0	0	0	0	0	0	0	0	0	0	0	0	0	0	0	0	0	0	0	0	0	0	0	0	0	0	0	0	0	0	0	0	0	0	0	0	0	0	0
4a27fecd226cdbe10705a68c9b71f056	0	0	0	0	0	0	0	0	0	0	0	0	0.00614313	0	0	0	0	0	0	0	0	0	0	0	0	0	0	0	0	0	0	0	0	0	0	0	0	0	0	0	0	0	0	0	0	0	0	0	0
28ca8c86c31376c4ff73268d457168bf	0	0	0	0	0	0	0	0	0	0	0	0	0	0	0	0	0	0	0	0	0	0	0	0	0	0	0	0	0	0	0	0	0	0	0	0	0	0	0	0	0	0	0	0	0	0	0	0	0
c0f097c6d6c5ffcd7043d4312b5e2119	0	0	0	0	0	0	0	0	0	0	0	0	0	0	0	0	0	0	0	0	0	0	0	0	0	0	0	0	0	0	0	0	0	0	0	0	0	0	0	0	0	0	0	0	0	0	0	0	0
df6f47a21b6fa840e2680029fb72b35b	0	0	0	0	0	0	0	0	0	0	0	0	0	0	0	0	0	0	0	0	0	0	0	0	0	0	0	0	0	0	0	0	0	0	0	0	0	0	0	0	0	0	0	0	0	0	0	0	0
c7a7b025f62d123f57a98c492ff13515	0	0	0	0	0	0	0	0	0	0	0	0	0	0	0	0	0	0	0	0	0	0	0	0	0	0	0	0	0	0	0	0	0	0	0	0	0	0	0	0	0	0	0	0	0	0	0	0	0
4f35baba047fa5bdacbdcb5212e9bd2f	0	0	0	0	0	0	0	0	0	0	0	0	0	0	0	0	0	0	0	0	0	0	0	0	0	0	0	0	0	0	0	0	0	0	0	0	0	0	0	0	0	0	0	0	0	0.0158356	0	0	0
ab8e65a1481eaf5e5fd9d47a3029c0eb	0	0	0	0	0	0	0	0	0	0	0	0	0	0	0	0	0	0	0	0	0	0	0	0	0	0	0	0	0	0	0	0	0	0	0	0	0	0	0	0	0	0	0	0	0	0	0	0	0
eac1ab63c36ea8a4a77740d0e7d1e987	0	0	0	0	0	0	0	0	0	0	0	0	0	0	0	0	0	0	0	0	0	0	0	0	0	0	0	0	0	0	0	0	0	0	0	0	0	0	0	0	0	0	0	0	0	0	0	0	0
e6bd97e5af874e7bc37ee1c785467298	0	0	0	0	0	0	0	0	0	0	0	0	0	0	0	0	0	0	0	0	0	0	0	0	0	0	0	0	0	0	0	0	0	0	0	0	0	0	0	0	0	0	0	0	0	0	0	0	0
c37eff9bb937177271d8a11dbbb8e3be	0	0	0	0	0	0	0	0	0	0	0	0	0	0	0	0	0	0	0	0	0	0	0.000706215	0	0	0	0	0	0	0	0	0	0	0	0	0	0	0	0	0	0	0	0	0.00790123	0	0	0	0	0
98f422335b8ee9ef78f93aaa1903120d	0	0	0	0	0	0	0	0	0	0	0	0	0	0	0	0	0	0	0	0	0	0	0	0	0	0	0	0	0	0	0	0	0	0	0	0	0	0	0	0	0	0	0	0	0	0	0	0	0
3ef0447e2cccd3679faff90183e8545a	0	0	0	0	0	0	0	0	0	0	0	0	0	0	0	0	0	0	0	0	0	0	0	0	0	0	0	0	0	0	0	0	0	0	0	0	0	0	0	0	0	0	0	0	0	0	0	0	0
8fbb6b539ada73da4df9992e1e514ee4	0	0	0	0	0	0	0	0	0	0	0	0	0	0	0	0	0	0	0	0	0	0	0	0	0	0	0	0	0	0	0	0	0	0	0	0	0	0	0	0	0	0	0	0.00304527	0	0	0	0	0
5d9444f848d08461fb774705cb8fe84a	0	0	0	0	0	0	0	0	0	0	0	0	0	0	0	0	0	0	0	0	0	0	0	0	0	0	0	0	0	0	0	0	0.00170588	0	0	0	0	0	0.00416934	0	0	0	0	0	0	0.0016004	0	0	0
123a852ea9499df6ba18ecf295b1f40f	0	0	0	0	0	0	0	0	0	0	0	0	0	0	0	0	0	0.00110367	0	0	0	0	0	0	0	0	0	0.000854214	0.00467946	0	0	0	0	0	0	0	0	0	0	0	0.00175958	0	0	0	0	0	0	0.000332171	0
7f65111e8cc03d865257297e43882073	0	0	0	0	0	0	0	0	0	0	0	0	0	0	0.00568313	0	0	0	0	0	0	0	0.00313873	0	0	0	0	0	0	0.00259114	0	0	0	0	0	0.00226723	0	0	0	0	0	0	0	0	0	0	0	0	0
5a545a8432a51d5bf1201f854db6eec1	0	0	0	0	0.00272688	0	0	0	0	0	0.010536	0	0	0	0	0	0	0	0	0	0	0	0	0	0	0	0	0	0	0	0	0	0	0	0	0	0	0	0	0	0	0	0	0	0	0	0	0	0
9615eeaea9581eab10786a3078448fa6	0	0	0	0	0	0	0	0	0	0	0	0	0	0	0	0.0131704	0	0	0	0	0	0	0	0	0	0	0	0	0	0	0	0	0	0.00221313	0	0	0	0	0	0	0	0	0	0	0	0	0	0	0
e4b975c8fe86fb7d9dacb4fbddab856c	0	0	0	0	0	0	0	0	0	0	0	0	0	0	0	0	0	0	0	0	0	0	0	0	0	0	0	0.00132878	0	0	0	0	0	0	0	0	0	0	0	0	0	0	0	0	0	0	0	0	0
c922ce7be6918147e8c9d0c0c5af466c	0	0	0	0	0	0	0	0	0	0	0	0	0	0	0	0	0	0	0.00453905	0	0	0	0	0	0	0	0	0	0	0	0	0	0	0	0	0	0	0	0	0	0	0	0	0	0	0	0	0	0
c377cae7c7e665ffa6a72cdfb25c1b21	0	0	0	0	0	0	0	0.0194318	0	0	0	0	0	0	0	0	0	0	0	0	0	0	0	0	0	0	0	0	0	0	0	0	0	0	0	0	0	0	0	0	0	0	0	0	0	0	0	0	0
eb3844e31cd6a9978802a2e51a4736d3	0	0	0	0	0	0	0	0	0	0	0	0	0	0	0	0	0	0	0	0	0	0	0	0	0	0	0	0	0	0	0	0	0	0	0	0	0	0	0	0	0	0	0	0	0	0	0	0	0
839e1a6d9dd8ead493ca6ca5d25cab36	0	0	0	0	0	0	0	0	0	0	0	0	0	0	0	0	0	0	0	0	0	0	0	0	0	0	0	0	0	0	0	0	0	0	0	0	0	0	0.00144323	0	0	0	0	0.001893	0	0	0.00212819	0	0
84fb2559b2eafe9b8354f89fd5898245	0	0	0	0	0	0	0	0	0	0	0	0	0	0	0	0	0	0	0	0	0	0	0	0	0	0	0	0	0	0	0	0	0	0	0	0	0	0	0	0	0	0	0	0	0	0	0	0	0
fef1a2423cdceea24f85bcc000c75960	0	0	0	0	0	0	0	0	0	0	0	0	0	0	0	0	0	0	0	0	0	0	0	0	0	0	0	0	0	0	0	0	0	0	0	0	0	0	0	0	0	0	0	0	0	0	0	0	0
b1e2bd5d8a1aa71705b4ff9ea63ecfc5	0	0	0	0	0	0	0	0	0	0	0	0	0	0	0	0	0	0	0	0	0	0	0	0	0	0	0	0	0	0	0	0	0	0	0	0	0	0	0	0	0	0	0	0	0	0	0	0	0
e7056deb1c4084559c1b2251a954cbf4	0	0	0	0	0	0	0	0	0	0	0	0	0	0	0	0	0	0	0	0	0	0	0	0	0	0	0	0	0	0	0.00169609	0	0	0	0.00738205	0	0	0	0	0	0	0	0	0	0.00165066	0	0	0	0
f2cce15681156c6fbcfc180dc8c9fd2a	0	0	0	0	0	0	0	0	0	0	0	0	0	0	0	0	0	0	0	0	0	0	0	0	0	0	0	0	0	0	0	0	0	0	0	0	0	0	0	0	0	0	0	0	0	0	0	0	0
db8cc00d60e9b3c70faae130271a8ee6	0	0	0	0	0	0	0	0	0	0	0	0	0	0	0	0	0	0	0	0	0	0	0	0	0	0	0	0	0	0	0	0	0	0	0	0	0	0	0	0	0	0	0	0	0	0	0	0	0
165b761e09e4532d7c7efd12fe6b045f	0	0	0	0	0	0	0	0	0	0	0	0	0	0	0	0	0	0	0	0	0	0	0	0	0	0	0	0	0	0	0	0	0	0	0	0	0	0	0	0	0	0	0	0	0	0	0	0	0
96d4b54e3771816083ecf7a932c4c4cb	0	0	0	0	0	0	0	0	0	0	0	0	0	0	0	0	0	0	0	0	0	0	0	0	0	0	0	0	0	0	0	0	0	0	0	0	0	0	0	0	0	0	0	0	0	0	0	0	0
00890bd1f4cb151f6ebc8ec9e7370cb6	0	0	0	0	0	0	0	0	0	0	0	0	0	0	0	0	0	0.000441469	0	0	0	0	0	0	0	0	0	0	0	0	0.000693856	0	0	0	0	0	0	0.000288717	0	0	0	0	0	0	0.00052521	0	0	0	0
eee603e2ece015b65e64da29c5fb5aaf	0	0	0	0	0	0	0	0	0	0	0	0	0	0	0	0	0	0	0	0	0	0	0	0	0	0	0	0	0	0	0	0	0	0	0	0	0	0	0	0	0	0	0	0	0	0	0	0	0
9d5ba6db3b53dc9890bf71cf044dcd16	0	0	0	0	0	0	0	0	0	0	0	0	0	0	0	0	0	0	0	0	0.0056953	0	0	0	0	0	0	0	0	0	0	0	0.000639704	0	0	0	0.00243168	0	0	0	0	0	0	0	0	0	0	0	0
a3e8c98cd74df40de555c1efdeb494bb	0	0	0	0	0	0	0	0	0	0	0	0	0	0	0	0	0	0.0130233	0	0	0	0	0	0	0	0	0	0	0	0	0	0	0	0	0	0	0	0	0	0	0	0	0	0	0	0	0	0	0
ea769f711fe50209364110a6aab0e231	0	0	0	0	0	0	0	0	0	0	0	0	0	0	0	0	0	0	0	0	0	0	0	0	0	0	0	0	0	0	0	0	0	0	0	0	0	0	0	0	0	0	0	0	0	0	0.0110791	0	0
3abfc26d08a32f73363f2d96954310bd	0	0	0	0	0	0	0	0	0	0	0	0	0	0	0	0	0	0	0	0	0	0	0	0	0	0	0	0	0	0	0	0	0	0	0	0	0	0	0	0	0	0	0	0	0	0	0	0	0
63a2adcb533d68512e84abc251bd7fb7	0	0	0.00185328	0	0	0	0	0	0	0	0	0	0	0	0	0	0	0	0	0	0	0	0	0	0	0	0	0	0.00334247	0	0	0	0	0	0	0	0	0	0	0	0	0	0	0.000329218	0	0	0	0	0
bd21b59d802df6c4bf2576a813214a42	0	0	0	0	0	0	0	0	0	0	0	0	0	0	0	0	0	0	0	0	0	0	0	0	0	0	0	0	0	0	0	0	0	0	0	0	0	0	0	0	0	0	0	0	0	0	0	0	0
c016b64013875c5ce1a61d9219a7f1b8	0	0	0	0	0	0	0	0	0	0	0	0	0	0.000727749	0	0.00424573	0	0	0	0	0	0	0	0	0	0	0	0	0	0	0	0	0	0	0	0	0.00115794	0	0	0	0	0	0	0	0	0	0	0	0
6f730734be2d30bc248590ad800dcf24	0	0	0	0	0	0	0	0	0	0	0	0	0	0	0	0	0	0	0	0	0	0	0	0	0	0	0	0	0	0	0	0	0	0	0	0	0	0	0	0.000479478	0.000879789	0	0	0	0	0	0	0	0
3b9d870be086e61f2fb690f458162988	0	0	0	0	0	0	0	0	0	0	0	0	0	0	0	0	0	0	0	0	0	0	0	0	0	0	0	0	0	0	0	0	0	0	0	0	0	0	0	0	0	0	0	0	0	0	0	0	0
594faf6ab6696b9955e8dc4370457928	0	0	0	0	0	0	0	0	0	0	0	0	0	0	0	0	0	0	0	0	0	0.0164166	0	0	0	0	0	0	0	0	0	0	0	0	0	0	0	0	0	0	0	0	0	0	0	0	0	0	0
a9b943a08f5d4392b532effdb047ea86	0	0	0	0	0	0	0	0	0	0	0	0	0	0	0	0	0	0	0	0	0	0	0	0	0	0	0	0	0	0	0	0	0	0	0	0	0	0	0	0	0	0	0	0	0	0	0	0	0
073a53cfc163d7eb84cb304bea7fc222	0	0	0	0	0	0	0	0	0	0	0	0	0	0	0	0	0	0	0	0	0	0	0	0	0	0	0	0	0	0	0	0	0	0	0	0	0	0	0	0	0	0	0	0	0	0	0	0	0
a6fbf0e249a0d7d898cb39580296915e	0	0	0	0	0	0	0	0	0	0	0	0	0	0	0	0	0	0	0	0	0	0	0	0	0	0	0	0	0	0	0	0	0	0	0	0	0	0	0	0	0	0	0	0	0	0	0	0	0
ecc70b4da079752c5756ee3ee5c92b75	0	0	0	0	0.00152705	0	0	0	0	0	0.000395101	0	0	0	0	0	0	0	0	0	0	0	0	0.00241565	0	0	0	0	0	0	0	0	0	0.000335323	0.00342356	0	0	0	0	0	0	0	0	0	0.00255102	0	0	0	0
78443616e030d28a3fa8980a9f93fd9a	0	0	0	0	0	0	0	0	0	0	0	0	0	0	0	0	0	0	0	0.000893212	0	0	0	0	0	0	0	0	0	0	0	0	0	0	0	0	0	0	0	0	0	0	0	0	0	0	0	0	0.000695604
44f3309718c49f14e9dbb53325fa4b95	0	0	0	0	0	0	0	0	0	0	0	0	0	0	0	0	0	0	0	0	0	0	0	0	0	0	0	0	0	0	0	0	0	0	0	0	0	0	0	0	0	0	0	0	0	0	0	0	0
a519363a476ad158d9055f80df892efd	0	0	0	0	0	0	0	0	0	0	0	0.00154261	0	0	0	0	0	0	0	0	0.000711913	0	0	0	0.000539047	0.000567014	0	0	0	0	0	0	0	0	0	0	0	0	0	0	0	0.000511596	0	0	0	0	0	0	0
0cbd64151da8c66d4dd2c0713bc64b0e	0	0	0	0	0	0	0	0	0	0	0	0	0	0	0	0	0	0	0	0	0	0	0	0	0	0	0	0	0	0	0	0	0	0	0	0	0	0	0	0	0	0	0	0	0	0	0	0	0
06e13d3af9737e15caae8108c852e0d5	0	0	0	0	0	0	0	0	0	0	0	0	0	0	0	0	0	0	0	0	0	0	0	0	0	0	0	0	0	0	0	0	0	0	0	0	0	0	0	0	0	0	0	0	0	0	0	0	0
c468898f0b5501415576109f66ce023e	0	0	0	0	0	0	0	0	0	0	0	0	0	0	0	0	0	0	0	0	0	0	0	0	0	0	0	0	0	0	0	0	0	0	0	0	0	0	0	0	0	0	0	0	0	0	0	0	0
ac5f9b3ec533d0e44995414646a6455b	0	0	0	0	0	0	0	0	0	0	0	0	0	0	0	0	0	0	0	0	0	0	0	0	0	0	0	0	0	0	0	0	0	0	0	0	0	0	0	0	0	0	0	0	0	0	0	0	0
3bd2f539f06cda01602462f1139e7eb4	0	0	0	0	0	0	0	0	0	0	0	0	0	0	0	0	0	0	0	0	0	0	0	0	0	0	0	0	0	0	0	0	0	0	0	0	0	0	0	0	0	0	0	0	0	0	0	0	0
41c66a5952b580f8b23a9e4ad8af917d	0	0	0	0	0	0	0	0	0.00336653	0	0	0	0	0	0	0	0	0	0	0	0	0	0	0	0	0	0	0	0	0	0.0030838	0	0	0	0	0	0	0	0	0	0	0	0	0	0	0	0	0	0
af86bc87fd30dccaea3cfeb9df1fdaec	0	0	0	0	0	0	0	0	0	0	0	0	0	0	0	0	0	0	0	0	0	0	0	0	0	0	0	0	0	0	0	0	0	0	0	0	0	0	0	0	0	0	0	0	0	0	0	0	0
01b9555fe4d1dd1fb7b80875f52ac9bf	0	0	0	0	0	0	0	0	0	0	0	0.00154261	0	0	0	0	0	0	0	0	0	0	0	0	0	0	0	0	0	0	0	0	0	0	0	0	0	0	0	0	0	0	0	0	0	0	0	0	0
ac884193926ac5f27b089a0b3fb7f243	0	0	0	0	0	0	0	0	0	0	0	0	0	0	0	0	0	0	0	0	0	0	0	0	0	0	0	0	0	0	0	0	0	0	0	0	0	0	0	0	0	0	0	0	0	0	0	0	0
82de90865d9e58a37af2712e5f784926	0	0	0	0	0	0	0	0	0	0	0	0	0	0	0	0	0	0	0.00821725	0	0	0	0	0	0	0	0	0	0	0	0	0	0	0	0	0	0	0	0	0	0	0	0	0	0	0	0	0	0
81e0ff46291b356e93fc677f06e31d4f	0	0	0	0	0	0	0	0	0	0	0	0	0	0	0	0	0	0	0	0	0	0	0	0	0	0	0	0	0	0	0	0	0	0	0	0	0	0	0	0	0	0	0	0	0	0	0	0	0.0118253
bfab73e3b81540f59547b2be5fb305e9	0	0	0	0	0	0	0	0	0	0	0	0	0	0	0	0	0	0	0	0	0	0	0	0	0	0	0	0	0	0	0	0	0	0	0	0	0	0	0	0	0	0	0	0	0	0	0	0	0
cf1dbf8b34512e5efdc73d91d14cbedd	0	0	0	0	0	0	0	0	0	0	0	0	0	0	0	0	0	0	0	0	0	0	0	0	0	0	0	0	0	0	0	0	0	0	0	0	0	0	0	0	0	0	0	0	0	0	0	0	0
ac254596e2e134360138b60f9f01dfa3	0	0	0	0	0	0	0	0	0	0	0	0	0	0	0	0	0	0	0	0	0	0	0	0	0	0.00524488	0	0	0	0	0	0	0	0	0	0	0	0	0	0	0	0	0	0	0	0	0	0	0.000765164
1054b245811964eca879df16dda99dcf	0	0	0	0	0	0	0	0	0	0	0	0	0	0	0	0	0	0	0	0	0	0	0	0	0	0	0	0	0	0	0	0	0	0	0	0	0	0	0	0	0	0	0	0	0	0	0	0	0
ca81b5397873799945aff66131e2f423	0	0	0	0	0	0	0	0	0	0	0	0	0	0	0	0	0	0	0	0	0	0	0	0	0	0	0	0	0	0	0	0	0	0	0	0	0	0	0	0	0	0	0	0	0	0	0	0	0
9cdf591e2d4051ab73e26785e8e1c1cb	0	0	0	0	0	0	0	0	0	0	0	0	0	0	0	0	0	0	0	0	0.0102832	0	0	0	0	0.000850521	0	0	0	0	0	0	0	0	0	0	0	0	0	0	0	0	0	0	0	0	0	0	0
e71705ed70e609fb8d83699c7fd0212a	0	0	0	0	0	0	0	0	0	0	0	0.00915927	0	0	0	0	0	0	0	0	0	0	0	0	0	0	0	0	0	0	0	0	0	0	0	0	0	0	0	0	0	0	0	0	0	0	0	0	0
bf09060526f253579428107750ec2bba	0	0	0	0	0	0	0	0	0	0	0	0	0	0	0	0	0.00293788	0	0	0	0	0	0	0	0.00154976	0	0	0	0	0	0	0	0	0	0	0	0	0	0	0	0.00295929	0	0	0	0	0	0	0	0
4dba6db1e27838c6df90ea3496bfaa52	0	0	0	0	0	0	0	0	0	0	0	0	0	0	0	0	0	0	0	0	0	0	0	0	0	0	0	0	0	0	0	0	0	0	0	0	0	0	0	0	0	0	0	0	0	0	0	0	0
51ea917772c668519ef9c8b3c14c38e7	0	0	0	0	0	0	0	0	0	0	0	0	0	0	0	0	0	0	0	0	0	0	0	0	0	0	0	0	0	0	0	0	0	0	0	0	0	0	0	0.00479478	0	0	0	0	0	0	0	0	0
51ede368e5b251a97aa2f0f4839693a8	0	0	0	0	0	0	0	0	0	0	0	0	0	0	0	0	0	0	0	0	0	0	0	0	0	0	0	0	0	0	0	0	0.00284313	0	0	0	0	0	0	0	0	0	0	0	0	0	0	0	0
c2dbf7c4f2d2bcab80f6fdf58f76bef5	0	0	0	0	0	0	0	0	0	0	0	0	0	0	0	0	0	0	0	0	0	0	0	0	0	0	0	0	0	0	0	0	0	0	0	0	0	0	0	0	0	0	0	0	0	0	0	0	0
836832a2bcbd91e5d6b8b8871d20cba7	0	0	0	0	0	0	0	0	0	0	0	0	0	0	0	0	0	0	0	0	0	0	0	0	0	0	0	0	0	0	0	0	0	0	0	0	0	0	0	0	0.0132768	0	0	0	0	0	0	0	0
2233300dd988e2277fb7c29bd68f7dcd	0	0	0	0	0	0	0	0	0	0	0	0	0	0	0	0	0	0	0	0	0	0	0	0	0	0	0	0	0.00140384	0	0	0	0	0	0	0	0	0	0	0	0	0	0	0	0	0	0	0	0
698469eeee944f5d7f0696ebe3d6a9e3	0	0	0	0	0	0	0	0	0	0	0	0	0	0	0	0	0	0	0	0	0	0	0	0	0	0	0	0	0	0	0	0	0	0	0	0	0	0	0	0	0	0	0	0	0	0	0	0	0
7b633976aa7af6e88c2032a886f907c7	0	0	0	0	0	0	0	0	0	0	0	0	0	0	0	0	0	0	0	0	0	0	0	0	0	0	0	0	0	0	0	0	0	0	0	0	0	0	0	0	0	0	0	0	0	0	0	0	0
de615d1916645771f42eb8d1dbfc7339	0	0	0	0	0	0	0	0	0	0	0	0	0	0	0	0	0	0	0	0	0	0	0	0	0	0	0	0	0	0	0	0	0	0	0	0	0	0	0	0	0	0	0	0	0	0	0	0	0
049c6b1d0c6fcec8eeb45f9c044217a4	0	0	0	0	0	0	0	0	0	0	0	0	0	0	0	0	0	0	0	0	0	0	0	0	0	0	0	0	0	0	0	0	0	0	0	0	0	0	0	0	0	0	0	0	0	0	0	0	0
57496116b7595319942c1ee6c0d98e15	0	0	0	0	0	0	0	0	0	0	0	0	0	0	0	0	0	0	0	0	0	0	0	0	0	0	0	0	0	0	0	0	0	0	0	0	0	0	0	0	0	0	0	0	0	0	0	0	0
7776ed9e1b1cbaf74e2707ac39dfc092	0	0	0.0100386	0	0	0	0	0	0	0	0	0	0	0	0	0	0	0	0	0	0	0	0	0	0	0	0	0	0	0	0	0	0	0	0	0	0	0	0	0	0	0	0	0	0	0	0	0	0
bde8201a1b32366de3ae5bc930ca5c60	0	0	0	0	0	0	0	0	0	0	0	0	0	0	0	0	0	0	0	0	0	0	0	0	0	0	0.000381854	0	0	0	0	0	0	0	0	0	0	0	0	0	0	0	0	0	0	0	0	0	0
ddee0a84d3e6b3c26286f86b10111c3a	0	0	0	0	0	0	0	0	0	0	0	0	0	0	0	0	0	0	0	0	0	0.0154732	0	0	0	0	0	0	0	0	0	0	0	0	0	0	0	0	0	0	0	0	0	0	0	0	0	0	0
276cad025a9a407346217bb77e8c0cfe	0	0	0	0	0	0	0	0	0	0	0	0.00028924	0	0	0	0	0	0	0	0	0	0	0	0	0	0	0	0	0	0.000783368	0	0	0	0	0	0	0	0.000577434	0	0	0.000319923	0	0	0	0	0	0	0.000249128	0.000904285
e90862044ae177e84286790eff55e052	0	0	0	0	0	0	0	0	0	0	0	0	0	0	0	0	0	0	0	0	0	0	0	0	0	0	0	0	0	0	0	0	0	0	0	0	0	0	0	0	0	0	0	0	0	0	0	0	0
7671716ffa7d36c066e2cac5fcdaa62a	0	0	0	0	0	0	0	0	0	0	0	0	0	0	0	0	0	0	0	0	0	0	0	0	0	0	0	0	0	0	0	0	0	0	0	0	0	0	0	0	0	0	0	0	0	0	0	0	0
1ba725c76d4091a172cc9bb45516e0b2	0	0	0	0	0	0	0	0	0	0	0	0	0	0	0	0	0	0	0	0	0	0	0	0	0	0	0	0	0	0	0	0	0	0	0	0	0	0	0	0	0	0	0	0	0	0	0	0	0
bf36548a673c1e60944c6a9558f0b454	0	0	0	0	0	0	0	0	0	0	0	0	0	0	0	0	0	0	0	0	0	0	0	0	0	0	0	0	0	0	0	0	0	0	0	0	0	0	0	0	0	0	0	0	0	0	0	0	0
424300b40b1f5a386b83f3cc42ebeaf8	0	0	0	0	0	0	0	0	0	0	0	0	0	0	0	0	0	0	0	0	0	0	0	0	0	0	0	0	0	0	0	0	0.00383823	0	0	0	0	0	0	0	0	0	0	0	0	0	0	0	0
d30f48fd5f765f1b46549672691ac481	0	0	0	0	0	0	0	0	0	0	0	0	0	0	0	0	0	0	0	0	0	0	0	0	0	0	0	0	0	0	0	0	0	0	0	0	0	0	0	0	0	0	0	0	0	0	0	0	0
572688364053983ff032ba574c9fca2f	0	0	0	0	0	0	0	0	0	0	0	0	0	0	0	0	0	0	0	0	0	0	0	0	0	0	0	0	0	0	0	0	0	0	0	0	0	0	0	0	0	0	0	0	0	0	0	0	0
afd419ab338039d8378757719ffc5025	0	0	0	0	0	0	0	0	0	0	0	0	0	0	0	0	0	0	0	0	0	0	0	0	0	0	0	0	0	0	0	0	0	0	0	0	0	0	0	0	0	0	0	0	0	0	0	0	0
4637aac735b6186074a248fb385b227e	0	0	0	0	0	0	0	0	0	0	0	0	0	0	0	0	0	0	0	0	0	0	0	0	0	0	0	0	0	0	0	0	0	0	0	0	0	0	0	0	0	0	0	0	0	0	0	0	0
a21f3eca37f36358a9bf6fa09ab50af8	0	0	0	0	0	0	0	0	0	0	0	0	0	0	0	0	0	0	0	0	0	0	0	0	0	0	0	0	0	0	0	0	0	0	0	0	0	0	0	0	0	0	0	0	0	0	0	0	0
98fb76472911a552d81285caec11ab4e	0	0	0	0	0	0	0	0	0	0	0	0	0	0	0	0	0	0	0	0	0	0	0	0	0	0	0	0	0	0	0	0	0	0	0	0	0	0	0	0	0	0	0	0	0	0	0	0	0
86303d83957aebff89502de626300105	0	0	0	0	0	0	0	0	0	0	0	0	0	0	0	0	0	0	0	0	0	0	0	0	0	0	0	0	0	0	0	0	0	0	0	0	0	0	0	0	0	0	0	0	0	0	0	0	0
2ff34dbd0c638d472e060969084c3d05	0	0	0	0	0	0	0	0	0	0	0	0	0	0	0	0	0	0	0	0	0	0	0	0	0	0	0	0	0	0	0	0	0	0	0	0	0	0	0	0	0	0	0	0	0	0	0	0	0
a1f6c5ab9767d44fc929563e4b577763	0	0	0	0	0	0	0	0	0	0	0	0	0	0	0	0	0	0	0	0	0	0	0	0	0	0	0	0	0	0	0	0	0	0	0	0	0	0	0	0	0	0	0	0	0	0	0	0	0
304b8fc919e7549c3aa75529247e341a	0	0	0	0	0	0	0	0	0	0	0	0	0	0	0	0	0	0	0	0	0	0	0	0	0	0	0	0	0	0	0	0	0	0	0	0	0	0	0	0	0	0	0	0	0	0	0	0	0
45848d40c0d828d332e0a18d549cb652	0	0	0	0	0	0	0	0	0	0	0	0	0	0	0	0	0	0	0	0	0	0	0	0	0	0	0	0	0	0	0	0	0	0	0	0	0	0	0	0	0	0	0	0	0	0	0	0	0
730bdad863d10e1495509cbcbf534dc5	0	0	0	0	0	0	0	0	0	0	0	0	0	0	0	0	0	0	0	0	0	0	0	0	0	0	0	0	0	0	0	0	0	0	0	0	0.00173692	0	0	0	0	0	0	0	0	0	0	0	0
73fa4da68e6146d67e18e7b5003a4c29	0	0	0	0	0	0	0	0	0	0	0	0	0	0	0	0	0.000489647	0	0	0	0	0	0	0	0	0	0	0	0	0	0	0	0	0	0	0	0	0	0	0	0	0	0.00138835	0	0	0	0	0	0
b60dc08cd07872840752f9cec61a9a6d	0	0	0	0	0	0	0	0	0	0	0.0010536	0	0	0	0	0	0	0	0	0	0	0	0	0	0	0	0	0	0	0	0	0	0	0	0	0	0	0	0	0	0.000719827	0	0	0	0.00015006	0	0	0	0
083d5be067354822958ce91b0fa6d72b	0	0	0	0	0	0	0	0	0	0	0	0	0	0	0	0	0	0	0	0	0	0	0	0	0	0	0	0	0	0	0	0	0	0	0	0	0	0	0	0	0	0	0	0	0	0	0.00194041	0	0
0844f26dd81a58158d1db4c4bcedcbd5	0	0	0	0	0	0	0	0	0	0	0	0	0	0	0	0	0	0	0	0	0	0	0	0	0	0	0	0	0	0	0	0	0	0	0	0	0	0	0	0	0	0	0	0	0	0.0133086	0	0	0
87b839ae7ef10da7dfaeafb5a905ba0a	0	0	0	0	0	0	0	0	0	0	0	0	0	0	0	0	0	0	0	0	0	0	0	0	0	0	0	0	0	0	0	0	0	0	0	0	0	0	0	0	0	0	0	0	0	0	0	0	0
224c3506a86c188c7bcd7ff8e6f5bcf8	0	0	0	0	0	0	0	0	0	0	0	0	0	0	0	0	0	0	0	0	0	0	0	0	0	0	0	0	0	0	0	0	0	0	0	0	0	0	0	0	0	0	0	0	0	0	0	0	0
3745b3969660550317b3129ab72275a1	0	0	0	0	0	0	0	0	0	0	0	0	0	0	0	0	0	0	0	0	0	0	0	0.00116886	0	0	0	0	0	0	0	0	0	0.00127423	0	0	0	0	0	0	0	0	0	0	0	0	0	0	0
616c8553f0775a13d938ffe387fa21b2	0	0	0	0	0	0	0	0	0	0	0	0	0	0	0	0	0	0	0	0	0	0	0	0	0	0	0	0	0	0	0	0	0	0	0	0	0	0	0	0	0	0	0	0	0	0	0	0	0
9821136b67895219b6f63be3b306cf9b	0	0	0	0.000894112	0	0	0	0	0	0	0	0	0	0	0	0	0	0	0	0	0	0	0.00125549	0	0	0	0	0	0.00133699	0	0	0	0	0	0	0	0	0	0	0	0	0	0	0	0	0	0	0	0
443eb0699fe091c6f8d50f9ff0d2900d	0	0	0	0.00217141	0	0	0	0	0	0	0	0	0.00519316	0	0	0	0	0	0	0	0	0	0	0	0	0	0	0	0	0	0	0	0	0	0	0	0	0	0	0	0	0	0	0	0	0	0	0	0
3a5366ab2ce739d9652912375ca3dd7c	0	0	0	0	0	0	0	0	0	0	0	0	0	0	0	0	0	0	0	0	0	0	0	0	0	0	0	0	0	0	0	0	0	0	0	0	0	0	0	0	0	0	0	0	0	0.0132244	0	0	0
22fe887d49d595786323a727bba17381	0	0	0	0	0	0	0	0	0	0	0	0	0	0	0	0	0	0	0	0	0	0	0	0	0	0	0	0	0	0	0	0	0	0	0	0	0	0	0	0	0	0	0	0.0036214	0	0	0	0	0
39773a26d27e64f4c88e21fa531e06b9	0	0	0	0	0	0	0	0	0.000981905	0	0	0	0	0	0	0	0	0	0.00234779	0	0	0	0	0	0	0	0	0	0	0	0	0	0	0	0	0	0	0	0	0	0	0	0	0	0	0	0	0	0
aa22663dec114a4b62bc9a50594be1db	0	0	0	0	0	0	0	0	0	0	0	0	0	0	0	0	0	0	0	0	0	0	0	0	0	0	0	0	0	0	0	0	0	0	0	0	0	0	0	0	0	0	0	0	0	0	0	0	0
1d14c700b01b22afb3bcc3ba1426c467	0	0	0	0	0	0	0	0	0	0	0	0	0	0	0	0	0	0	0.00172171	0	0	0	0	0	0	0	0	0	0	0	0	0	0	0	0	0	0	0	0	0	0	0	0	0	0	0	0	0	0
bdba2ba4cc446148a6da895ef99aa491	0	0	0	0	0.00850785	0	0	0	0	0	0	0	0	0	0	0	0	0	0	0.00277888	0	0	0	0	0	0	0	0	0	0	0	0	0	0	0	0	0	0	0	0	0	0	0	0	0	0	0	0	0
0cfb9ae7418d8a82f1911a6d3102142a	0	0	0	0	0	0	0	0	0	0	0	0	0	0	0	0	0	0	0	0	0	0	0	0	0	0	0	0	0	0	0	0	0	0	0	0	0	0	0	0	0	0	0	0	0	0	0	0	0
8f3d03fde44472027c462a3110e2f40a	0	0	0	0	0	0	0	0	0	0	0	0	0	0	0	0	0	0	0	0	0	0	0	0	0	0	0	0	0	0	0	0	0	0	0	0	0	0	0	0	0	0	0	0	0	0	0	0	0
fa9ba51fdfc3111df9a624a74ccbdd7c	0	0	0	0	0	0	0	0	0	0	0	0	0	0	0	0	0	0	0	0	0	0	0	0	0	0	0	0	0	0	0	0	0	0	0	0	0	0	0	0	0	0	0	0	0	0	0	0	0
26a0ca96418015c48b220f5f48aede45	0	0	0	0	0	0	0	0	0	0	0	0	0	0	0	0	0	0	0	0	0	0	0	0.00155848	0	0	0	0	0	0	0	0	0	0	0	0	0	0	0	0	0	0	0	0	0	0	0	0	0
238ae71f55b989a60565b615524e56a2	0	0	0	0	0	0	0	0	0	0	0	0	0	0	0	0	0	0	0	0	0	0	0	0	0	0	0	0	0	0	0	0	0	0	0	0	0	0	0	0	0	0	0	0	0	0	0	0	0
0f7d78518f206e21b2e517784cb9d502	0	0	0	0	0	0	0	0	0	0	0	0.000867721	0	0	0	0	0	0	0	0	0.00166113	0	0	0	0.00700761	0	0	0	0	0	0	0	0	0	0	0	0	0	0	0	0	0	0	0	0	0	0.00125188	0	0
5b015b925c99dc9a7ff89e0a702340e8	0	0	0	0	0	0	0	0	0	0	0	0	0	0	0	0	0	0	0	0	0	0	0	0	0	0	0	0	0	0	0	0	0	0	0	0	0	0	0	0	0	0	0	0	0	0	0	0	0
3fc0e8173d3fd9eb8561bfd183b7fc8e	0	0	0	0	0	0	0	0	0	0	0	0	0	0	0	0	0	0	0	0	0	0	0	0	0	0	0	0	0	0	0	0	0	0	0	0	0	0	0	0	0	0	0	0	0	0	0	0	0
cfa69a51b99dbec42be8be74a0a751b1	0	0	0	0	0	0	0	0	0	0	0	0	0	0	0	0	0	0	0	0.00327511	0	0	0	0	0	0.00843433	0	0	0	0	0	0	0	0	0	0	0	0	0	0	0	0	0	0	0	0	0	0	0
68412023628b9fe1a06cf726205ac486	0	0	0	0	0	0	0	0	0	0	0	0	0	0	0	0	0	0	0	0	0	0	0	0	0	0	0	0	0	0	0	0	0	0	0	0	0	0	0	0	0	0	0	0	0	0	0	0	0
628932eeb72b9b765cf04b7f008c95b8	0	0	0	0	0	0	0	0	0	0	0	0	0	0	0	0	0	0	0	0	0	0	0	0	0	0	0	0	0	0	0	0	0	0	0	0	0	0	0	0	0	0	0	0	0	0	0	0	0
55bdaac5e612eb5288054d7b385b9d2e	0	0	0	0	0	0	0	0	0	0	0	0	0	0	0	0	0	0	0	0	0	0	0	0	0	0	0	0	0	0	0	0	0	0	0	0	0	0	0	0	0	0	0	0	0	0	0	0	0
63ed2d02ad36be225004e73c913548a5	0	0	0	0	0	0	0	0	0	0	0	0	0.00253325	0	0	0	0	0	0	0	0.00134472	0	0	0	0	0	0	0	0	0	0	0	0	0	0	0	0	0	0	0	0	0	0	0	0	0	0	0	0
3adb95f433c9fd1dc46321dc68a16c12	0	0	0	0	0	0	0	0	0	0	0	0	0	0	0	0	0	0	0.00336516	0	0	0	0	0	0	0	0	0.00113895	0	0.000482073	0	0	0	0	0	0	0	0	0	0	0	0.00196112	0	0	0	0	0	0	0
e6aed229a290f066d601a6c0bc264b8d	0	0	0	0	0	0	0	0	0	0	0	0.014462	0	0	0	0	0	0	0	0	0	0	0	0	0	0	0	0	0	0	0	0	0	0	0	0	0	0	0	0	0	0	0	0	0	0	0	0	0
38a3cb89531188297f76c6f4f658bbe8	0	0	0	0	0	0	0	0	0	0	0	0	0	0	0	0	0	0	0	0	0	0	0	0	0	0	0	0	0	0	0	0	0	0	0	0	0	0	0	0	0	0	0	0	0	0	0	0	0
e0d43387c867430276d524066c3be8e0	0	0	0	0	0	0	0	0	0	0	0	0	0	0	0	0	0	0	0	0	0	0	0	0	0	0	0	0	0	0	0	0	0	0	0	0	0	0	0	0	0	0	0	0	0	0	0	0	0
eef5b66537413a61835934c38a646f97	0	0	0	0	0	0	0	0	0	0	0	0	0	0	0	0	0	0	0	0	0	0	0	0	0	0	0	0	0	0	0	0	0	0	0	0	0	0	0	0	0	0	0	0	0	0	0	0	0
64e71e2cf1193425b0b8e8630c5019cf	0	0	0	0	0	0	0	0	0	0	0	0	0	0	0	0	0	0	0	0	0	0	0	0	0	0	0	0	0	0	0	0	0	0	0	0	0	0	0	0	0	0	0	0	0	0	0	0	0
a915c941a6a375f0c5dca833bb737f77	0	0	0	0	0	0	0	0	0	0	0	0	0	0	0	0	0	0	0	0	0	0	0	0	0	0	0	0	0	0	0	0	0	0	0	0	0	0	0	0	0	0	0	0	0	0	0	0.0123734	0
242a381d39395a12ea2fdd1ca64377af	0	0	0	0	0	0	0	0	0	0	0	0	0	0	0	0	0	0	0	0	0	0	0	0	0	0	0	0	0	0	0	0	0	0	0	0	0	0	0	0	0	0	0	0	0	0	0	0	0
2b2be0cde1cfb252a75eaa8b60e4a0a7	0	0	0	0	0	0	0	0	0	0	0	0	0	0	0	0	0	0	0	0	0	0	0	0	0	0	0	0	0	0	0	0	0	0	0	0	0	0	0	0	0	0	0	0	0	0	0	0	0
c02556afc4addafebc475579bf3e0540	0	0	0	0	0	0	0	0	0	0	0	0	0	0	0	0	0	0	0	0.00158793	0	0	0	0	0	0.00177192	0	0	0	0	0	0	0	0	0	0	0	0	0	0	0	0	0	0	0	0	0	0	0
161c0174d59e390aae2b76c199b0f04b	0	0	0	0	0	0	0	0	0	0	0	0	0	0	0	0	0	0	0	0	0	0	0	0	0	0.0104898	0	0	0	0	0	0	0	0	0	0	0	0	0	0	0	0	0	0	0	0	0	0	0
84959cae97e7493f14e652dbbdd97e29	0	0	0	0	0	0	0	0	0	0	0	0	0	0	0	0	0	0	0	0	0	0	0	0	0	0	0	0	0	0	0	0	0	0	0	0	0	0	0	0	0	0	0	0	0	0	0	0	0
393d4120af23cc300114241b4fe5ebba	0	0	0	0	0	0	0	0	0	0	0	0.00134979	0	0	0	0	0	0	0	0	0	0	0	0	0	0	0	0	0	0	0	0	0	0	0	0	0	0	0	0	0	0	0	0	0	0	0	0	0
7bcc753bb49cea0706f828e16f52d842	0	0	0	0	0	0	0	0	0	0	0	0	0	0	0	0	0	0	0	0	0	0	0	0.0114548	0	0	0	0	0	0	0	0	0	0	0	0	0	0	0	0	0	0	0	0	0	0	0	0	0
44a954a34a4ef6cb4c075a71a5617c28	0	0	0	0	0	0	0	0	0	0	0	0.00134979	0	0	0	0	0	0	0	0	0	0	0	0	0	0.000850521	0	0	0	0	0	0	0	0.000804775	0	0	0	0	0	0	0	0.000767394	0	0	0	0	0	0	0
75e3573ff914248a59ac5d7f717ad663	0	0	0	0	0	0	0	0	0	0	0	0	0	0	0	0	0	0	0	0	0	0	0	0	0	0	0	0	0	0	0	0	0	0	0	0	0	0.00363783	0	0	0	0.0047749	0	0	0	0	0	0	0
6a77f3ea3b7f75eaf738a45171386436	0	0	0	0	0	0	0	0	0	0	0	0	0	0	0	0	0	0	0	0	0	0	0	0	0	0	0	0	0	0	0	0	0	0	0	0	0	0	0	0	0	0	0	0	0	0	0	0	0
b5be11a7c116320f6a61ab2b9f4b67b5	0	0	0	0	0	0	0	0	0	0	0	0	0	0	0	0	0	0	0	0	0	0	0	0	0	0	0	0	0	0	0	0	0	0	0	0	0	0	0	0	0	0	0	0	0	0	0	0	0
efbcc06ee5fe39a32ecca9a99874fc1c	0	0	0	0	0	0	0	0.0153131	0	0	0	0	0	0	0	0	0	0	0	0	0	0	0	0	0	0	0	0	0	0	0	0	0	0	0	0	0	0	0	0	0	0	0	0	0	0	0	0	0
1548c2c61a4a3bad06957b6802f1e741	0	0	0	0	0	0	0	0	0	0	0.00381931	0	0	0	0	0	0	0	0	0	0	0.00820832	0	0	0	0	0	0	0	0	0	0	0	0	0	0	0	0	0	0	0	0	0	0	0	0	0	0	0
692082e0a848394bac2be9d736637537	0	0	0	0	0	0	0	0	0	0	0	0	0	0	0	0	0	0	0	0	0	0	0	0	0	0	0	0	0	0	0	0	0.0103063	0	0	0	0	0	0	0	0	0	0	0	0	0	0	0	0
3e4490ccdc0bb6b424faac6448dadd92	0	0	0	0	0	0	0	0	0	0	0	0	0	0	0	0	0	0	0	0	0	0	0	0	0	0	0	0	0	0	0	0	0	0	0	0	0	0	0	0	0	0	0	0	0	0	0	0	0
612e78c0ac0d482dff1e0c2e641aff2a	0	0	0.00447876	0	0	0	0	0	0	0	0	0	0	0	0	0.0016463	0	0	0	0	0	0	0	0	0	0	0	0	0	0	0	0	0.000497548	0	0	0	0	0	0	0	0	0	0.00285384	0	0	0	0	0	0
bac7140e76e0d5dd0907700cdf8fe8d2	0	0	0	0	0	0	0	0	0	0	0	0.00327806	0	0	0	0	0	0	0	0	0	0	0	0	0	0	0	0	0.000802193	0	0	0	0	0	0	0	0	0	0	0	0	0	0	0.000658436	0	0	0	0	0
844a0ee698cd9f23a65b5a0a0d29055a	0	0	0	0	0	0	0.00258752	0	0	0	0.000329251	0.00106055	0	0	0	0	0	0	0	0.00188567	0	0	0.00235405	0.000311696	0	0	0	0.00332194	0	0	0	0	0	0	0	0	0	0	0	0	0	0	0	0	0	0	0.000375563	0	0
9d50fa32272fad74ef187e427211a2e5	0	0	0	0	0	0	0	0.00485796	0.00119231	0	0	0	0	0	0	0	0	0	0	0	0	0	0	0	0	0	0	0	0	0	0	0	0	0	0	0	0	0	0	0	0	0	0	0	0	0	0	0	0
8eff347a4c014a63d024f212b62cc654	0.00304927	0	0	0	0	0	0	0	0	0	0	0	0	0	0	0	0	0	0.00508687	0	0	0	0	0	0	0	0	0	0	0	0	0	0	0	0	0	0	0	0	0	0	0	0	0	0	0	0	0	0
f4776ce2b48009a1965d3c041e811d17	0	0	0	0	0	0	0	0	0	0	0	0	0	0	0	0	0	0	0.0111911	0	0	0	0	0	0	0	0	0	0	0	0	0	0	0	0	0	0	0	0	0	0	0	0	0	0	0	0	0	0
53f2db656d8f0d7568f427582346552b	0	0	0	0	0	0	0	0	0	0	0	0	0	0	0	0	0	0	0	0	0	0	0	0	0	0	0	0	0	0	0	0	0	0	0.015299	0	0	0	0	0	0	0	0	0	0	0	0	0	0
7df9a6838d11d4467fa783a7d69635c0	0	0	0	0	0	0	0	0	0	0	0	0	0.00449652	0	0	0	0	0	0	0	0	0	0	0	0	0	0	0	0	0	0	0	0	0	0	0	0	0	0	0	0	0	0	0	0	0	0	0	0
364eaf582127ae6a68e886ab1346e049	0	0	0	0	0	0	0	0	0	0	0	0	0	0	0	0	0	0	0	0	0	0	0	0	0	0	0	0	0	0	0	0	0	0	0	0	0	0	0	0	0	0	0	0	0	0	0	0	0
85a05e8f378c3f018ecfa3f8bda40390	0	0	0	0	0	0	0	0	0	0	0	0	0	0	0	0	0	0	0	0	0	0	0	0	0	0	0	0	0	0	0	0	0	0	0	0	0	0	0	0	0	0	0	0	0	0	0	0	0
ee498a2cc306d200fffa517825f71a64	0	0	0	0	0	0	0	0	0	0	0	0	0.00899303	0	0	0	0	0	0	0	0	0	0	0	0	0	0	0	0	0	0	0	0	0	0	0	0	0	0	0	0	0	0	0	0	0	0	0	0
f86454fbec83f2d6f715074c6ae0dcf3	0	0	0	0	0	0	0	0	0	0.000152532	0	0	0	0	0	0	0.00153889	0	0	0	0	0	0	0	0	0	0	0	0	0	0	0	0	0	0	0	0	0	0	0	0	0	0.000231392	0	0	0	0	0	0
de68b821ca8591a8eca31ba56c4553b5	0	0	0	0	0	0	0	0	0	0	0	0	0	0	0	0	0	0	0	0	0	0	0	0	0	0	0	0	0	0	0	0	0	0	0	0	0	0	0	0	0	0	0	0	0	0	0	0	0
dca90a9fb32ccada5b48d7b55d6e7bc8	0	0	0	0	0	0	0	0	0	0	0	0	0	0	0	0	0	0	0	0	0	0	0	0	0	0	0	0	0	0	0	0	0	0	0	0	0	0	0	0	0	0	0	0	0	0	0	0	0
90ff98005d3d9f197399b7da8ae3da4a	0	0	0	0	0	0	0	0	0	0	0	0	0	0	0	0	0	0	0	0	0	0	0	0	0	0	0.00145105	0	0	0	0	0.00188084	0	0	0	0	0	0	0	0	0	0	0	0	0	0	0	0	0
64421df4fb612334ec900d9e01d58384	0	0	0	0	0	0	0	0	0	0	0	0	0	0	0	0	0	0	0	0	0	0	0	0	0	0	0	0	0	0	0	0	0	0	0	0	0	0	0	0	0	0	0.00624759	0	0	0	0	0	0
aa00a5a90008b56e366555847ad0bd34	0	0	0	0	0	0	0	0	0	0	0	0	0.000569981	0	0	0	0	0	0	0	0	0	0	0	0	0	0	0	0	0	0	0	0	0	0	0	0	0	0	0	0	0	0	0	0	0	0	0	0
39cff9f3939e61a297868094fa83342d	0	0	0	0	0.0008726	0	0	0	0	0	0	0	0	0	0	0	0	0	0	0	0	0	0	0	0	0	0	0	0	0	0	0	0	0	0	0	0	0	0	0	0.00159962	0	0	0	0.00202581	0	0	0	0
88e72cff7bd37a4d23873e0fc794aa0c	0	0	0	0	0	0	0	0	0	0	0	0	0	0	0	0	0	0	0	0	0	0	0	0	0	0	0	0	0	0	0	0	0	0	0	0	0	0	0	0	0	0	0	0	0	0	0	0	0
99a202854e7f413a60c1e788d0b5d88b	0	0	0	0	0	0	0	0	0	0.0107535	0	0	0	0	0	0	0	0	0	0	0	0	0	0	0	0	0	0	0	0	0	0	0	0	0	0	0	0	0	0	0	0	0	0	0	0	0	0	0
d8bfdb7cc3a8368dd170ee87a47ba819	0	0	0	0	0	0	0	0	0	0	0	0	0	0	0	0	0	0	0	0	0	0	0	0	0	0	0	0	0	0	0	0	0	0	0	0	0	0	0	0	0	0	0	0	0	0.000673854	0	0	0
30f2b659b520c552c5853c1cecc89a85	0	0	0	0	0.00141798	0	0	0	0	0	0	0	0	0	0	0	0	0	0	0	0	0	0	0	0	0	0	0	0	0	0	0	0	0	0	0	0	0	0	0	0	0	0	0	0	0	0	0	0
41abc96e076a8eeedfb55e90d27691a4	0	0	0	0	0	0	0	0	0	0.00076266	0	0.00308523	0	0	0	0	0	0	0	0	0	0	0	0.00428583	0	0	0	0	0	0	0	0	0	0	0	0	0	0	0	0	0	0	0	0	0	0	0	0	0
fbf8177f3f0964fe5f31ebdc9f47d031	0	0	0	0	0	0	0	0	0	0	0	0	0	0	0	0	0	0	0	0	0	0	0	0	0	0	0	0	0	0	0	0	0	0	0	0	0	0	0	0	0	0	0	0	0	0	0	0	0
a92c302506e4a12b29233c7c8f204c42	0	0	0	0	0	0	0	0	0	0	0	0	0	0	0	0	0	0	0	0	0	0	0	0	0	0	0	0.0132878	0	0	0	0	0	0	0	0	0	0	0	0	0	0	0	0	0	0	0	0	0
2fdaeef78a3724fec74f3e88d7c27ea1	0	0	0	0	0	0	0	0	0	0	0	0	0	0	0	0	0	0	0	0	0	0	0	0	0	0.00262244	0	0	0	0	0	0	0	0	0	0	0	0	0	0	0	0	0	0	0	0	0	0	0
484c7dfc91fb0d6e60234283bbe9c86e	0	0	0	0	0	0	0	0	0	0	0	0	0	0.00553089	0	0	0	0	0	0	0	0	0	0	0	0	0	0	0	0	0	0	0	0	0	0	0	0	0	0	0	0	0	0	0	0	0	0	0
792c09abd744618e76fd2ce89d1b6791	0	0	0	0	0	0	0	0	0	0	0	0	0	0	0	0	0	0	0	0	0	0	0	0	0	0	0	0	0	0	0	0	0	0	0	0	0	0	0	0	0	0	0	0	0	0	0	0	0
b69e365462c28331d37f52c3ed87f813	0	0	0	0	0	0	0	0	0	0	0	0	0	0	0	0	0	0	0	0	0	0	0	0	0	0	0	0	0	0	0	0	0	0	0	0	0	0	0	0	0	0	0	0	0	0	0.00863796	0	0
aebda3962c77dc124c400fa62acc5a38	0	0	0	0	0	0	0	0.00982152	0	0	0	0	0	0	0	0	0	0	0	0	0	0	0	0	0	0	0	0	0	0	0	0	0	0	0	0	0	0	0	0	0	0	0	0	0	0	0	0	0
cd070a4b59c34817035d2ee52b77b3bf	0	0	0	0	0.00109075	0	0	0	0	0	0	0	0	0	0	0	0	0	0	0	0	0	0	0	0	0	0	0	0	0	0	0	0	0	0	0	0	0	0	0	0	0	0	0	0	0	0	0	0
c2a7ead045e038d30296797f829291ba	0	0	0	0	0	0	0	0	0	0	0	0	0	0	0	0	0	0	0	0	0	0	0	0	0	0	0	0	0	0	0	0	0.00973772	0	0	0	0	0	0	0	0	0	0	0	0	0	0	0	0
797451e57fa30f73546a01a7f023b2fe	0	0	0	0	0	0	0	0	0	0	0	0	0	0	0	0	0	0	0	0	0	0	0	0	0	0	0	0	0	0	0	0	0	0	0	0	0	0	0	0	0	0	0	0	0	0	0	0	0
5f5ae1e0f7c42b91795493a50b8a0e1b	0	0	0	0	0	0	0	0	0	0	0	0	0	0	0	0	0	0	0	0	0	0	0	0	0	0	0	0	0	0	0	0	0	0	0	0	0	0	0	0	0	0	0	0	0	0	0	0	0
a04233522b984faa9d484716b6b63819	0	0	0	0	0	0	0	0	0	0	0	0	0	0	0	0	0	0	0	0	0	0	0	0	0	0	0	0	0	0	0	0	0	0	0	0	0	0	0	0	0	0	0	0	0	0	0	0	0
4d8552391c83f1689b8f5047cfe112b8	0	0	0	0	0	0	0	0	0.00406789	0	0	0	0	0	0	0	0	0	0	0	0	0	0	0	0	0	0	0	0	0	0	0	0	0	0	0	0	0	0	0	0	0	0	0	0	0	0	0	0
2e580d4385a3d4e5ea80a62ef35ceb3b	0	0	0	0	0	0	0	0	0	0	0	0	0	0	0	0	0	0	0	0	0	0	0	0	0	0	0	0	0	0	0	0	0	0	0.0145501	0	0	0	0	0	0	0	0	0	0	0	0	0	0
5ed957a208960707cf76411f720fe6a1	0	0	0	0	0	0	0	0	0	0	0	0	0	0	0	0	0	0	0	0	0	0	0	0	0	0	0	0	0	0	0	0	0	0	0	0	0	0	0	0	0	0	0	0	0	0	0	0	0
153815bceecde54e7dc6299afa47fd03	0	0	0	0	0	0	0	0	0	0	0	0	0	0	0	0	0	0	0	0	0	0	0	0	0	0	0	0	0	0	0	0	0	0	0	0	0	0	0	0	0	0	0	0	0	0	0	0	0
92fb18ad780d7e8eebbf22e07483596e	0	0	0	0	0	0	0	0	0	0	0	0	0	0	0	0	0	0	0	0	0	0	0	0	0	0	0	0	0	0	0	0	0	0	0	0	0	0	0	0	0	0	0	0	0	0	0	0	0
8574e1ac33af75173fc1dc26f180cb9b	0	0	0	0	0	0	0	0	0	0	0	0	0	0	0	0	0	0	0	0	0	0	0	0	0	0	0	0	0	0	0	0	0	0	0	0	0	0	0	0	0	0	0	0	0	0	0	0	0
de81f5b51ff69c541e05125660dbf138	0	0	0	0	0	0	0	0	0	0.000838926	0.000460951	0.000964134	0.000316656	0.000727749	0.000614392	0	0	0	0	0	0	0	0.000627746	0	0	0	0	0	0	0	0	0	0	0	0	0	0	0	0	0	0	0	0	0	0	0	0	0	0
b6a5ca7ac0fa0f6a09de602432830aae	0	0	0	0	0	0	0	0	0	0	0	0	0	0	0	0.000606533	0	0	0	0	0	0.00264176	0	0	0	0	0	0	0	0	0	0	0	0	0	0	0	0	0	0	0	0	0	0	0	0	0	0	0
957c4923356ba7d25138541bbf24b66e	0	0	0	0	0.0147251	0	0	0	0	0	0	0	0	0	0	0	0	0	0	0	0	0	0	0	0	0	0	0	0	0	0	0	0	0	0	0	0	0	0	0	0	0	0	0	0	0	0	0	0
8a239055168b3a6b9057e6de6d111352	0	0	0	0	0	0	0	0	0	0	0	0	0	0	0	0	0	0	0	0	0.00181933	0	0	0	0	0	0	0	0	0	0	0	0	0	0	0	0	0	0	0	0	0	0	0	0	0	0	0	0
4916471c15b2156f5371f4062f5cac75	0	0	0	0	0	0	0	0	0	0	0	0	0	0	0	0	0	0	0	0	0	0	0	0	0	0	0	0	0	0	0	0	0	0	0	0	0	0	0	0	0	0.0115109	0	0	0	0	0	0	0
e4fc8503d247f0f3967f409cc6148a6d	0	0	0	0	0	0	0	0	0	0	0	0	0	0	0	0	0	0	0	0	0	0	0	0	0	0	0	0	0	0	0	0	0	0	0	0	0	0	0	0	0	0.00639495	0	0	0	0	0	0	0
483b1b72a93f6de4d2aa0787cb568590	0	0	0	0	0.00065445	0	0	0	0	0	0	0	0	0	0	0	0	0.000441469	0	0	0	0	0	0	0.000808571	0	0	0.000759301	0	0.000843628	0	0	0	0	0	0	0	0.00034646	0.000240539	0	0	0	0	0.000411523	0	0.000336927	0	0	0
c5780e8865a7fdd5ed69413132bc6c5d	0	0	0	0	0	0	0	0	0	0	0	0	0	0	0	0	0	0	0	0	0	0	0	0	0	0	0	0	0	0	0	0	0	0	0	0	0	0	0	0	0	0	0	0	0	0	0	0	0
2c49885822095ba8567ed4b245d7b3ce	0	0	0	0	0	0	0	0	0	0	0	0	0	0	0	0	0	0	0	0	0	0	0	0	0	0	0	0	0	0	0	0	0	0	0	0	0	0	0	0	0	0	0	0	0	0	0	0	0
e574289b12737dd07fce4bcfefc4496e	0	0	0	0	0	0	0	0	0	0	0	0.00732742	0	0	0	0	0	0	0	0	0	0	0	0	0	0	0	0	0	0	0.00447151	0	0	0	0	0	0	0	0	0	0	0	0	0	0	0	0	0	0
07105e45ba3a1c397d46b2016b758a20	0	0	0	0	0	0	0	0	0	0	0	0	0	0	0	0	0	0	0	0	0	0	0	0	0	0	0	0	0	0	0	0	0	0	0	0	0	0	0	0	0	0	0	0	0	0	0	0	0
9c67f5b25084e48d575237f19f1c3861	0	0	0	0	0	0	0	0	0	0	0	0	0	0	0	0	0	0	0	0	0	0	0	0	0	0	0	0	0	0	0	0	0	0	0	0	0	0	0	0	0	0.00622442	0	0	0	0	0	0	0
5ab1c81388f26619d09c4874caae5913	0	0	0	0	0	0	0	0	0	0	0	0	0	0	0	0	0	0	0	0	0	0	0	0	0	0	0	0	0	0	0	0	0	0	0	0	0	0	0	0	0	0	0	0	0	0	0	0	0
d46128168ad6d65a39e94d554d27acc9	0	0	0	0	0	0	0	0	0	0	0	0	0	0	0	0	0	0	0	0	0	0	0	0	0	0	0	0	0	0	0	0	0	0	0	0	0	0	0	0	0	0	0	0	0	0	0	0	0
58e8a4989d62272b22bed6b738291e4c	0.0213449	0	0	0	0	0	0	0	0	0	0	0	0	0	0	0	0	0	0	0	0	0	0	0	0	0	0	0	0	0	0	0	0	0	0	0	0	0	0	0	0	0	0	0	0	0	0	0	0
16b9a48ebab281fb1c2791cb42ea4353	0	0	0	0	0	0	0	0	0	0	0	0	0	0	0	0	0	0	0	0	0	0	0	0	0	0	0	0	0	0	0	0	0	0	0	0	0	0	0	0	0	0	0	0	0	0	0	0	0
14210520e5e7d506b6fd41246160ddb3	0	0	0	0	0.00687173	0	0	0	0	0	0	0	0	0	0	0	0	0.00161872	0	0	0	0	0	0	0	0	0	0	0	0	0	0	0	0	0	0	0	0	0	0	0	0	0	0	0	0	0	0	0
1575f3c33b4423dc27573ddc1e7c0502	0	0	0	0	0	0	0	0	0	0	0	0	0.00417986	0.000946074	0	0	0	0	0	0	0	0	0	0	0	0	0	0	0	0	0	0	0	0	0	0.00272068	0	0	0	0	0	0	0	0	0	0	0	0	0
d559de1ece1d92246fcf3a69ae5b00e8	0	0	0	0	0	0	0	0	0	0	0	0	0.00158328	0	0	0	0	0	0	0	0	0	0	0	0	0	0	0	0	0	0	0	0	0	0	0	0	0	0	0	0	0	0	0	0	0	0	0	0
ce9954ad0a34747d589bd7037f3bb168	0	0	0	0	0	0	0	0	0	0	0	0	0	0	0	0	0	0	0	0	0	0	0	0	0	0	0	0	0	0	0	0	0	0	0	0	0	0	0	0	0	0	0	0	0	0	0	0	0
ee9a878aa8fa903b15e62cbc376d351d	0	0	0	0	0	0	0	0	0	0	0	0	0	0	0	0	0	0	0	0	0	0	0	0	0	0	0	0	0	0	0	0	0	0	0	0	0	0	0	0	0	0	0	0	0	0	0	0	0
d94b785c8f6ecc627e19a0fd5c163914	0	0	0	0	0	0	0	0	0	0	0	0	0	0	0	0	0	0	0	0	0	0	0	0	0	0.00928485	0	0	0	0	0	0	0	0	0	0	0	0	0	0	0	0	0	0	0	0	0	0	0
9de25669d5e22bc51da284c36c82565d	0	0	0	0	0	0	0	0	0	0	0	0	0	0	0	0	0	0	0	0	0	0	0	0	0	0	0	0	0	0	0	0	0	0	0	0	0	0	0	0	0	0	0	0	0	0	0	0	0
f7b1973a90bfeae1bf72504aa7e18403	0	0	0	0	0	0	0	0	0	0	0	0	0	0	0	0	0	0	0	0	0	0	0	0	0	0	0	0	0	0	0	0	0	0	0	0	0	0	0	0	0	0	0	0	0	0	0	0	0
c107a5690d7b45fe0ea04322307020d9	0	0	0	0	0	0	0	0	0	0	0	0	0	0	0	0	0	0	0	0	0	0	0	0	0	0	0	0	0	0	0	0	0	0	0	0	0	0	0	0	0	0	0	0.0106996	0	0	0	0	0
1cbae512273a637830e7c374adde5ddc	0	0	0	0	0	0	0	0	0	0	0	0	0	0	0	0	0	0	0	0	0	0	0	0	0	0	0	0	0	0	0	0	0	0	0	0	0	0	0	0	0	0	0	0	0	0	0	0	0
a09962a0c6f057862e40741eda3c0f4c	0	0	0	0	0	0	0	0	0.000981905	0	0	0	0	0	0	0	0	0	0	0	0	0	0	0	0	0	0	0	0	0	0	0	0	0	0	0	0	0	0.00593329	0	0	0	0	0	0	0	0	0	0
7d5438d12c82e6ce5a43f5fc4341271f	0	0	0	0	0	0	0	0	0	0	0	0	0	0	0	0	0	0	0	0	0	0.00207567	0	0	0	0	0	0	0	0	0	0	0	0	0	0	0	0	0	0	0	0	0	0	0	0	0	0	0
2b2390dd44e59f8d57e6d19f6fc361dd	0	0	0	0	0	0	0	0	0	0	0	0	0	0.000509424	0	0	0	0	0	0	0	0	0	0	0	0	0	0	0	0	0	0	0	0	0	0	0	0	0	0	0.000639846	0	0	0	0	0	0	0	0
7a8153b4d6f5fab6a8d34b7659b88a4d	0	0	0	0	0	0	0	0	0	0	0	0	0	0	0	0	0	0	0	0	0	0	0	0	0	0	0	0	0	0	0	0	0	0	0	0	0	0	0.000721616	0	0	0	0	0	0	0	0	0	0
c2f2c39e30660aa73843680974ba462e	0	0	0	0	0	0	0	0	0	0	0	0.0124373	0	0	0	0	0	0	0	0	0	0	0	0	0	0	0	0	0	0	0	0	0	0	0	0	0	0	0	0	0	0	0	0	0	0	0	0	0
c82c432055aada2ec3d100e813de2243	0	0	0	0	0.00196335	0	0	0	0	0	0	0	0	0	0	0	0	0	0	0	0	0	0	0	0	0	0	0	0	0	0.00362347	0	0	0	0	0	0	0	0	0	0	0	0	0	0	0	0	0	0
4ec533f56ae01b7ab4829be840047980	0	0	0.00123552	0	0	0	0	0	0	0	0	0	0	0	0	0	0	0	0	0	0	0	0	0	0	0	0	0	0	0	0	0	0	0	0	0	0	0.000635177	0.000561257	0	0	0	0	0	0	0	0	0	0
f6380e1a75f83494272262807f5f145e	0	0	0	0	0.00163613	0	0	0	0	0	0	0	0	0	0	0	0	0	0	0	0	0	0	0	0	0	0	0	0	0	0	0	0	0	0	0	0	0	0	0	0	0.00127899	0	0	0	0	0	0	0
eba079db7160a16589d3a7a5f686a76b	0	0	0	0	0	0	0	0	0	0	0	0	0	0	0	0	0	0	0	0	0	0.00245306	0	0	0	0	0	0	0	0	0	0	0	0	0	0	0	0	0	0	0	0	0	0	0	0	0	0	0
060961259998ebbd3ce9c69fa40b07db	0	0	0	0	0	0	0	0	0	0	0	0	0	0	0	0	0	0	0	0	0	0	0	0	0	0	0	0	0	0	0	0	0	0	0	0	0	0	0	0	0	0	0	0	0	0	0	0	0
0093e6542ad266de5015bb0a03533acd	0	0	0	0	0	0	0	0	0	0	0	0	0	0	0	0	0	0	0	0	0	0	0	0	0	0	0	0	0	0	0	0	0	0	0	0	0	0	0	0	0	0	0	0	0	0	0	0	0
fcd66dc9400d4f32daa26b1cc9fa1766	0	0	0	0	0.0034904	0	0	0	0	0	0	0	0	0	0	0	0	0	0	0	0	0	0	0	0	0	0	0	0	0	0	0	0	0	0	0	0	0	0	0	0	0	0	0	0	0	0	0	0
2c96fbb57f5ccab4cdd525d59cae43a7	0	0	0	0	0	0	0	0	0	0	0	0	0	0	0	0	0	0	0	0	0	0	0	0	0	0	0	0	0	0	0	0	0	0	0	0	0	0	0	0	0	0	0	0	0	0	0	0	0
5adb777335fa2b739668f6ab66d69683	0	0	0	0	0	0	0	0	0	0	0	0	0	0	0	0	0	0	0	0	0	0	0	0	0	0	0	0	0	0	0	0	0	0	0	0	0	0	0	0.0121787	0	0	0	0	0	0	0	0	0
e4f65967fc1f93717d6c41abb448d26e	0	0	0	0	0	0	0	0	0	0	0	0	0	0	0	0	0	0	0	0	0	0	0	0	0	0	0	0	0	0	0	0	0	0	0	0	0	0	0	0	0	0	0	0	0	0	0	0	0
e5276a811ac63dc6fabb24d82da45619	0	0	0	0	0	0	0	0	0	0	0	0	0	0	0	0	0	0.00198661	0	0.000893212	0	0	0	0	0	0	0	0	0	0	0	0	0	0	0	0	0	0	0.000561257	0	0	0	0	0	0	0	0	0	0
3a79e21b6649f626748988f08da71c77	0	0	0	0	0	0	0	0	0	0	0	0	0	0	0	0	0	0	0	0	0	0	0	0	0	0	0	0	0	0	0	0	0	0	0	0	0	0	0	0	0	0	0	0	0	0	0	0	0
4bd93a58eac4942992dd6bd9d6338092	0	0	0	0	0.000327225	0	0	0	0	0	0	0	0	0	0	0	0	0	0	0	0	0	0	0	0.00181928	0	0	0	0	0	0	6.06722e-05	0	0	0	0	0	0	0	0	0	0	0	0	0	0	0	0	0
7027ec946bb45aa49bcdf2e976b76d4b	0	0	0	0	0	0	0	0	0	0	0	0	0	0	0	0	0	0	0	0	0	0	0	0	0	0	0	0	0	0	0	0	0	0	0	0	0	0	0	0	0	0	0	0	0	0	0	0	0
c7d638158936c204bca659ccf5be7a29	0	0	0	0	0	0	0	0	0	0	0	0	0	0	0	0	0	0	0	0	0	0	0	0	0	0	0	0	0	0	0	0	0	0	0	0	0	0	0	0	0	0	0	0	0	0	0	0	0
8ba9237181df42fd5a1eafc29ff2cc6a	0	0	0	0	0	0	0	0	0	0	0	0	0	0	0	0	0	0	0	0	0	0	0	0	0	0	0	0	0	0	0	0	0	0	0	0	0	0	0	0	0	0	0	0	0	0	0	0	0
3030f8a903cb0a88507c58c468842e1e	0	0	0	0	0	0	0	0	0	0.00541489	0	0	0	0	0	0	0	0	0	0	0	0	0	0.00109094	0	0	0	0	0	0	0	0	0	0	0	0	0	0	0	0	0	0	0	0	0	0	0	0	0
a2b08d435ac110fac5b86ff69d803871	0	0	0	0	0	0	0	0	0	0	0	0	0	0	0	0	0	0	0	0	0	0	0	0	0	0	0	0	0	0	0	0	0	0	0	0	0	0	0	0	0	0	0	0	0	0	0	0	0
1b3b5845b66bceef8b6d541786cf8542	0	0	0	0	0	0	0	0	0	0	0	0.00453143	0	0	0	0	0	0	0	0	0	0	0	0	0	0	0	0	0	0	0	0	0	0	0	0	0	0	0	0	0	0	0	0	0	0	0	0	0
d8f2abd628087d9cf718ab644638619a	0	0	0	0	0	0	0	0	0	0	0	0	0	0	0	0	0	0	0	0	0	0	0	0	0	0	0	0	0	0	0	0	0	0	0	0	0	0	0	0	0	0	0	0	0	0	0.000688533	0	0
c63dd2dea4a918e77f2bdff7837d10ae	0	0	0	0	0	0	0	0	0	0	0	0	0	0	0	0	0	0	0	0	0.00245214	0	0	0	0	0	0	0	0	0	0	0	0	0	0	0	0	0	0	0	0	0	0	0.00765432	0	0	0	0	0
233b51b019af57e71722508768ced166	0	0	0	0	0	0	0	0	0	0	0	0	0	0	0	0	0	0	0	0	0	0	0	0	0	0	0	0	0	0	0	0	0	0	0	0	0	0	0	0	0	0	0	0	0	0	0	0	0
bb89537b708f91b43bb52f8bf346a16d	0	0	0	0	0	0	0	0	0	0	0	0	0	0	0	0	0	0	0	0	0	0	0	0	0	0	0	0	0	0	0	0	0	0	0	0	0	0	0	0	0	0	0	0	0	0	0	0	0
bc70b4fe7515ecf8e063d33f7123b24b	0	0	0	0	0	0.0071534	0	0	0	0	0	0	0	0	0	0	0.00146894	0	0	0	0	0	0	0	0	0	0	0	0	0	0	0	0	0	0	0	0	0	0	0	0	0	0	0	0	0	0	0	0
cd3158d56fd5495eeee3c5b158a68845	0	0	0	0	0	0	0	0	0	0	0	0	0	0	0	0	0	0	0	0	0	0	0	0	0	0	0	0	0	0	0	0	0.00874263	0	0	0	0	0	0	0	0	0	0	0	0	0	0	0	0
ead2450bd56679d0cc1ca5bab82f4bab	0	0	0	0	0	0	0	0	0	0	0	0	0	0	0	0	0	0	0	0	0	0	0	0	0	0	0	0	0	0	0	0	0	0	0	0	0	0	0.00986209	0	0	0	0	0	0	0	0	0	0
02e86b64a9e7b95607eb39d550edf4c6	0	0	0	0	0	0	0	0	0	0	0	0	0	0	0	0	0	0	0	0	0	0	0	0	0	0	0	0	0	0	0	0	0	0	0	0	0	0	0	0	0	0	0	0	0	0	0	0	0
719b8622e440ecc86a4fc0a0706743c7	0	0	0	0	0	0	0	0	0	0	0	0	0	0	0	0	0	0	0	0	0	0	0	0	0	0	0	0	0	0	0	0	0	0	0	0	0	0	0	0	0	0	0	0	0	0	0	0	0
70956245b9563cc7809716bab1709011	0	0	0	0	0	0	0	0	0	0	0	0	0	0	0	0	0	0	0	0	0	0	0	0	0	0	0	0	0	0	0	0	0	0	0	0	0	0	0	0	0	0	0	0	0	0	0	0	0
d06dec30d78290a8a9caf6dbfc81a71b	0	0	0	0	0	0	0	0	0	0	0	0	0	0	0	0	0	0	0	0	0	0	0	0	0	0	0	0	0	0	0	0	0	0	0	0	0	0	0	0	0	0	0	0	0	0	0	0	0
58728074cf2544d4ee48dcedaea6b877	0	0	0	0	0	0	0	0	0	0	0	0	0	0	0	0	0	0	0	0	0	0	0	0	0	0	0	0	0	0	0	0	0	0	0	0	0	0	0	0	0	0	0	0	0	0	0	0	0
2ac38c8580cbe1b0dccc86d0011106d6	0	0	0	0	0	0	0	0	0	0	0	0	0	0	0	0	0	0	0	0	0	0	0	0	0	0	0	0	0	0	0	0	0	0	0	0	0	0	0	0	0	0	0	0	0	0	0	0	0
040e2c1b9f11b4deff7f917ab952cfda	0	0	0	0	0	0	0	0	0	0	0	0	0	0	0	0	0	0	0	0	0	0	0	0	0	0	0	0	0	0	0	0	0	0	0	0	0	0	0	0	0	0	0	0	0	0	0	0	0
4ccc9b6536fe59a125152d19933b4abf	0	0	0	0	0	0	0	0	0	0	0	0	0	0	0	0	0	0	0	0	0	0	0	0	0	0	0	0	0	0	0	0	0	0	0	0	0	0	0	0	0	0	0	0	0	0	0	0	0
990de0790b28ba83282ad9434be60ab0	0	0	0	0	0	0	0	0	0	0	0	0	0	0	0	0	0	0	0	0	0	0	0	0	0	0	0	0	0	0	0	0	0	0	0	0	0	0	0	0	0	0	0	0	0	0	0	0	0
8e61b39328ed387b724499eeb83ab64d	0	0	0	0	0	0	0	0	0	0	0	0	0	0	0	0	0	0	0	0	0	0	0	0	0	0	0	0	0	0	0	0	0	0	0	0	0	0	0	0	0	0	0	0	0	0	0	0	0
f1a5099e792d26a5c28a3ad6ac5a432c	0	0	0	0	0.000763525	0	0	0	0	0	0	0	0	0	0	0	0	0	0	0	0.00276855	0	0	0	0	0	0	0	0	0	0	0	0	0	0	0	0	0	0.000561257	0	0	0	0	0	0	0	0.00143966	0	0
6fdba0ee2ae4d4298c93e8a4b63b0eab	0	0	0	0	0	0	0	0	0	0	0	0	0	0	0	0	0	0	0	0	0	0	0	0	0	0	0	0	0	0	0	0	0	0	0	0	0	0	0	0	0	0	0	0	0	0	0	0	0
8f48532681c716372659697df8cf38e6	0	0	0	0	0	0	0	0	0	0	0	0	0	0	0	0	0	0	0	0	0	0	0	0	0	0	0	0	0	0	0	0	0	0	0	0	0	0	0	0	0	0	0	0	0	0	0	0	0
fa52317fde10acb32304eae243241512	0	0	0	0	0	0	0	0	0	0	0	0	0	0	0	0	0	0	0	0	0	0	0	0	0	0	0	0	0	0	0	0	0	0	0	0	0	0	0	0	0	0.0102319	0	0	0	0	0	0	0
b5a512f08f3156e38719a8f7e7c75a34	0	0	0	0	0	0	0	0	0	0	0	0	0	0	0	0	0	0	0	0	0	0	0	0	0	0	0	0	0	0	0	0	0	0	0	0	0	0	0	0	0	0	0	0	0	0	0	0	0
12a0650556cfb44cfbfa83f0fa42829a	0	0	0	0	0	0	0	0	0	0	0	0	0	0	0	0	0	0	0	0	0	0	0	0	0	0	0	0	0	0.00156674	0	0	0	0	0	0	0	0	0	0	0	0	0	0	0.00502701	0	0	0	0
43aa2c5127ac6e61a460561a05c528c3	0	0	0	0	0	0	0	0	0	0	0	0	0	0	0	0	0	0	0	0	0	0	0	0	0	0	0	0	0	0	0	0	0	0	0	0	0	0	0	0	0	0	0	0	0	0	0	0	0
44c60943392c4b7f5fac31a1ec8722ec	0	0	0	0	0	0	0	0	0	0	0	0	0	0	0	0	0	0	0	0	0	0	0	0	0	0	0	0	0	0	0	0	0	0	0	0	0	0	0	0	0	0	0	0	0	0	0	0	0
4057b63ff474a4d2187857cdb7b9c4f3	0	0	0	0	0	0	0	0.00126729	0	0	0	0.000771307	0	0	0	0	0	0	0	0	0	0	0	0	0	0	0	0	0	0	0	0	0	0	0	0	0	0	0	0	0	0	0	0.00106996	0	0	0	0	0
ddc68d8f4e67d5bbcf1ca74a0d405d62	0	0	0	0	0	0	0	0	0	0	0	0	0	0	0	0	0	0	0	0	0	0	0	0	0	0	0	0	0	0	0	0	0	0	0	0	0	0	0	0	0	0	0	0	0	0	0	0	0
6f9074fda8aa573bc75366f85d0a92cd	0	0	0	0	0	0	0	0	0	0	0	0	0	0	0	0	0	0	0	0	0	0	0	0	0	0	0	0	0	0	0	0	0	0	0	0	0	0	0	0	0	0	0	0	0	0	0	0	0
1cc1174dad3c9cc6cfd707b306358741	0	0	0	0	0	0	0	0	0	0	0	0	0	0	0	0	0	0	0	0	0	0	0	0	0	0	0	0	0	0	0	0	0	0	0	0	0	0	0.00408916	0	0	0	0	0	0	0	0.000125188	0	0
168431e43eeb1937424874a3491eca0b	0	0	0	0	0	0	0	0	0	0	6.58501e-05	0	0	0	0.000230397	0.00190625	0	0	0	0	0	0	0	0	0	0	0	0	0	0	0	0.000303361	0	0	0	0	0	0	0	0	0	0	0	0	0	0	0	0	0
dd7519136f189f94e635f115f845ef4c	0	0.00292357	0	0	0	0	0	0	0	0	0	0	0	0	0	0	0	0.00286955	0	0	0	0	0	0	0	0	0	0	0	0	0	0	0	0	0	0	0	0	0	0	0	0	0	0	0	0	0	0	0
09a962cd32822aa58db6e234e12ef89f	0	0	0	0	0	0	0	0	0	0	0	0	0	0	0	0	0	0	0	0	0	0	0	0	0	0	0	0	0	0	0	0	0	0	0	0	0	0	0	0	0	0.00144952	0	0	0	0	0	0	0
04063986ec7e64a9be0e07935d043f5f	0	0	0	0	0	0	0	0	0	0	0	0	0	0	0	0	0	0	0	0	0	0	0	0	0	0	0	0	0	0	0	0	0	0	0	0	0	0	0	0	0	0	0	0	0	0	0	0	0
4c72ac55810b2adc74c049c6ad1f55ea	0	0	0	0	0	0	0	0	0	0	0	0	0	0	0	0	0	0	0	0	0	0	0	0	0	0	0	0	0	0	0	0	0	0	0	0	0	0	0	0	0.00175958	0	0	0	0	0	0	0	0
e71e07dfeada831ba6e6025ed8847c65	0	0	0	0	0	0	0	0	0	0	0	0	0	0	0	0	0	0	0	0	0	0	0	0	0	0	0	0	0	0	0	0	0	0	0	0	0	0	0	0	0	0	0	0	0	0	0	0	0
a37e5aba1c52a39851ac61b153173095	0	0	0	0	0	0	0	0	0	0	0	0	0	0	0	0	0	0	0	0	0	0	0	0	0	0	0	0	0	0	0	0	0	0	0	0	0	0	0	0	0	0	0	0	0	0	0	0	0
e283f418ca1fef308e64b995c3cf9ae5	0	0	0	0	0	0	0	0	0	0	0	0	0	0	0	0	0	0	0	0	0	0	0	0	0	0	0	0	0	0	0	0	0	0	0	0	0	0	0	0	0	0	0	0	0	0	0	0	0
5390f7fbe8473fd30616c21cf65aec30	0	0	0	0	0	0	0	0	0	0	0	0	0	0	0	0	0	0	0	0	0	0	0	0	0	0	0	0	0	0	0	0	0	0	0	0	0	0	0	0	0	0	0	0	0	0	0	0	0
a152e6ba7a79a08422e59b12a8922086	0	0	0	0	0	0	0	0	0	0	0	0	0	0	0	0	0	0	0	0	0	0	0	0	0	0	0	0	0	0	0	0	0	0	0	0	0	0	0	0	0	0	0	0	0	0	0	0	0
2613d7c6c87426fe0cf08145dac6253e	0	0	0	0	0	0	0	0	0	0	0	0	0	0	0	0	0	0	0	0	0	0	0	0	0	0	0	0	0	0	0	0	0	0	0	0	0	0	0	0	0	0	0	0	0	0	0	0	0
08907dc5cab0a3df455b82725d412061	0	0	0	0	0	0	0	0	0.00133259	0	0	0	0	0	0	0	0	0	0	0	0	0	0	0	0.00653595	0	0	0	0	0	0	0	0	0	0	0	0	0	0	0	0	0	0	0	0	0	0	0	0
149bf66161afa008fdd81d664b059fca	0	0	0	0	0	0	0	0	0	0	0	0	0	0	0	0	0	0	0	0	0	0	0	0	0	0	0	0	0	0	0	0	0	0	0	0	0	0	0	0	0	0	0	0	0	0	0	0	0
ef6d03e7f2d3ce40007fc7d82c3b17ba	0	0	0	0	0	0	0	0	0	0	0	0	0	0	0	0	0	0	0	0	0	0	0	0	0	0	0	0	0	0	0	0	0	0	0	0	0	0	0	0	0	0	0	0	0	0	0	0	0
cce1e6e94ed0a3799835ab5a8ba2e669	0	0	0	0	0	0	0	0	0	0	0	0	0	0	0	0	0	0	0	0	0	0	0	0	0	0	0	0	0	0	0	0	0	0	0	0	0	0	0	0	0	0	0	0	0	0	0	0	0
f39554f13eba3001f3e1d27ab0da2f53	0	0	0	0	0	0	0	0	0	0	0	0	0	0	0	0	0	0	0	0	0	0	0	0	0	0	0	0	0	0	0	0	0	0	0	0	0	0	0	0	0	0	0	0	0	0	0	0	0
8258ce1598208ff946e71e4d9e0b95fb	0	0	0	0	0	0	0	0	0	0	0	0	0	0	0	0	0	0	0	0	0	0	0	0	0	0	0	0	0	0	0	0	0	0	0	0	0	0	0	0	0	0	0	0	0	0	0	0	0
aad551782b7946d3378e56024419f15e	0	0	0	0	0	0	0	0	0	0	0	0	0	0	0	0	0	0	0	0	0	0	0	0	0	0	0	0	0	0	0	0	0	0	0	0	0	0	0	0	0	0	0	0	0	0	0	0	0
1f5f42681374b4a3d97055b2b46869a2	0	0	0	0	0	0	0	0	0	0	0	0	0	0	0	0	0	0	0	0	0	0	0	0	0	0	0	0	0	0	0	0	0	0	0	0	0	0	0	0	0	0	0	0	0	0	0	0	0
a635cc5ffe997b6772b471e10c5bb5a6	0	0	0	0	0	0	0	0	0	0	0	0	0	0	0	0	0	0	0	0	0	0	0	0	0	0	0	0	0	0	0	0	0	0	0	0	0	0	0	0	0	0	0	0	0	0	0	0	0
89939c0fe9409cb810278d7cd59ec96d	0	0	0	0	0	0	0	0	0	0	0	0	0	0	0	0	0	0	0	0	0	0	0	0	0	0	0	0	0	0	0	0	0	0	0	0	0	0	0	0	0	0	0	0	0	0	0	0	0
111bf50dfd18b4f2fc8ed921e0782bf8	0	0	0	0	0	0	0	0	0	0	0	0	0	0	0	0	0	0	0	0	0	0	0	0	0	0	0	0	0	0	0	0	0	0	0	0	0	0	0	0	0	0	0.000771307	0	0	0	0	0	0
82b515fc2f7f5fca7160e66050985d25	0	0	0	0	0	0	0	0	0	0	0	0	0	0	0	0	0	0	0	0	0	0	0	0	0	0	0	0	0	0	0	0	0	0	0	0	0	0	0	0	0	0	0	0	0	0	0	0	0
b28f1930e8e8563911f37534f3c39476	0	0	0	0	0	0	0	0	0	0	0	0	0	0	0	0	0	0	0	0	0	0	0	0	0	0	0	0	0	0	0	0	0	0	0	0	0	0	0	0	0	0	0	0	0	0	0	0	0
6d840d5ce22924215ee6906226ae8809	0	0	0	0	0	0	0	0	0	0	0	0	0	0	0	0	0	0	0	0	0	0	0	0	0	0	0	0	0	0	0	0	0	0	0	0	0	0	0	0	0	0	0	0	0	0	0	0	0
c45dbc1c2d390127d91bca9071b69466	0	0	0	0	0	0	0	0	0	0	0	0	0	0	0	0	0	0	0	0	0	0	0	0	0	0	0	0	0	0	0	0	0	0	0	0	0	0	0	0	0	0	0	0	0	0	0	0	0
abeb9accfea9940f9a5410016febaad0	0	0	0	0	0	0	0	0	0	0	0	0	0	0	0	0	0	0	0	0	0	0	0	0	0	0	0	0	0	0	0	0	0	0	0	0	0	0	0	0	0	0	0	0	0	0	0	0	0
90bd35199724a204b04df102a05f19ee	0	0	0	0	0	0	0	0	0	0	0	0	0	0	0	0	0	0	0	0	0	0	0	0	0	0	0	0	0	0	0	0	0	0	0	0	0	0	0	0	0	0	0	0	0	0	0	0	0
d176f0cbdc87577eac352d4f5d0ced1a	0	0	0	0	0	0	0	0	0	0	0	0	0	0	0	0	0	0	0	0	0	0	0	0	0	0	0	0	0	0	0	0	0	0	0	0	0	0	0	0	0	0	0	0	0	0	0	0	0
63c6610bb97ab4dc8023c55102abf483	0	0	0	0	0	0	0	0	0	0	0	0	0	0	0	0	0	0	0	0	0	0	0	0	0	0	0	0	0	0	0	0	0	0	0	0	0	0	0	0	0	0	0	0	0	0	0	0	0
373b614adfd5e4301fe7c29594110c29	0	0	0	0	0	0	0	0	0	0	0	0	0	0	0	0	0	0	0	0	0	0	0	0	0	0	0	0	0	0	0	0	0	0	0	0	0	0	0	0	0	0	0	0	0	0	0	0	0
1d58b9ca81022333292f6b57f4a04203	0	0	0	0	0	0	0	0	0	0.000686394	0	0	0	0	0.00161278	0	0	0	0	0	0	0	0	0	0	0	0	0	0	0	0	0	0	0	0	0	0	0	0	0	0	0	0	0	0	0	0	0	0
8838c47245355837f2221b4d2b326c5c	0	0	0	0	0	0	0	0	0	0	0	0	0	0	0	0	0	0	0	0	0	0	0	0	0	0	0	0	0	0	0	0	0	0	0	0	0	0	0	0	0	0	0	0	0	0	0	0	0
8b98bd7a78adf435ad8bb2f023e8dfba	0	0	0	0	0	0	0	0	0	0	0	0	0	0	0	0	0	0	0	0	0	0	0.00886692	0	0	0	0	0	0	0	0	0	0	0	0	0	0	0	0	0	0	0	0	0	0	0	0	0	0
90a007ee8e88ef10f269b88462cdeb54	0	0	0	0	0	0	0	0	0	0	0	0	0	0	0	0	0	0	0	0	0	0	0	0	0	0	0.00862991	0	0	0	0	0	0	0	0	0	0	0	0	0	0	0	0	0	0	0	0	0	0
8530ee1c08c213445ed297a30ace3810	0	0	0	0	0	0	0	0	0	0	0	0	0	0	0	0	0	0	0	0	0	0	0	0	0	0	0	0	0	0	0	0	0	0	0	0	0	0	0	0	0	0	0	0	0	0	0	0	0
9527d035ec809e25b47dd850c553d261	0	0	0	0	0	0	0	0	0	0	0	0	0	0	0	0	0	0	0	0	0	0	0	0	0	0	0	0	0	0	0	0	0	0	0	0	0	0	0	0	0	0	0	0	0	0	0	0	0
b59dfdd475dc5c5ef4f43ff388bd1c16	0	0	0	0	0	0.0127172	0	0	0	0	0	0	0	0	0	0	0	0	0	0	0	0	0	0	0	0	0	0	0	0	0	0	0	0	0	0	0	0	0	0	0	0	0	0	0	0	0	0	0
e9b4783e72dc0ce51124831d1c37d97c	0	0	0	0	0	0	0	0	0	0	0	0	0	0	0	0	0	0	0	0	0	0	0	0	0	0	0	0	0	0	0	0	0	0.00751123	0	0	0	0	0	0	0	0	0	0	0	0	0	0	0
80334b6a49cdbaea9dc519f758227ad4	0	0	0	0	0	0	0	0	0	0	0	0	0	0	0	0	0	0	0	0	0	0	0	0	0	0	0	0	0	0	0	0	0	0	0	0	0	0	0	0	0	0.0095498	0	0	0	0	0	0	0
1c19c2f83c9bd0284c219a8ee0ea7898	0	0	0	0	0	0	0	0	0	0	0	0	0	0	0	0	0	0	0	0	0	0	0	0	0	0	0	0	0	0	0	0	0	0	0	0	0	0	0	0	0	0	0	0	0	0.00943396	0	0	0
c3c8bac5e90e407ba6299b645000d31d	0	0	0	0	0	0	0	0	0	0	0	0	0	0	0	0	0	0	0	0	0	0	0	0	0	0	0	0	0	0	0	0	0	0	0	0	0	0	0	0	0	0	0	0	0	0	0	0	0
0e8dd54db8605ec68bcd95991fb324e3	0	0	0	0	0	0	0	0	0	0	0	0	0	0	0	0	0	0	0	0	0	0	0	0	0	0	0	0	0	0	0	0	0	0	0	0	0	0	0	0	0	0	0	0	0	0	0	0	0
0531987fe2bf0c3bde48393d7405eece	0	0	0	0	0	0	0	0	0	0	0	0	0	0	0	0	0	0	0	0	0	0	0	0	0	0	0	0	0	0	0	0	0	0	0	0	0	0	0	0	0	0	0	0	0	0	0	0	0
91d8bb54bc50e89f1638033c66bda7dd	0	0	0	0	0	0	0	0	0	0	0	0	0	0	0	0	0	0	0	0	0	0	0.000784683	0	0	0	0	0	0	0.00138596	0	0	0	0	0	0	0	0	0	0	0	0	0	0.000740741	0	0	0	0	0
5f0adeb73120f0f64f1e8fad3d58260e	0	0	0	0	0	0	0	0	0	0	0	0	0	0	0	0	0	0	0	0	0	0	0	0	0	0	0	0	0	0	0	0	0	0	0	0	0	0	0	0	0	0	0	0	0	0	0	0	0
a266d7acf8f3b480015929b484736480	0	0	0	0	0	0	0	0	0	0	0	0	0	0	0	0	0	0	0	0	0	0	0	0	0	0	0	0	0	0	0	0	0	0	0	0	0	0	0	0	0	0	0	0	0	0	0	0	0
fd170f8939eea5dfe4533af45d605cd4	0	0	0	0	0	0	0	0	0	0	0	0	0	0	0	0	0	0	0	0	0	0	0	0	0	0	0	0	0	0	0	0	0	0	0	0.00634825	0	0	0	0	0	0	0	0	0	0	0	0.00489952	0
4232589729a09ac031d574235d6ae5f6	0	0	0.00247104	0	0	0	0	0	0	0	0	0	0	0	0	0	0	0	0	0	0	0	0	0	0	0	0	0	0	0	0	0	0	0	0	0	0	0	0	0	0	0	0	0	0	0	0	0	0
ca388badb72e608df79ba07c6fb05cb7	0	0	0	0	0	0	0	0	0	0	0	0	0	0	0	0	0	0	0	0	0	0	0	0	0	0	0	0	0	0	0	0	0	0	0	0	0	0	0	0	0	0	0	0	0	0	0	0	0
097c6034e429e35ba46b40c0ebcf4e3f	0	0	0	0	0	0	0	0	0	0	0	0	0	0	0	0	0	0	0	0	0	0	0	0	0	0	0	0	0	0	0	0	0	0	0	0	0	0	0	0	0	0	0	0	0	0	0	0	0
2ac1b32dd4116fd091f672607fd3333a	0	0	0	0	0	0	0	0	0	0	0	0	0	0	0	0	0	0	0	0	0	0	0	0	0	0	0	0	0	0	0	0	0	0	0	0	0	0	0	0	0	0	0	0	0	0	0	0	0
1b8e6ff9e00989eed08c3c5748c9a837	0	0	0	0	0	0	0	0	0	0	0	0	0	0	0	0	0	0	0	0	0	0	0	0	0	0	0	0	0	0	0	0	0	0	0	0	0	0	0	0	0	0	0	0	0	0	0	0	0
dd853a06da93d51e1581afcfeb2dd6bc	0	0	0	0	0	0	0	0	0	0	0	0	0	0	0	0	0	0	0.000391298	0	0	0	0	0	0.000875952	0.000708767	0	0	0	0	0	0	0	0	0	0	0	0	0	0	0	0	0	0	0	0	0	0	0
91c871d2836ab9e457f777a889439617	0	0	0	0	0	0	0	0	0	0	0	0	0	0	0	0	0	0	0	0	0	0	0	0	0	0	0	0	0	0	0	0	0	0	0	0	0	0	0	0	0	0	0	0	0	0	0	0	0
ab62f83c5ab67be4f1ca58d5fb8ee4e0	0	0	0	0	0	0	0	0	0	0	0	0	0	0	0	0	0	0	0	0	0	0	0	0	0	0	0	0	0	0	0	0	0	0	0	0	0	0	0	0	0	0	0	0	0	0	0	0	0
e72078001e12ea1183c9de8683528b3b	0	0	0	0	0	0	0	0	0	0	0	0	0	0	0	0	0	0	0	0	0	0	0	0	0	0	0	0	0	0	0	0	0	0	0	0	0	0	0	0	0	0	0	0	0	0	0	0	0
43323500677ebbb878c5ad008565ae10	0	0	0	0	0	0	0	0	0	0	0	0	0	0	0	0	0	0	0	0	0	0	0	0	0	0	0	0	0	0	0	0	0	0	0	0	0	0	0	0	0	0	0	0	0	0	0	0	0
a628a90d245c20747303cfd9b17e4c56	0	0	0	0	0	0	0	0	0	0	0	0	0	0	0	0	0	0	0	0	0	0	0	0	0	0	0	0	0	0	0	0	0	0	0	0	0	0	0	0	0	0	0	0	0	0	0	0	0
7dd4615bdc92ba01992893f88f2c3cb0	0	0	0	0	0	0	0.0165906	0	0	0	0	0	0	0	0	0	0	0	0	0	0	0	0	0	0	0	0	0	0	0	0	0	0	0	0	0	0	0	0	0	0	0	0	0	0	0	0	0	0
302f9e16a1124cbe490682f5e9ada102	0	0	0	0	0	0	0	0	0	0	0	0	0	0	0	0	0	0	0	0	0	0	0	0	0	0	0	0	0	0	0	0	0	0	0	0	0	0	0	0	0	0	0	0	0	0	0	0	0.00758208
b6d4c622fb46c8fba03b43b51f767579	0	0	0	0	0	0	0	0	0	0	0	0	0	0	0	0	0	0	0	0	0	0	0	0	0	0	0	0	0	0	0	0	0	0	0	0	0	0	0	0	0	0	0	0	0	0	0	0	0
37c1a69fe11298a44577b3f63d2e048f	0	0	0	0	0	0	0	0	0	0	0	0	0	0	0	0	0	0	0	0	0	0	0	0	0	0	0	0	0	0	0	0	0.000710783	0	0	0	0	0	0	0	0	0	0	0	0	0	0	0	0
161bfa9b928909a8380af1b4a37d5389	0	0	0	0	0	0	0	0	0	0	0	0	0	0	0	0	0	0	0	0	0	0	0	0	0	0	0	0	0	0	0	0	0	0	0	0	0	0	0	0	0	0	0	0	0	0	0	0	0
3211f3951332a9198905474b5c57f336	0	0	0	0	0	0.00681276	0	0	0	0	0	0	0	0	0	0	0	0	0	0	0	0	0	0	0	0	0	0	0	0	0	0	0	0	0	0	0	0	0	0	0	0	0	0	0	0	0	0	0
92c7963ab4cf831f1032e41ea6a3e330	0	0	0	0	0	0	0	0	0	0	0	0	0	0	0	0	0	0	0	0	0	0	0	0	0	0	0	0	0	0	0	0	0	0	0	0	0	0	0	0	0	0	0	0	0	0	0	0	0
549cb61324a988ff91cddb817f50efc3	0	0	0	0	0	0	0	0	0	0	0	0	0.00683977	0	0	0	0	0	0	0	0	0	0	0	0	0	0	0	0	0	0	0	0	0	0	0	0	0	0	0	0	0	0	0	0	0	0	0	0
2f09fa933c8aabab85a363ee27ca37b9	0	0	0	0	0	0	0	0	0	0	0	0	0	0	0	0	0.00755456	0	0	0	0	0	0	0	0	0	0	0	0	0	0	0	0	0	0	0	0	0	0	0	0	0	0	0	0	0	0	0	0
5fe77fad2db7851c2819f218a39a22db	0	0	0	0	0	0	0	0	0	0	0	0	0	0	0	0	0	0	0	0	0	0	0	0	0	0	0	0	0	0	0	0	0	0	0	0	0	0.00623629	0	0	0	0	0	0	0	0	0	0	0
b947b4639f5cc5b35f3d2d2543e4db5b	0	0	0	0	0	0	0	0	0	0	0	0	0	0	0	0	0	0	0	0	0	0	0	0	0	0	0	0	0	0	0	0	0	0	0	0	0	0	0	0	0	0	0	0	0	0	0	0	0
5c7a2aa110dde5fb320cbc9242d5b3ed	0.00272829	0.00055687	0	0	0	0	0	0	0	0.000686394	0	0	0	0	0	0	0	0	0	0	0	0	0	0	0	0	0	0	0	6.02591e-05	0	0	0	0	0	0	0	0	0	0	0	0	0	0	0	0	0	0	0.000556483
d5595b14493416f11449384d6bb04264	0	0	0.00108108	0	0	0.000454184	0	0	0	0	0	0	0	0	0	0	0	0	0	0	0	0	0	0	0	0.000637891	0	0.000854214	0.000802193	0	0	0	0	0	0	0	0	0	0	0	0	0	0	0	0	0	0	0	0
e8fbc3fcdfb12187c0dbed07a4480930	0	0	0	0	0	0	0	0	0	0	0	0	0	0	0	0	0	0	0	0	0	0	0	0	0	0	0	0	0	0	0	0	0	0	0	0	0	0	0	0	0	0	0	0	0	0	0	0	0
bbc649262543df7246b1c878315b4899	0	0	0	0	0	0	0	0	0	0	0	0	0	0	0	0	0	0	0	0	0	0	0	0	0	0	0	0	0	0	0	0	0	0	0	0	0	0	0	0	0	0	0	0	0	0	0	0	0
6db2cb8638a7a8db971506d6fc6db62d	0	0	0	0	0	0	0	0	0	0	0	0	0	0	0	0	0	0	0	0	0	0	0	0	0	0	0	0	0	0	0	0	0	0	0	0	0	0	0.00857922	0	0	0	0	0	0	0	0	0	0
7e084aea685b5c866567145863d4fdd7	0	0	0	0	0	0	0	0	0	0	0	0	0	0	0	0	0	0	0	0	0	0	0	0	0	0	0	0	0	0	0	0	0	0	0	0	0	0	0	0	0.00855795	0	0	0	0	0	0	0	0
3ae4e4cc8fd54bd5b73b253bd7920443	0	0	0	0	0	0	0	0	0	0	0	0	0	0	0	0	0	0	0	0	0	0	0	0	0	0	0	0	0	0	0	0	0	0	0	0	0	0	0	0	0	0	0	0	0	0	0	0	0
542fd6c7cdd86c4e05a885d90d2f6498	0	0	0	0	0	0	0	0	0	0	0	0	0	0	0	0	0	0	0	0	0	0	0	0	0	0	0	0	0	0	0	0	0	0	0	0	0	0	0	0	0	0	0	0	0.0007503	0	0.000938908	0	0
f778d59bbbf0fd8e13897f76176b65da	0	0	0	0	0	0	0	0	0	0	0	0	0	0	0	0	0	0	0	0	0	0	0	0	0	0	0	0	0	0	0	0	0	0	0	0	0	0	0	0	0	0	0	0	0	0	0	0	0
96c2403c7f921adae278938e385ce42a	0	0	0	0	0	0	0	0	0	0	0	0	0	0	0	0	0	0	0	0	0	0	0	0	0	0	0	0	0	0	0	0	0	0	0	0	0	0	0	0	0	0	0	0	0	0	0	0	0
8eb023b1171ecfa8eb98d802e9522f47	0	0	0	0	0	0	0	0	0	0	0	0	0	0	0	0	0	0	0	0	0	0	0	0	0	0	0	0	0	0	0	0	0	0	0	0	0	0	0	0	0	0	0	0	0	0	0	0	0
c442ec7a0d60979799911cf2893926d3	0	0	0	0	0	0	0	0	0	0	0	0	0	0	0	0	0	0	0	0	0	0	0	0	0	0	0	0	0	0	0	0	0	0	0	0	0	0	0	0	0	0	0	0	0	0	0	0	0
76e32a2415c6580c7663fae30f1eaf91	0	0	0	0	0	0	0	0	0	0	0	0	0	0	0	0	0	0	0	0	0	0	0	0	0	0	0	0	0	0	0	0	0	0	0	0	0	0	0	0	0	0	0	0	0	0	0	0	0
d6304a01f205a5f4dfda82252575756b	0	0	0	0	0	0	0	0	0	0	0	0	0	0	0	0	0	0	0	0	0.00055371	0	0	0	0	0	0	0	0	0	0.000925141	0	0	0	0	0	0	0	0	0	0	0	0	0	0	0	0.000625939	0	0
ed6ecb7beedf2632f436f38936d41821	0	0	0	0	0	0	0	0	0	0	0	0	0	0	0	0	0	0	0	0	0	0	0	0	0	0	0	0	0	0	0	0	0	0	0	0	0	0	0	0	0	0	0	0	0	0	0	0	0
e65acf29812999851b28410dd25bca6a	0	0	0	0	0	0	0	0	0	0.000533862	0	0	0	0	0	0	0	0	0	0	0	0	0	0.000857165	0.000606428	0	0	0	0	0	0	0	0	0	0.00139082	0.00105804	0	0	0.000160359	0	0	0	0	0	0	0	0	0	0
e112fdd9d1dfbaeddb9742f22eb69745	0	0	0	0	0	0	0	0	0	0	0	0	0	0	0	0	0	0	0.000469557	0	0	0	0	0	0.001415	0	0	0	0	0	0.00131062	0	0.00234558	0	0	0	0	0	0	0	0	0	0	0.000493827	0	0	0	0	0
e460d76c79066ff97f136fe3ecaea875	0	0	0	0	0	0	0	0	0	0	0	0	0	0	0	0	0	0	0	0	0	0	0	0	0	0	0	0	0	0	0	0	0	0	0	0	0	0	0	0	0	0	0	0	0	0	0	0	0
179e07fe3873118e9c384c92d607f488	0	0	0	0	0	0	0	0	0.00729415	0	0	0	0	0	0	0	0	0	0	0	0	0	0	0	0	0	0	0	0	0	0	0	0	0	0	0	0	0	0	0	0	0	0	0	0	0	0	0	0
a3b42e70bb2fdfea0f88d7dcbab63159	0	0	0	0	0	0	0	0	0	0	0	0	0	0	0	0	0	0	0	0	0	0	0	0	0	0	0	0	0	0	0	0	0	0	0	0	0	0	0	0	0	0	0	0	0	0	0	0	0
b5df086ce640344707112dfcf2051955	0	0.00821384	0	0	0	0	0	0	0	0	0	0	0	0	0	0	0	0	0	0	0	0	0	0.00116886	0	0	0	0	0	0	0	0	0	0	0	0	0	0	0	0	0	0	0	0	0	0	0	0	0
fa8ed9814a080ae72d0cbfedf21e31ee	0	0	0	0	0	0	0	0	0	0	0	0	0	0	0	0.00233949	0	0	0	0	0	0	0	0	0	0.00042526	0	0	0	0	0	0	0	0	0	0	0	0	0	0	0	0	0	0	0	0	0	0	0
d9f9416b0e643d7e48ad65ecc5b7f9fb	0	0	0	0	0	0	0	0	0	0	0	0	0	0	0	0	0	0	0	0	0	0	0	0	0	0	0	0	0	0	0	0	0	0	0	0	0	0	0	0	0	0	0	0	0	0	0	0	0
de3c26499ef2f3ff88ef85bcee5cb0d2	0	0	0	0	0	0	0	0	0	0	0	0	0.00652312	0	0	0	0	0	0	0	0	0	0	0	0	0	0	0	0	0	0	0	0	0	0	0	0	0	0	0	0	0	0	0	0	0	0	0	0
43bb1d445ac576c37b4241cd65e0dd13	0	0	0	0	0	0	0	0	0	0	0	0	0	0	0	0	0	0	0	0	0	0	0	0	0	0	0	0	0	0	0	0	0	0	0	0	0	0	0	0	0	0	0	0	0	0	0	0	0
56efd311c7d6c6bfca63ff73912f5efd	0.00240732	0	0	0	0	0	0	0	0	0	0	0	0	0	0	0	0	0	0	0	0	0	0	0	0	0	0	0	0	0	0	0	0	0	0	0	0	0	0	0	0	0	0	0	0	0	0	0	0
47cb766e15b264876f881978f0bf3177	0	0	0	0	0	0	0	0	0	0	0	0	0	0	0	0	0	0	0	0	0	0	0	0	0	0	0	0	0	0	0	0	0	0	0	0	0	0	0	0	0	0	0	0	0	0	0	0	0
f337f42feb0c1862631fcf38bc114456	0	0.00055687	0	0	0	0	0	0	0	0	0	0.00173544	0	0	0	0	0	0	0	0	0	0	0	0	0	0	0	0	0.00334247	0	0	0	0	0	0	0	0	0	0	0	0	0	0	0	0	0	0	0	0
aa8840f05f369edad17914f1b70880d4	0	0	0	0	0	0	0	0	0	0	0	0	0	0	0	0	0	0	0	0.00198491	0	0	0	0	0	0	0	0	0	0	0	0	0	0	0	0	0	0	0	0	0	0	0	0	0	0	0	0	0
ab33ff90cb1371f05ce4ff30827c1933	0	0	0	0	0	0	0	0	0	0	0	0	0	0	0	0	0	0.00750497	0	0	0	0	0	0	0	0	0	0	0	0	0	0	0	0	0	0	0	0	0	0	0	0	0	0	0	0	0	0	0
c4a6f5b4c0d952fcc76cd2806c359642	0	0	0	0	0	0	0	0	0	0	0	0	0	0	0	0	0	0	0	0	0	0	0	0	0	0	0	0	0	0	0	0	0	0	0	0	0	0	0	0	0	0	0	0	0	0	0	0	0
e6b1bc165d7afeba9c6d54d96b0e6ac3	0	0	0	0	0	0	0	0	0	0	0	0	0	0	0	0	0	0	0	0	0	0	0	0	0	0	0	0	0	0	0	0	0	0	0	0	0	0	0	0	0	0	0	0	0	0	0	0	0
dffb1c7f20e3edef5b3523d70c7dc6e1	0	0	0	0	0	0	0	0	0	0	0.000921902	0	0	0	0	0	0	0	0	0	0	0	0	0	0	0	0	0	0	0	0	0	0	0	0	0	0	0	0	0	0	0	0	0	0	0	0.00175263	0	0
35e68ed12ecd927386dec04d9f417b49	0	0	0	0	0	0	0	0	0	0	0	0	0	0	0	0	0	0	0	0	0	0	0	0	0	0	0	0	0	0	0	0	0	0	0	0	0	0	0	0	0	0	0	0	0	0	0	0	0
f3bda405c469880b106aea11d5f269e3	0	0	0	0	0	0	0	0	0	0	0	0	0	0	0	0	0	0	0	0	0	0	0	0	0	0	0	0	0	0	0	0	0	0	0	0	0	0	0	0	0	0	0	0	0	0	0	0	0
9743a3d142a3c1195541554b4d286672	0	0	0	0	0	0	0	0	0	0	0	0	0	0	0	0	0	0	0	0	0	0	0	0	0	0	0	0	0	0	0	0	0	0	0	0	0	0	0	0	0	0	0	0	0	0	0	0	0
5f1c7e6e88022d21d93303237ed9b71a	0	0	0	0	0	0	0	0	0	0	0	0	0	0	0	0	0	0	0	0	0	0	0	0	0	0	0	0	0	0	0	0	0	0	0	0	0	0	0	0	0	0	0	0	0	0	0	0	0
fb1eb317343f3b442fa729d8d82db034	0	0	0	0	0	0	0	0	0	0	0	0	0	0	0	0	0	0	0	0	0	0	0	0	0	0	0	0	0	0	0	0	0	0	0	0	0	0	0	0	0	0	0	0	0	0	0	0	0
a596e67fd9cf1f2e04ad1b8464d61c19	0	0	0	0	0	0	0	0	0	0	0	0	0	0	0	0	0	0	0	0	0	0	0	0	0	0	0	0	0	0	0	0	0	0	0	0	0	0	0	0	0	0	0	0	0	0	0	0	0
12fce790ad90e31281e4329398f2b6d9	0	0	0	0	0	0	0	0	0	0	0	0	0	0	0	0	0	0	0	0.00466455	0	0	0	0	0	0	0	0	0	0	0	0	0	0	0	0	0	0	0	0	0	0	0	0	0	0	0.00125188	0	0.00229549
8405e5603c788d7d2035e29a3fe0995e	0	0	0	0	0	0	0	0	0	0	0	0	0	0	0	0	0	0	0	0	0	0	0	0	0	0	0	0	0	0	0	0.00606722	0	0	0	0	0	0	0	0	0	0	0	0	0	0	0	0	0
ae4e4eef25adcff770864c59aa4866e5	0	0	0	0	0	0	0	0	0	0	0	0	0	0	0	0	0	0	0	0	0	0	0	0	0	0	0	0	0	0	0	0	0	0	0	0	0	0	0	0	0	0	0	0	0	0	0	0	0
dece66199b5430b108597c11d6bbbeaf	0	0	0	0	0	0	0	0	0	0	0	0	0	0	0	0	0	0	0	0	0	0	0	0	0	0	0	0	0	0	0	0	0	0	0	0	0	0	0	0	0	0	0	0	0	0	0	0	0
b4949e764caea96e848076ff058e3222	0	0	0	0	0	0	0	0	0	0	0	0	0	0	0	0	0	0	0	0	0	0	0	0	0	0	0	0	0	0	0	0	0	0	0	0	0	0	0	0	0	0	0	0	0	0	0	0	0
519c5a082c02274694830f25790760bb	0	0	0	0	0	0	0	0	0	0	0	0	0	0	0	0	0	0	0	0	0	0	0	0	0	0	0	0	0	0	0	0	0	0	0	0	0	0	0	0	0	0	0	0	0	0	0	0	0
e7cd422e98eede343a946d8adf862bcb	0	0	0	0	0	0	0	0	0	0	0	0	0	0	0	0	0	0	0	0	0	0	0	0	0	0	0	0	0	0	0	0	0	0	0	0	0	0	0	0	0	0	0	0	0	0	0	0	0
ef335a91d6208794abec4c4adf8a9fa7	0	0	0	0	0	0	0	0	0	0	0	0	0	0	0	0	0	0	0	0	0	0	0	0	0	0	0	0	0	0	0	0	0	0	0	0	0	0	0	0	0	0	0	0	0	0	0	0	0
9ab73517025520603f4b4b64d0adec45	0	0	0	0	0	0	0	0	0	0	0	0	0	0	0	0	0	0	0	0	0	0	0	0	0	0	0	0	0	0	0	0	0	0	0	0	0	0	0	0	0	0	0	0	0	0	0	0	0
a21c5b3ecccc078a1bece75db9f05638	0	0	0	0	0	0	0	0	0	0	0	0	0	0	0	0	0	0	0	0	0	0	0	0	0	0	0	0	0	0	0	0	0	0	0	0	0	0	0	0	0	0	0	0	0	0	0	0	0
d7bd620ecd129b3db4360c51455caa01	0	0	0	0	0	0	0	0	0	0	0	0	0	0	0	0	0	0	0	0	0	0	0	0	0	0	0	0	0	0	0	0	0	0	0	0	0	0	0	0	0	0	0	0	0	0	0	0	0
ae486a0540201950c08559034cf302f7	0	0	0	0	0	0	0	0	0	0	0	0	0	0	0	0	0	0	0	0	0	0	0	0	0	0	0	0	0	0	0	0	0	0	0	0	0	0	0	0	0	0	0	0	0	0	0	0	0
3c9e21ca8999aeb7a38d4c557f2e6e1b	0	0	0	0	0	0	0	0	0.00357694	0	0	0	0	0	0	0	0	0	0	0	0	0	0	0	0	0	0	0	0	0	0	0	0	0	0	0	0	0	0	0	0	0	0	0	0	0	0	0	0
22c2433d95822371e34799d741ded325	0	0	0	0	0	0	0	0	0	0	0	0	0	0	0	0	0	0	0	0	0	0	0	0	0	0	0.00756071	0	0	0	0	0	0	0	0	0	0	0	0	0	0	0	0	0	0	0	0	0	0
af19ec7a448e1d00629eeed42a34eae5	0	0	0	0	0	0	0	0	0	0	0	0	0	0	0	0	0	0	0	0	0	0	0	0	0	0	0	0	0	0	0.00763241	0	0	0	0	0	0	0	0	0	0	0	0	0	0	0	0	0	0
c929ec620eda2372141762248f3c814b	0	0	0	0	0	0	0	0	0	0	0	0	0	0	0	0	0	0	0	0	0	0	0	0	0	0	0	0	0	0	0	0	0	0	0	0	0	0	0	0	0	0	0	0	0	0	0	0	0
75e475f33ac64a2a746d28311a20b4a3	0	0	0	0	0	0	0	0	0	0	0	0	0	0	0	0	0	0	0	0	0	0	0	0	0	0	0	0	0	0	0	0	0	0	0	0	0	0	0	0	0	0	0	0	0	0	0	0	0
dc818c950221a6c8725b38bf92bc329b	0	0	0	0	0	0	0	0	0	0	0	0	0	0	0	0	0	0	0	0	0	0	0	0	0	0	0	0	0	0	0	0	0	0	0	0	0	0	0	0	0	0	0	0	0	0	0	0	0
5f13baf68cb817f2dfb4a29f35dd27b5	0	0	0	0	0	0	0	0	0	0	0	0	0	0	0	0	0	0	0	0	0	0	0	0	0	0	0	0	0	0	0	0	0	0	0	0	0	0	0	0	0	0	0	0	0	0	0	0	0
c469d0d65bba814443bc3fb5395958bc	0	0	0	0	0	0	0	0	0	0	0	0	0	0	0	0	0	0	0	0	0	0	0	0	0	0	0	0	0	0	0	0	0	0	0	0	0	0	0	0	0	0	0	0	0	0	0	0	0
760da15c91918d3bd1122d527faaddbf	0	0	0.0015444	0	0	0	0	0	0.000420816	0	0	0	0	0	0	0	0	0	0	0	0	0	0	0	0	0.000779644	0	0	0	0	0	0	0	0	0	0	0	0	0	0.00067127	0	0	0	0	0	0	0	0	0
1d5bd031c3683298dce3cb69ab5a1b13	0	0	0	0	0	0	0	0	0	0	0	0	0	0	0	0	0	0	0	0	0	0	0	0	0	0	0	0	0	0	0	0	0	0	0	0	0	0	0	0	0	0	0	0	0	0	0	0	0
78d9c21fdca62b51bfa5fda7a6f1272e	0	0	0	0	0	0	0	0	0	0	0	0	0	0	0	0	0	0	0	0	0	0	0	0	0	0.00311858	0	0	0	0	0	0	0	0	0	0	0	0	0	0	0	0	0	0	0	0	0	0	0
55a67760f8b816fc40a9f04322fcfd56	0	0	0	0	0	0	0	0	0	0.00747407	0	0	0	0	0	0	0	0	0	0	0	0	0	0	0	0	0	0	0	0	0	0	0	0	0	0	0	0	0	0	0	0	0	0	0	0	0	0	0
e65d8785cfffc53c87d939cd5834a99f	0	0	0	0	0	0	0	0	0	0	0	0	0	0	0	0	0	0	0	0	0	0	0	0	0	0	0	0	0	0	0	0	0	0	0	0	0	0	0	0	0	0	0	0	0	0	0	0	0
8d05801c5987a862000f747c93320c78	0	0	0	0	0	0	0.0108067	0	0	0	0	0	0	0	0	0	0	0	0	0	0	0	0	0	0	0	0	0	0	0	0	0	0	0	0	0	0	0	0	0	0	0	0	0	0	0	0	0	0
1a952fff040e9811465827ec18fe0a5e	0	0	0	0	0	0	0	0	0	0	0	0	0	0	0	0	0	0	0	0	0	0	0	0	0	0	0	0	0	0	0	0	0	0	0	0	0	0	0	0	0	0	0	0	0	0	0	0	0
90105baa32b5be4fbe5a34131b1a9dd5	0	0	0	0	0	0	0	0	0	0	0	0	0	0	0	0	0	0	0	0	0	0	0	0	0	0	0	0	0	0	0	0	0	0	0	0	0	0	0	0	0	0	0	0	0	0	0	0	0
e0b1f8405d6e003c1b8545153ffb4fb1	0	0	0	0	0	0	0	0	0	0	0	0	0	0	0	0	0	0	0	0	0	0	0	0	0	0	0	0	0	0	0	0	0	0	0	0	0	0	0	0	0	0	0	0	0	0	0	0	0
fa687fa1c5f1d49addcdd986d9dc2abd	0	0	0	0	0	0	0	0	0	0	0	0	0	0	0	0	0	0	0	0	0	0	0	0	0	0	0	0	0	0	0	0	0	0	0	0	0	0	0	0	0	0	0	0	0	0	0	0	0
44e69669375a0c3ca264fe88baa270cc	0	0	0	0	0	0	0	0	0	0	0	0	0	0	0	0	0	0	0	0	0	0	0	0	0	0	0	0	0	0	0	0	0	0	0	0	0	0	0	0	0	0	0	0	0	0	0	0	0
022c67eb2a95c51a24cf1fc5f2425fec	0	0	0	0	0	0	0	0	0	0	0	0	0	0	0	0	0	0	0	0.00446606	0	0	0	0	0	0	0	0	0	0	0	0	0	0	0	0	0.000694766	0	0	0	0	0	0	0	0	0	0.000250376	0	0
251e9367cdb897d40d39b78eef09fd99	0	0	0	0	0	0	0	0	0	0	0	0	0	0	0	0	0	0	0.000547817	0	0	0	0	0	0	0	0.000992821	0	0	0	0	0	0	0	0	0	0	0	0	0	0	0	0	0	0	0	0.000312969	0	0.00132165
c780cf00e056c93b290ee38b4cd575a8	0	0	0	0	0	0.00840241	0	0	0	0	0	0	0	0	0	0	0	0	0	0	0	0	0	0	0	0	0	0	0	0	0	0	0	0	0	0	0	0	0	0	0	0	0	0	0	0	0	0	0
9444cea17a8870d3e3bdebcd0ded2658	0	0	0	0	0	0	0	0	0	0	0	0	0	0	0	0	0	0	0	0	0	0	0	0	0	0	0	0	0	0	0	0	0	0.0064382	0	0	0	0	0	0	0	0	0	0	0	0	0	0	0
db25a90aedc3eba0dd11b79a78522504	0	0	0	0	0	0	0	0	0	0	0	0	0	0	0	0	0	0	0	0	0	0	0	0	0	0	0	0	0	0	0	0	0	0	0	0	0	0	0	0	0	0	0	0	0	0	0	0	0
764fae6659fa2350066e4ab00e4e044a	0	0	0	0	0	0	0	0	0	0	0	0	0	0	0	0	0	0	0	0	0	0	0	0	0	0	0	0	0	0	0	0	0	0	0	0	0	0	0	0	0	0	0	0	0	0	0	0	0
8c245dfc59e4c6c61b068b64e4aecda9	0	0	0	0	0	0	0	0	0	0	0	0	0	0	0	0	0	0	0	0	0	0	0	0	0	0	0	0	0	0	0	0	0	0	0	0	0	0	0	0	0	0	0	0	0	0	0	0	0
afda0e119c13021efbdbeea9f0fbd164	0	0	0	0	0	0	0	0	0	0	0	0	0	0	0	0	0	0	0	0	0	0	0	0	0	0	0	0	0	0	0	0	0	0	0	0	0	0	0	0	0	0	0	0	0	0	0	0	0
464112bc5527916a9281bd8e0ab63d11	0	0	0	0	0	0	0	0	0	0	0	0	0	0	0	0	0	0	0	0	0	0	0	0	0	0	0	0	0	0	0	0	0	0	0	0	0	0	0	0	0	0	0	0	0	0	0	0	0
7be4540befd36f7e5723af3fab311989	0	0	0	0	0	0	0	0	0	0	0.001317	0	0	0	0	0	0	0	0	0	0	0	0	0	0	0	0	0	0	0	0	0	0	0	0	0	0	0	0	0	0	0	0	0	0	0	0	0	0
ffa04dcbe645989e365b2b82ed5c348e	0	0	0	0	0.00338133	0	0	0	0	0	0	0	0	0	0	0	0	0	0	0	0	0	0	0	0	0	0	0	0	0	0.00238995	0	0	0	0	0	0	0	0	0.00105485	0	0	0	0	0	0	0	0	0
93c95db568b1e04b8e394550c9452858	0	0	0	0	0	0	0	0	0	0	0	0	0	0	0	0	0	0.000441469	0	0	0	0	0	0	0	0	0	0	0	0	0	0.000667395	0	0	0	0	0	0	0	0	0.000719827	0	0	0	0	0	0	0	0
31b5e7ce178dc5a00cee1c97c679a389	0	0	0	0	0	0	0	0	0	0	0	0	0	0	0	0	0	0	0	0	0	0	0	0	0	0	0	0	0	0	0	0	0	0	0	0	0	0	0	0	0	0	0	0	0	0	0	0	0
e5f3d9187e2fab783445bf4cb9a11379	0	0	0	0	0	0	0	0	0	0	0	0	0	0	0	0	0	0	0	0	0	0	0	0	0	0	0	0	0	0	0	0	0	0	0	0	0	0.00548562	0	0	0	0	0	0	0	0	0	0	0
0a735ef31df2920dddf7ef45345575b2	0	0	0	0	0	0	0	0	0	0	0	0	0	0	0	0	0	0	0	0	0	0	0	0	0	0	0	0	0	0	0	0	0	0	0	0	0	0	0	0	0	0	0	0	0	0	0	0	0
02f5f6ea007ff1253c8b5fe0273d161c	0	0	0	0	0	0	0	0	0	0	0	0	0	0	0	0	0	0	0	0	0	0	0	0	0	0	0	0	0	0	0	0	0	0	0	0	0	0	0	0	0	0	0	0	0	0	0	0	0
6c0bc07df5b253db7ab1f6fba6f869bd	0	0	0	0	0	0	0	0	0	0	0	0	0	0	0	0	0	0	0	0	0	0	0	0	0	0	0	0	0	0	0	0	0	0	0	0	0	0	0	0	0	0	0	0	0	0	0	0	0
5dd657a52a3a595b0c9076291b8eacfc	0	0	0	0	0	0	0	0	0	0	0	0	0	0	0	0	0	0	0	0	0	0	0	0	0	0	0	0	0	0	0	0	0	0	0	0	0	0	0	0	0	0	0	0	0	0	0	0	0
b392cd94e0e5426337f4b4829b7a54e3	0	0	0	0	0	0.00193028	0	0	0.00168327	0	0	0	0	0	0	0	0	0	0	0	0	0	0	0.0019481	0	0	0	0	0	0	0	0	0	0	0	0	0	0	0	0	0	0.00196112	0	0	0	0	0	0	0
a6c9a9499b02ba8b317434f905aed044	0	0	0	0	0	0	0	0	0	0	0	0	0	0	0	0	0	0	0	0	0	0	0	0	0	0	0	0	0	0	0	0	0	0	0	0	0	0	0	0	0	0	0	0	0	0	0	0	0
be6690bd2831e0c91f89f2302736da47	0.0150859	0	0	0	0	0	0	0	0	0	0	0	0	0	0	0	0	0	0	0	0	0	0	0	0	0	0	0	0	0	0	0	0	0	0	0	0	0	0	0	0	0	0	0	0	0	0	0	0
3d3180dd6f27d5c133b28dcdb5bdb014	0	0	0	0	0	0	0	0	0	0	0	0	0	0	0	0	0	0	0	0	0	0	0	0	0	0	0	0.00892179	0	0	0	0	0	0	0	0	0	0	0	0	0	0	0	0	0	0	0	0	0
b8cd59cf6c707b6dbedc123e23877bd5	0	0	0	0	0	0	0	0	0	0	0	0	0	0	0	0	0	0	0	0	0	0	0	0	0	0	0	0	0	0	0	0	0	0	0	0	0	0	0.00408916	0	0	0	0	0	0	0	0	0	0
eb9317da6bb3af3c72b0ec306757c893	0	0	0	0	0	0	0	0	0	0	0	0	0	0	0	0	0	0	0	0	0	0	0	0	0	0	0	0	0	0	0	0	0	0	0	0	0	0	0	0	0	0	0	0	0	0	0	0	0
73e91c4ededd5981183f01d0eda921e5	0	0	0	0	0	0	0	0	0	0	0	0	0	0	0	0	0	0	0	0	0	0	0	0	0	0	0	0	0	0	0	0	0	0	0	0	0	0	0	0	0	0	0	0	0	0	0	0	0
e2fe96d72f1f8d2f4804e3f5a27a8e92	0	0	0	0	0	0	0	0	0	0	0	0	0	0	0	0	0	0	0	0	0	0	0	0	0	0	0	0	0	0	0	0	0	0	0	0	0	0	0	0	0	0	0	0	0	0	0	0	0
1425054af583772e9ec69d83efa8ca8b	0	0	0	0	0	0	0	0	0	0	0	0	0	0	0	0	0	0	0	0	0	0	0	0	0	0	0	0	0	0	0	0	0	0	0	0	0	0	0	0	0	0	0	0	0	0	0	0	0
24e76e3c22de6ba64a5d023fe555a491	0	0	0	0	0	0	0	0	0	0	0	0	0	0	0	0	0	0	0.000469557	0	0	0	0	0	0	0.000354384	0	0	0	0	0	0	0	0	0	0	0	0	0	0	0.00127969	0.000511596	0	0	0.00052521	0	0.000375563	0	0
132f8964edbf2c3575758063e31ec82e	0	0	0	0	0	0	0	0	0	0	0	0	0	0	0	0	0	0	0	0	0	0	0	0	0	0	0	0	0	0	0	0	0	0	0	0	0	0	0	0	0	0	0	0	0	0	0	0	0
f74fd42656889ae46b9b1389eb4c19c9	0	0	0	0	0	0	0	0	0	0	0	0	0	0	0	0	0	0	0	0	0	0	0	0	0.00121286	0	0	0	0	0	0	0	0.00277205	0	0	0	0	0	0	0	0	0	0	0	0	0	0	0	0
2936fc5a6eaee2b6e39731b84d9330e9	0	0	0	0	0	0	0	0	0	0	0	0	0	0	0	0	0	0.00213376	0	0	0	0	0	0	0	0	0	0	0	0	0	0	0	0	0	0	0	0	0	0	0	0	0	0	0	0	0	0	0
54d92fd7c3766e3b1c2311ff0b08cd36	0	0	0	0	0	0	0	0	0	0	0	0	0	0	0	0	0	0	0	0	0	0	0	0	0	0	0	0	0	0	0	0	0	0	0	0	0	0	0	0	0	0	0	0	0	0	0	0	0
983f4050e845401c82d7643d043b28e5	0	0	0	0	0	0	0	0	0	0	0	0	0	0	0	0	0	0	0	0	0	0	0	0	0	0	0	0	0	0	0	0	0	0	0	0	0	0	0	0	0	0	0	0	0	0	0	0	0
de5f561e7ebf53c15278249eaf565dce	0	0	0	0	0	0	0	0	0	0	0	0	0	0	0	0	0	0	0	0	0	0	0	0	0	0	0	0	0	0	0	0	0	0	0	0	0	0	0	0	0	0	0	0	0	0	0	0	0
76c27e3b3975bc68c70dd8d6c2316f45	0	0	0	0	0	0	0	0	0	0	0	0	0	0	0	0	0	0	0	0	0	0	0	0	0	0	0	0	0	0	0	0	0	0	0	0	0	0	0	0	0	0	0	0	0	0	0	0	0
413dec3d9cccf62e00c9c0930580c593	0	0	0	0	0	0	0	0	0	0	0	0	0	0	0	0	0	0	0	0	0.00727733	0	0	0	0	0	0	0	0	0	0	0	0	0	0	0	0	0	0	0	0	0	0	0	0	0	0	0	0
aed5a67d3a8ea1e1c04144802f5b78d5	0	0	0	0	0	0	0	0	0	0	0	0	0	0	0	0	0	0	0	0	0	0	0	0	0	0	0	0	0	0	0	0	0	0	0	0	0	0	0	0	0	0	0	0	0	0	0	0	0
9052343e65501c2e87686b7c51aa91a9	0	0	0	0	0	0	0	0	0	0	0	0	0	0	0	0	0	0	0	0	0	0	0	0	0	0	0	0	0	0	0	0	0	0	0	0	0	0	0	0	0	0	0	0	0	0	0	0	0
fac68bfe909ca9a2b86f19cc14f467bc	0	0	0	0	0	0	0	0	0	0	0	0	0	0	0	0	0	0	0	0	0	0	0	0	0	0	0	0	0	0	0	0	0	0	0	0	0	0	0	0	0	0	0	0	0	0	0	0	0
85fbffb9ecadee3ac484015e649bab27	0	0	0	0	0	0	0	0	0	0	0	0	0	0	0	0	0	0	0	0	0	0	0	0	0	0	0	0	0	0	0	0	0	0	0	0	0	0	0	0	0	0	0	0	0	0	0	0	0
a35bd892fc232d15d2b6c9d51d4e8dbb	0	0	0	0	0	0	0	0	0	0	0	0	0	0	0	0	0	0	0	0	0	0	0	0	0	0	0	0	0	0	0	0	0	0	0	0	0	0	0	0	0	0	0	0	0	0	0	0	0
899422377b5265a4f8986a552bf3ada7	0	0	0	0	0	0	0	0	0	0	0	0	0	0	0	0	0	0	0	0	0	0	0	0	0	0	0	0	0	0	0	0	0	0	0	0	0	0	0	0	0	0	0	0	0	0	0	0	0
2e2dac6bda26c3e083ea30b1d2cf7bab	0	0	0	0	0	0	0	0	0	0	0	0	0	0	0	0	0	0	0	0	0	0	0	0	0	0.0012049	0	0	0	0	0	0	0	0	0	0	0	0	0	0	0	0	0	0	0	0	0	0	0
fd5219677618662c0f432ff8f60a286d	0	0	0	0	0	0	0	0	0	0	0	0	0	0	0	0	0	0	0	0	0	0	0	0	0	0	0	0	0	0	0	0	0	0	0	0	0	0	0	0	0	0	0	0	0	0	0	0	0
b6183fa282953a4347a425f3d2121ff8	0	0	0	0	0	0	0	0	0	0	0	0	0	0	0	0	0	0	0	0	0	0	0	0	0	0	0	0	0	0	0	0	0	0	0	0	0	0	0	0	0	0	0	0	0	0	0	0	0
3d231279667641c3528c80ba5783eed8	0	0	0	0	0	0	0	0	0	0	0	0	0	0	0	0	0	0	0	0	0	0	0	0	0	0	0	0	0	0	0	0	0	0	0	0	0	0	0	0	0	0	0	0	0	0	0	0	0
527dfa2771ca49041f167c9b89ac378c	0	0	0	0	0	0	0	0	0	0	0	0	0	0	0	0	0	0	0	0	0	0	0	0	0	0	0	0	0	0	0	0	0	0	0	0	0	0	0	0	0	0	0	0	0	0	0	0	0
26fb3f82e63e4b6910c80f576394e887	0	0	0	0	0	0	0	0	0	0	0	0	0	0	0	0	0	0	0	0	0	0	0	0	0	0	0	0	0	0	0	0	0	0	0	0	0	0	0	0	0	0	0	0	0	0	0	0	0
47c1a16a308737cc54f4663c05487480	0	0	0	0	0	0	0	0	0	0	0	0	0	0	0	0	0	0	0	0	0	0	0	0	0	0	0	0	0	0	0	0	0	0	0	0	0	0	0	0	0	0	0	0	0	0	0	0	0
9d067f7d8a08265a4da196312baf35db	0	0	0	0	0	0	0	0	0	0	0	0	0	0	0	0	0	0	0	0	0	0	0	0	0	0	0	0	0	0	0	0	0	0	0	0	0	0	0	0	0	0	0	0	0	0	0	0	0
25e522e14f5a50143189eb9d6eeba223	0	0	0	0	0	0	0	0	0	0	0	0	0	0	0	0	0	0	0	0	0	0	0	0	0	0	0	0	0	0	0	0	0	0	0	0	0	0	0	0	0	0	0	0	0	0	0	0	0
f074982d55ed9374a2e60e539e504cb8	0	0	0	0	0	0	0	0	0	0	0	0	0.00569981	0	0	0	0	0	0	0	0	0	0	0	0	0	0	0	0	0	0	0	0	0	0	0	0	0	0	0	0	0	0	0	0	0	0	0	0
17ef60dae390034c21d67a046ed0cb6e	0	0	0	0	0	0	0	0	0	0	0	0	0	0	0	0	0	0	0	0	0	0	0	0	0	0	0	0	0	0	0	0	0	0	0	0	0	0	0	0	0	0	0	0	0	0	0	0	0
3f72466180ee7acee982f015922542b7	0	0	0	0	0	0	0	0	0	0	0	0	0	0	0	0	0	0	0	0	0	0	0	0	0	0	0	0	0	0	0	0	0	0	0	0	0	0	0	0	0	0	0	0	0	0	0	0	0
5f41e1ffb6d638849fea736970e711d3	0	0	0	0	0.000545375	0	0	0	0	0	0	0	0	0	0	0	0	0	0	0	0	0	0	0	0	0	0	0	0.000267398	0	0.000693856	0.000303361	0	0	0	0	0	0	0	0	0	0	0	0	0	0	0	0	0
6011c09105a31ec8cb0e5b7351385e9c	0	0	0	0	0	0	0	0	0	0	0	0	0	0	0	0	0	0	0	0	0	0	0	0	0	0	0	0	0	0	0	0	0	0	0	0	0	0	0	0	0	0	0	0	0	0	0	0	0
0b49f336b68c7a3a1821e34fa3625233	0	0	0	0	0	0	0	0	0	0	0	0	0	0	0	0	0	0	0	0	0	0	0	0	0	0	0	0	0	0	0	0	0	0	0	0	0	0	0	0	0	0	0	0	0	0	0	0	0
b29d7419c865551b5461e37674b79188	0	0	0	0	0	0	0	0	0	0	0	0.00597763	0	0	0	0	0	0	0	0	0	0	0	0	0	0	0	0	0	0	0	0	0	0	0	0	0	0	0	0	0	0	0	0	0	0	0	0	0
6dd021d1fc5d20d081b5f91d26721960	0	0	0	0	0	0	0	0	0	0	0	0	0	0	0	0	0	0	0	0	0	0	0	0	0	0	0	0	0	0	0	0	0	0	0	0	0	0	0	0	0	0	0	0	0	0	0	0	0
da7e7f8bdea062c586a1b3b611280742	0	0	0	0	0	0	0	0	0	0	0	0	0	0	0	0	0	0	0	0	0	0	0	0	0	0	0	0	0	0	0	0	0	0.00596875	0	0	0	0	0	0	0	0	0	0	0	0	0	0	0
8868822b2cc59e982c7efa5984a73bde	0	0	0	0	0	0	0	0	0	0	0	0	0	0	0	0.00771164	0	0	0	0	0	0	0	0	0	0	0	0	0	0	0	0	0	0	0	0	0	0	0	0	0	0	0	0	0	0	0	0	0
7796da79c8544219e97117fab2eff985	0	0	0	0	0	0	0	0	0	0	0	0	0	0	0	0	0	0	0	0	0	0	0	0	0	0	0	0	0	0	0	0	0	0	0	0	0	0	0	0	0	0	0	0.0073251	0	0	0	0	0
29235c3b386ace260c1b15266184516e	0	0	0	0	0	0	0	0	0	0	0	0	0	0	0	0	0	0	0	0	0	0	0	0	0	0	0	0	0	0	0	0	0	0	0	0	0	0	0	0.00853471	0	0	0	0	0	0	0	0	0
efebabf4ef74ddd25746020a70d87e98	0	0	0	0	0	0	0	0	0	0	0	0	0	0	0	0	0	0	0	0	0	0	0	0	0	0	0	0	0	0	0	0	0	0	0	0	0	0	0	0	0	0	0	0	0	0	0	0	0
7fa45775a0991d24793cdc13ecc138b0	0	0	0	0	0	0	0	0	0	0	0	0	0	0	0	0	0	0	0	0	0	0	0	0	0	0	0	0	0	0	0	0	0	0	0	0	0	0	0	0	0	0	0	0	0	0	0	0	0
71957b86d9894c5e88c230511ed122e4	0	0	0	0	0	0	0	0	0	0	0	0	0	0	0	0	0	0	0	0	0	0	0	0	0	0	0	0	0	0	0	0	0	0	0	0	0	0	0	0	0	0	0	0	0	0	0	0	0
37f8d9f02201b4f7b5761787d44fd048	0	0	0	0	0	0	0	0	0	0	0	0	0	0	0	0	0	0	0	0	0	0	0	0	0	0	0	0	0	0	0	0	0	0	0	0	0	0	0	0	0	0	0	0	0	0	0	0	0
3ef6eba6a72809201e2090bcf50a1522	0	0	0	0	0	0	0	0	0	0	0	0	0	0	0	0	0	0	0	0	0	0	0	0	0	0	0	0	0	0	0	0	0	0	0	0	0	0	0	0	0	0	0	0	0	0	0	0	0
be19b2bb9dba8b749c771dbf42dadcb8	0	0	0	0	0	0	0	0	0	0	0	0	0	0	0	0	0	0	0	0	0	0	0	0	0.00309952	0	0	0	0	0	0	0	0	0	0	0	0	0	0	0	0	0	0	0	0	0	0	0	0
850b051683d92f6a38573619614ecb0a	0	0	0	0	0	0	0	0	0	0	0	0	0	0	0	0	0	0	0	0	0	0	0	0	0	0	0	0	0	0	0	0	0	0	0	0	0	0	0	0	0	0	0	0	0	0	0	0	0
f5abfc94ebde8432246771074d45dba7	0	0	0	0	0	0	0	0	0	0	0	0	0	0	0	0	0	0	0	0	0	0	0	0.00685732	0	0	0	0	0	0	0	0	0	0	0	0	0	0	0	0	0	0	0	0	0	0	0	0	0
cda3ddc7bae8c6f22cef3a73f1c64e82	0	0	0	0	0	0	0	0	0	0	0	0	0.00557315	0	0	0	0	0	0	0	0	0	0	0	0	0	0	0	0	0	0	0	0	0	0	0	0	0	0	0	0	0	0	0	0	0	0	0	0
4cde59090b2151e57efa24bdb5e1b773	0	0	0	0	0	0	0	0	0	0	0	0	0	0	0	0	0	0	0	0	0	0	0	0	0	0	0	0	0	0	0	0	0	0	0	0	0	0	0	0	0	0.00750341	0	0	0	0	0	0	0
035ba3b48870c99c1f922397ee2d90e1	0	0	0	0	0	0	0	0	0	0	0	0	0	0	0	0	0	0	0	0	0	0	0	0	0	0	0	0	0	0	0	0	0	0	0	0	0	0	0	0.00527426	0	0	0	0	0	0	0	0	0
f377ab3d26e302495b7c58d247c35d52	0	0	0	0	0	0	0	0	0	0	0	0	0	0	0	0	0	0	0	0	0	0	0	0	0	0	0	0	0	0	0	0	0	0	0	0	0	0	0	0	0	0	0	0	0	0	0	0	0
c92960556fe4f445f26340f50f59516a	0	0	0	0	0	0	0	0	0	0	0	0	0	0	0	0	0	0	0	0	0	0	0	0	0	0	0	0	0	0	0	0	0	0	0	0	0	0	0	0	0	0	0	0	0	0	0	0	0.00612131
64aef913d1e44d6f7be256ad58efb8ec	0	0	0	0	0	0	0	0	0	0	0	0	0	0	0	0	0	0	0	0	0	0	0	0	0	0	0	0	0	0	0	0	0	0	0	0	0	0	0	0	0	0	0	0	0	0	0	0	0
5336a57c63c019a5789ccdf14efc4b4e	0	0	0	0	0	0	0	0	0	0	0	0	0	0	0	0	0	0	0	0	0	0	0	0	0	0	0	0	0	0	0	0	0	0	0	0	0	0	0	0	0	0	0	0	0	0	0	0	0
896fc087b203c1cac83dde04eca2b6f9	0	0	0	0	0	0	0	0	0	0	0	0	0	0	0	0	0	0	0	0	0	0	0	0	0	0	0	0	0	0	0	0	0	0	0	0	0	0	0	0	0	0	0	0	0	0	0	0	0
64243107d8a66ca0f6aa2299d4405e2b	0	0	0	0	0	0	0.00152207	0	0	7.6266e-05	0	0	0	0	0	0	0	0	0	0	0	0	0	0	0	0	0	0	0	0	0	0	0	0	0	0	0	0	0	0	0	0	0	0	0	0	0	0	0
57324f090cc41da40a9872b7439c09ba	0	0	0	0	0	0	0	0	0	0	0	0	0	0	0	0	0	0	0	0	0	0	0	0	0	0	0	0	0	0	0	0	0	0	0	0	0	0	0	0	0	0	0	0	0	0	0	0	0
b50e505754b8855c800095f93962b985	0	0	0	0	0	0	0	0	0	0	0	0	0	0	0	0	0	0	0	0	0	0	0	0	0	0	0	0	0	0	0	0	0	0	0	0	0	0	0	0	0	0	0	0	0	0	0	0	0
e53e25c0e90025c09f4bc00b77deacbf	0	0	0	0	0	0	0	0	0	0	0	0	0	0	0	0	0	0	0	0	0	0	0	0	0	0	0	0	0	0	0	0	0	0	0	0	0	0	0	0	0	0	0	0	0	0	0	0	0
d52a21ad5b8c9a15b84ce8625f095e29	0	0	0	0	0	0	0	0	0	0	0	0	0	0	0	0	0	0	0	0	0	0	0	0	0	0	0	0	0	0	0	0	0	0	0	0	0	0	0	0	0	0	0	0	0	0	0	0	0
7849d7fcbd2953ec874fa76977542194	0	0	0	0	0	0	0	0	0	0	0	0	0	0	0	0	0	0	0	0	0	0	0	0	0	0	0	0	0	0	0	0	0	0	0	0	0	0	0	0	0.00695833	0	0	0	0	0	0	0	0
b20d3644390f2cebf3a082f58ab52ee9	0	0	0	0	0	0	0	0	0	0	0	0	0	0	0	0	0	0	0	0	0	0	0	0	0	0	0	0	0	0	0	0	0	0	0	0	0	0	0	0	0	0	0	0	0	0	0	0	0
ccf588148602b7977cd4ee62c03a7fac	0	0	0	0	0	0	0	0	0	0	0	0	0	0	0	0	0	0	0	0	0	0	0	0	0	0	0	0	0	0	0	0	0	0	0	0	0	0	0	0	0	0	0	0	0	0	0	0	0
613803a30e0132bea278af49a2505089	0	0	0	0	0	0	0	0	0	0	0	0	0	0	0	0	0	0	0	0	0	0	0	0	0	0	0	0	0	0	0	0	0	0	0	0	0	0	0	0	0	0	0	0	0	0	0	0	0
71d8bb17d3860ecc45a3084ee2eae4d0	0	0	0	0	0	0	0.00395738	0	0	0	0	0	0	0	0	0	0	0	0	0	0	0	0	0	0	0	0	0	0	0	0	0	0	0	0	0	0.0040528	0	0	0	0	0	0	0	0	0	0	0	0
60c6eaeea18a5d880ebc0c509d5f87ed	0	0	0	0	0	0.00124901	0	0	0	0	0	0	0	0	0	0	0	0	0.00172171	0	0	0	0	0.00116886	0	0	0	0	0	0	0	0	0	0	0	0	0	0	0	0	0	0	0	0	0	0	0	0	0
ebebd7cc4fab9aafe5dc1ebeaff660a8	0	0	0	0	0	0	0	0	0	0	0	0	0	0	0	0	0	0	0	0	0	0	0	0	0	0	0	0	0	0	0	0	0	0	0	0	0	0	0	0	0	0	0	0	0	0	0	0	0
248e2e1fb8b68108bd4db4909c3e73c6	0	0	0	0	0	0	0	0	0	0	0	0	0.00544649	0	0	0	0	0	0	0	0	0	0	0	0	0	0	0	0	0	0	0	0	0	0	0	0	0	0	0	0	0	0	0	0	0	0	0	0
22f9c5012e8c8bdffd10bdfa9f1d7aad	0	0	0	0	0	0	0	0	0	0	0	0	0	0	0	0	0	0	0	0	0	0	0	0	0	0	0	0	0	0	0	0	0	0	0	0	0	0	0	0.00824703	0	0	0	0	0	0	0	0	0
14dc250e742d25eea1d34b1170f2150c	0	0	0	0	0	0	0	0	0	0	0	0	0	0	0	0	0	0	0	0	0	0	0	0	0	0	0	0	0	0	0	0	0	0	0	0	0	0	0	0	0	0	0	0	0	0	0	0	0
217db04af99d3096b7b6cd37a96aa7ea	0	0	0	0	0	0	0	0	0	0	0	0	0	0	0	0	0	0	0	0	0	0	0	0	0	0	0	0	0	0	0	0	0	0	0	0	0	0	0	0	0	0	0	0	0	0	0	0	0
ac435615629b37590028f83b94fdf75c	0	0	0	0	0	0	0	0	0	0	0	0	0	0	0	0	0	0	0	0	0	0	0	0	0	0.00191367	0	0	0	0	0	0	0	0	0	0	0	0	0	0	0	0	0.0010027	0	0	0	0	0	0
de1bec86990205e0724508a3a5640afb	0	0	0	0	0	0	0	0	0	0	0	0	0	0	0	0	0	0	0	0	0	0	0	0	0	0	0	0	0	0	0	0	0	0	0	0	0	0	0	0	0	0	0	0	0	0	0	0	0
32910dacef2f12806928b93a566ceca3	0	0	0	0	0	0.00181674	0	0	0	0	0	0	0	0	0	0	0	0	0.00156519	0	0	0	0	0	0	0	0	0	0	0	0	0	0	0	0	0	0	0	0	0	0	0	0	0	0	0	0	0	0
b358782c1160817f3fdb4467162b79cc	0	0	0	0	0	0	0	0	0	0	0	0	0	0.00225602	0	0	0	0	0	0	0	0	0	0	0	0	0	0	0	0	0	0	0	0	0	0	0	0	0	0	0	0	0	0	0	0	0	0	0
d2bc676154ea0bd0b4ba72ae473096f3	0	0	0	0	0	0	0	0	0	0	0	0	0	0	0	0	0	0	0	0	0	0	0	0.00389621	0	0	0	0	0	0	0	0	0	0	0	0	0	0	0	0	0	0	0	0	0	0	0	0	0
78311fa9683004eab3ac003003607f82	0	0	0	0	0	0	0	0	0	0	0	0	0	0	0	0	0	0	0	0	0.00158203	0	0	0	0	0	0	0	0	0	0	0	0	0	0.000962876	0	0	0	0.000561257	0	0	0	0	0.000411523	0	0	0	0	0
2b53cf7e651c1e11a6ad29c540601b47	0	0	0	0	0	0	0	0	0	0	0	0	0	0	0	0	0	0	0	0	0	0	0	0	0	0	0	0	0	0	0	0	0	0	0	0	0	0	0	0	0	0	0	0	0	0	0	0	0
a0178e30e853703411704b60b911e609	0	0	0	0	0	0	0	0	0	0	0	0	0	0	0	0	0	0	0	0	0	0	0	0	0	0	0	0	0	0	0	0	0	0	0	0	0	0	0	0	0	0	0	0	0	0	0	0	0
474f400a5498bbd02e6f9a02d3939f73	0	0	0	0	0	0	0	0	0	0	0	0	0	0	0	0	0	0	0	0	0	0	0	0	0	0	0	0	0	0	0	0	0	0	0	0	0	0	0	0	0	0	0	0	0	0	0	0	0
fcf71ae3cc3700fe1bb917baa23d6558	0	0	0	0	0	0	0	0	0	0	0	0	0	0	0	0.00736505	0	0	0	0	0	0	0	0	0	0	0	0	0	0	0	0	0	0	0	0	0	0	0	0	0	0	0	0	0	0	0	0	0
6342ced2707a75190e65b564b8cb7325	0	0	0	0	0	0	0	0	0	0	0	0	0	0	0	0	0	0	0	0	0	0	0	0	0	0	0	0	0	0	0	0	0	0	0	0	0	0	0	0	0	0	0	0	0	0	0	0	0
329ce3651ebf8624a19504e5abdf6a82	0	0	0	0	0	0	0	0	0	0	0	0	0	0	0	0	0	0	0	0	0	0	0	0	0	0	0	0	0	0	0	0	0	0	0	0	0	0	0	0	0	0	0	0	0	0	0	0	0
87831399b4f636f757e9192cb606325a	0	0	0	0	0	0	0	0	0	0	0	0	0	0	0	0	0	0	0	0	0	0	0	0	0	0	0	0	0	0	0	0	0	0	0	0	0	0	0	0	0	0	0	0	0	0	0	0	0
b0ab79bcb445b606eb9aad2fb3f50134	0	0	0	0	0	0	0	0	0	0	0	0	0	0	0	0	6.99496e-05	0	0	0	0	0	0	0	0	0	0	0	0	0	0	0	0	0	0.00203274	0	0	0	0	0	0	0	0	0	0	0	0	0	0
574498ecdbf3609d4b86c503cd6bb7b3	0	0	0	0	0	0	0	0	0	0	0	0	0	0	0	0	0	0	0	0	0	0	0	0	0	0	0	0	0	0	0	0	0	0	0	0	0	0	0	0	0	0	0	0	0	0	0	0	0
8a227f3d6a887cbe62c1789d22056954	0	0	0	0	0	0	0	0	0	0	0	0	0	0	0	0	0	0	0	0	0	0	0	0	0	0	0	0	0	0	0	0	0	0	0	0	0	0	0	0	0	0	0	0	0	0	0	0	0.00292154
31df76e6dbe290d28f3aacdf48952053	0	0	0	0	0	0	0	0	0	0	0	0	0	0	0	0	0	0	0	0	0	0	0	0	0	0	0	0	0	0	0	0	0	0	0	0	0	0	0	0	0	0	0	0	0	0	0	0	0
54a38956add640170a50088e4b1f9886	0	0	0	0	0	0	0	0	0	0	0	0	0	0	0	0	0	0	0	0	0	0	0	0	0	0	0	0	0	0	0	0	0	0	0	0	0	0	0	0	0	0	0	0	0	0	0	0	0
f534138c75194a6a9363d16dedd867fe	0	0	0	0	0	0	0	0	0	0	0	0	0	0	0	0	0	0	0	0	0	0	0	0	0	0	0	0	0	0	0	0	0	0	0	0	0	0	0	0	0	0	0	0	0	0	0	0	0
50d6c65ef7759aa0c1cb49c12513d910	0	0	0	0	0	0	0	0	0	0.00259304	0	0.00115696	0	0.0017466	0	0	0	0	0	0	0	0	0	0	0	0	0	0	0	0	0	0	0	0	0	0	0	0	0	0	0	0	0	0	0	0	0	0	0
f0ea72fec1efee3612c33515fcf2c238	0	0	0	0	0	0	0	0	0	0	0	0	0	0	0	0	0	0	0	0	0	0	0	0	0	0	0	0	0	0	0	0	0	0	0	0	0	0	0	0	0	0	0	0.00691358	0	0	0	0	0
92ca821fae5e97c10479a340972a60ba	0	0	0	0	0	0	0	0	0	0	0	0	0	0	0	0	0	0	0	0	0	0	0	0	0	0	0	0	0	0	0	0	0	0	0	0	0	0	0	0	0	0	0	0	0	0	0	0	0
22724f753a7a07485439ebf00ebdd2db	0	0	0	0	0	0	0	0	0	0	0	0	0	0	0	0	0	0	0	0	0	0	0	0	0	0	0	0	0	0	0	0	0	0	0	0	0	0	0	0	0	0	0	0	0	0	0	0	0
bd17e39521d4d0ad632abfaa2e8b6b6c	0	0	0	0	0	0	0	0	0	0	0	0	0	0	0	0	0	0	0.000469557	0	0	0	0	0	0	0	0	0	0	0	0	0	0	0	0	0	0	0	0	0	0	0	0	0	0.00067527	0	0	0	0
d5b2d7ad594138cd8685b4169b216b88	0	0	0	0	0	0	0	0	0	0	0	0	0	0	0	0	0	0	0	0	0	0	0	0	0	0	0	0	0	0	0	0	0	0	0	0	0	0	0	0	0	0	0	0	0.00090036	0	0	0	0
89c7a66993597bbc61ad9fba43ad5418	0	0	0	0	0	0	0	0	0	0	0	0	0	0	0	0	0	0	0	0	0	0	0	0	0	0	0	0	0	0	0	0	0	0	0	0	0	0	0	0	0	0	0	0	0	0	0	0	0
a9f4b628fa9f91dac6f66156ed72968a	0	0	0	0	0	0	0	0	0	0	0	0	0	0	0	0	0	0	0	0	0	0	0	0	0	0	0	0	0	0	0	0	0	0	0	0	0	0	0	0	0	0	0	0	0	0	0	0	0
a1515d4bf6b3c4b4fbe5c6321de228af	0	0	0	0	0	0	0	0	0	0	0	0	0	0	0	0	0	0.00610698	0	0	0	0	0	0	0	0	0	0	0	0	0	0	0	0	0	0	0	0	0	0	0	0	0	0	0	0	0	0	0
41668a24c58ae75ace10f07e6def38fd	0	0	0	0	0	0	0	0	0	0	0	0	0	0	0	0	0	0	0.00649554	0	0	0	0	0	0	0	0	0	0	0	0	0	0	0	0	0	0	0	0	0	0	0	0	0	0	0	0	0	0
96d6a2081adb9b463a0c1a4f151f6ebe	0	0	0	0	0	0	0	0	0	0	0	0	0	0	0	0	0	0	0	0	0	0	0	0	0	0	0	0	0	0	0	0	0	0	0	0	0	0	0	0	0	0	0	0	0	0	0	0	0
ef6c3695179cd3361c1df9bf9f7b5d5f	0	0	0	0	0	0	0	0	0	0	0	0	0	0	0	0	0	0	0	0	0	0	0	0	0	0	0	0	0	0	0	0	0	0	0	0	0	0	0	0	0	0	0	0	0	0	0	0	0
83979de592543395b0af072a570b20f0	0	0	0	0	0	0	0	0	0	0	0	0	0	0	0	0	0	0	0	0	0	0	0	0	0	0	0	0	0	0	0	0	0	0	0	0	0	0	0	0	0	0	0	0	0	0	0	0	0
68093c6db94ef446a6d18e42b0c2c379	0	0	0	0	0	0	0	0	0	0	0	0	0	0	0	0	0	0	0	0	0	0	0	0	0	0	0	0	0	0	0	0	0	0	0	0	0	0	0	0	0	0	0	0	0	0	0	0	0
feea4471e74a15ca9e63e5d55e0d920a	0	0	0	0	0	0	0	0	0	0	0	0	0	0	0	0	0	0	0	0	0	0	0	0	0	0	0	0	0	0	0	0	0	0	0	0	0	0	0	0	0	0	0	0	0	0	0	0	0
6146ac5731a3c47bdaa1b2e04b1399e2	0	0	0	0	0	0	0	0	0	0	0	0	0	0	0	0	0	0.00220734	0	0	0	0	0	0	0	0	0	0	0	0	0	0	0	0	0	0	0	0	0	0	0.00223946	0	0	0	0	0	0	0	0
ec69516af24f07c1a6bd86a5988cc161	0	0	0	0	0	0	0	0	0	0	0	0	0	0	0	0	0	0	0	0	0	0	0	0	0	0.000567014	0.00175653	0	0	0	0.00100224	0	0	0	0	0	0	0	0	0	0	0	0	0	0	0	0	0	0
ffe31ee9e46394ceb7d958a307d5e5c0	0	0	0	0	0	0	0	0	0	0	0	0	0	0	0	0	0	0	0	0	0	0	0	0	0	0	0	0	0	0	0	0	0	0	0	0	0	0	0	0	0	0	0	0	0	0	0	0	0
5b8446927cb83233a3c2a6d7cd4b73e6	0	0	0	0	0	0	0	0	0	0	0	0	0	0	0	0	0	0	0	0	0	0	0	0	0	0	0	0	0	0	0	0	0	0	0	0	0	0	0	0	0	0	0	0	0	0	0	0	0
9df0e07fd9915c15aff51d7b00a41d62	0	0	0	0	0.00109075	0	0	0	0.000561089	0	0	0	0	0	0	0	0	0	0	0	0	0	0	0	0	0	0	0	0	0	0	0	0	0	0	0	0	0	0	0	0	0	0	0.00090535	0	0	0	0	0
3e7db59a6da59685da214700733f86e6	0	0	0	0	0	0	0	0	0	0	0	0	0	0	0	0	0	0	0	0	0	0	0	0	0	0	0	0	0	0	0	0	0	0	0	0	0	0	0	0	0	0	0	0	0	0	0	0	0
9f41a9838f0ac8670c68d195903d942c	0	0	0	0	0	0	0	0	0	0	0	0	0	0	0	0	0	0	0	0	0	0	0	0	0	0	0	0	0	0	0	0	0	0	0	0	0	0	0	0	0	0	0	0	0	0	0	0	0
829e28ee6bb7413cbdea4dc4c7966cdb	0	0	0	0	0	0	0	0	0	0	0	0	0	0	0	0	0	0	0	0	0	0	0	0	0	0	0	0	0	0	0	0	0	0	0	0	0	0	0	0	0	0	0	0	0	0	0	0	0
562b40f6c13643a893cce20720e74b8a	0	0	0	0	0	0	0	0	0	0	0	0	0	0	0	0	0	0	0	0	0	0	0	0	0	0	0	0	0	0	0	0	0	0	0	0	0	0	0	0	0	0	0	0	0	0	0	0	0
6437a1a56da5c82464da6585db4eb78a	0	0	0	0	0	0	0	0	0	0	0	0	0	0	0	0	0	0	0	0	0	0	0	0	0	0	0	0	0	0.00216933	0	0	0	0	0	0	0	0	0	0	0	0	0	0	0	0	0	0	0
75a696168502bd84b4cc9d2248688df4	0	0	0	0	0	0	0	0	0	0	0	0	0	0	0	0	0	0	0	0	0	0	0	0	0	0	0	0	0	0	0	0	0	0	0	0	0	0	0	0	0	0	0	0	0	0	0	0	0
9fb33e67fb2a743aa79431d2d76d162d	0	0	0	0	0	0	0	0	0	0	0	0	0	0	0	0	0	0	0	0	0	0	0	0	0.00545785	0	0	0	0	0	0	0	0	0	0	0	0	0	0	0	0	0	0	0	0	0	0	0	0
c34f62bce8334fdf470613ba2b11e0e2	0	0	0	0	0	0	0	0	0	0	0	0	0	0	0	0	0	0	0	0	0	0	0	0	0	0	0	0	0	0	0	0	0	0	0	0	0	0	0	0	0	0	0	0	0	0	0	0	0
d1f721278e9a957aee2056979402d16e	0	0	0	0	0	0	0	0	0	0	0	0	0	0	0	0	0	0	0	0	0.00181933	0	0.000392341	0.00109094	0	0	0	0	0	0	0	0	0	0	0	0	0	0	0	0	0	0	0	0	0	0	0	0	0
acc3f9aaced79f99241972674282d618	0	0	0	0	0	0	0	0	0	0	0	0	0	0	0.00215037	0	0	0	0	0.00119095	0	0.00339655	0	0	0	0	0	0	0	0	0	0	0	0	0	0	0	0	0	0	0	0	0	0	0	0	0	0	0
3fed20a711f444bf33316319412cc999	0	0	0	0	0	0	0	0	0	0	0	0	0	0	0	0	0	0	0	0	0	0	0	0	0	0	0	0	0	0	0	0	0	0	0	0	0	0	0	0	0	0	0	0	0	0	0	0	0
58fccffc0092bb25675929c8c78357a8	0	0	0	0	0	0	0	0	0	0	0	0	0.0050665	0	0	0	0	0	0	0	0	0	0	0	0	0	0	0	0	0	0	0	0	0	0	0	0	0	0	0	0	0	0	0	0	0	0	0	0
7e03a531933d7056f0593e9cf6eb96b9	0	0	0	0	0	0	0	0	0	0	0	0	0	0	0	0	0.00559597	0	0	0	0	0	0	0	0	0	0	0	0	0	0	0	0	0	0	0	0	0	0	0	0	0	0	0	0	0	0	0	0
b150ecbf03290ba5416ef47785417098	0	0	0	0	0	0	0	0	0	0	0	0	0	0	0	0	0	0	0	0	0	0	0	0	0	0	0	0	0	0	0	0	0	0	0	0	0	0	0	0	0	0	0	0	0	0	0	0	0
8f323daff89a1702abb5848d8e88b01c	0	0	0	0	0	0	0	0	0	0	0	0	0	0	0	0	0	0	0	0	0	0	0	0	0	0	0	0	0	0	0	0	0	0	0	0	0	0.00461947	0	0	0	0	0	0	0	0	0	0	0
89037c8d3b8b829920c55ce1b4e2bded	0	0	0	0	0	0	0	0	0	0	0	0	0	0	0	0	0	0	0	0	0	0	0	0	0	0	0	0	0	0	0	0	0	0	0	0	0	0	0	0	0	0	0	0	0	0	0	0	0
a52a93e76ddf854e755b4796c368802d	0	0	0	0	0	0	0	0	0	0	0	0	0	0	0	0	0	0	0	0	0	0	0	0	0	0	0	0	0	0	0	0	0	0	0	0	0	0	0	0	0	0	0	0	0	0	0	0	0
235a775c528ec4d93a2781cf26cb6bd1	0	0	0	0	0	0	0	0	0	0	0	0	0	0	0	0	0	0	0	0	0	0	0	0	0	0	0	0	0	0	0	0	0	0	0	0	0	0	0	0	0	0	0	0	0	0	0	0	0
79c63ddd07f1ddc757397a73d8ce35a8	0	0	0	0	0	0	0	0	0	0	0	0	0	0	0	0	0	0	0	0	0	0	0	0	0	0	0	0	0	0	0	0	0	0	0	0	0	0	0	0	0	0	0	0	0	0	0	0	0
7b36f4ecb56955fc04f6af59b24976af	0	0	0	0	0	0	0	0	0	0	0	0	0	0	0	0	0	0	0	0	0	0	0	0	0	0	0	0	0	0	0	0	0	0	0	0	0	0	0	0	0	0	0	0	0	0	0	0	0
e4b8a076f664113377b926396606bf15	0	0	0	0	0	0	0	0	0	0	0	0	0	0	0	0	0	0	0	0	0	0	0	0	0	0	0	0.0074981	0	0	0	0	0	0	0	0	0	0	0	0	0	0	0	0	0	0	0	0	0
837ec8aee76bd7033c0c058e7c90f4ff	0	0	0	0	0	0	0	0	0	0	0	0	0	0	0	0	0	0	0	0	0	0	0	0	0	0	0	0	0	0	0	0	0	0	0	0	0	0	0	0	0	0	0	0	0	0	0	0	0
a5f311ea8be369ea41daf68083f321d0	0	0	0	0	0	0	0	0	0	0	0	0	0	0	0	0	0	0	0	0	0	0	0	0	0	0	0	0	0	0	0	0	0	0	0	0	0	0	0	0	0	0	0	0	0	0	0	0	0
fb0a8283d024d970c9d2e8598ce6ed99	0	0	0	0	0	0	0	0	0	0	0	0	0	0	0	0	0	0	0	0	0	0	0	0	0	0	0	0	0	0	0	0	0	0	0	0	0	0	0	0	0	0	0	0	0	0	0	0	0
ebfdc8d92c8c52553ff2efd85b9f4ad0	0	0	0	0	0	0	0	0	0	0	0	0	0	0	0	0	0	0	0	0	0	0	0	0	0	0	0	0	0	0	0	0	0	0	0	0	0	0	0	0	0	0	0	0	0	0	0	0	0
8ffa4855979a21f2837e5aa523739863	0	0	0	0	0	0	0	0	0.000280544	0	0	0	0	0	0	0	0	0	0	0	0	0	0	0	0	0	0	0	0	0	0	0	0	0	0	0	0	0	0	0	0	0	0	0	0	0	0	0	0
0db72217ac4fc49b207d3cdaed22ec6c	0	0	0	0	0	0	0	0	0	0	0	0	0	0	0	0	0	0	0	0	0	0	0	0	0	0	0	0	0	0	0	0	0	0	0	0	0	0	0	0	0	0	0	0	0	0	0	0	0
83c37f54e7ba63549c755ac9f20c2109	0	0	0	0	0	0	0	0	0	0	0	0	0	0	0	0	0	0	0	0	0	0	0	0	0	0	0	0	0	0	0	0	0	0	0	0	0	0	0	0	0	0	0	0	0	0	0	0	0
969bf1007c98b5d31defa141acfcf5bf	0	0	0	0	0	0	0	0	0	0	0	0	0	0	0	0	0	0	0	0	0	0	0	0	0	0	0	0	0	0	0	0	0	0	0	0	0	0	0	0	0	0	0	0	0	0	0	0	0
9539e242c39eebf0b7b165ff852f8a8e	0	0	0	0	0	0	0	0	0	0	0	0	0	0	0	0	0	0	0	0	0	0	0	0	0	0	0	0	0	0	0	0	0	0	0	0	0	0	0	0	0	0	0	0	0	0	0	0	0
062949d0450846a4a9ed661b951eb436	0	0	0	0	0.00272688	0	0	0	0	0	0	0	0.00151995	0	0	0	0	0	0	0	0	0	0	0	0	0	0	0	0	0	0	0	0	0	0	0	0	0	0	0	0	0	0	0.000987654	0	0	0	0	0
11adae9c9dbc137f3bada2059ab6b173	0	0	0	0	0	0	0	0	0	0	0	0	0	0	0	0.00112642	0	0	0	0	0	0	0	0	0	0	0	0	0	0	0	0	0	0	0	0	0	0	0	0	0	0	0	0	0	0	0	0	0
6c89dee18d570f6db5e917b72a8386d7	0	0	0	0	0	0	0	0	0	0	0	0	0	0	0	0	0	0	0	0	0	0	0	0	0	0	0	0	0	0	0	0	0	0	0	0	0	0.00450398	0	0	0	0	0	0	0	0	0	0	0
259204270df7c7b8333c0d4249a23cb8	0	0	0	0	0	0	0	0	0	0	0	0	0	0	0	0	0	0	0	0	0	0	0	0	0	0	0	0	0	0	0	0	0	0	0	0	0	0	0	0	0	0	0	0	0	0	0	0	0
7dfaf0dd0f3a7f609ea2ff7661eed080	0	0	0	0	0	0	0	0	0	0	0	0	0	0	0	0	0	0	0	0	0	0	0	0	0	0	0	0	0	0	0	0	0	0	0	0	0	0	0	0	0	0	0	0	0	0	0	0	0
c5d56967b49c6a23de4b93f2612110b5	0	0	0	0	0	0	0	0	0	0	0	0	0	0	0	0	0	0	0	0	0	0	0	0	0	0	0	0	0	0	0	0	0	0	0	0	0	0	0	0	0	0	0	0	0	0	0	0	0
d6333a3e76e1a3f5fa1feff58f730612	0	0	0	0	0	0	0	0	0	0	0	0	0	0	0	0	0	0	0	0	0	0	0	0	0	0	0	0	0	0	0	0	0	0	0	0	0	0	0	0	0	0	0	0	0	0	0	0	0
7360fe955622b80b4582b4f0cc2f3835	0	0	0	0	0	0	0	0	0	0	0	0	0	0	0	0	0	0	0	0	0	0	0	0	0	0	0	0	0	0	0	0	0	0	0	0	0	0	0	0	0	0	0	0	0	0	0	0	0
5a54bfc7f157308d26d39c60b6ebfeef	0	0	0	0	0.0013089	0	0	0	0	0	0	0	0	0	0	0	0	0	0	0	0	0	0	0	0	0	0	0	0	0	0	0	0	0	0	0	0	0	0	0	0	0	0	0	0	0	0	0	0
2348555a52c4e663fa97a299c37cf37c	0	0	0	0	0	0	0	0	0	0	0	0	0	0.000363875	0	0	0	0	0	0	0.000632811	0	0	0	0.00074119	0	0	0	0	0	0	0	0	0	0	0	0	0	0	0	0	0	0	0	0	0	0	0	0
d72ff42706016c0fa2d9462a9f62f307	0	0	0	0	0	0	0	0	0	0	0	0	0.000379987	0	0	0	0	0	0	0	0	0	0	0	0	0	0	0	0	0	0	0	0	0	0	0	0	0	0	0	0	0	0	0	0	0	0	0	0
08e4b1dab88777b30d02583f7019b17c	0	0	0	0	0	0	0	0	0	0	0	0	0	0	0	0	0	0	0	0	0	0	0	0	0	0	0	0	0	0	0	0	0	0	0	0	0	0	0	0	0	0	0	0	0	0	0	0	0
0d721c82c604bcea93ee83b7093c648c	0	0	0	0	0	0	0	0	0	0	0	0	0	0	0	0	0	0	0	0	0.00166113	0	0	0	0	0	0	0	0	0	0	0	0	0	0.00599123	0	0	0	0	0	0	0	0	0	0	0	0	0	0
ffd4ea1c16017d602192065ddf958cec	0	0	0	0	0	0	0	0	0	0	0	0	0	0	0	0	0	0	0	0	0	0	0	0.00600016	0	0	0	0	0	0	0	0	0	0	0	0	0	0	0	0	0	0	0	0	0	0	0	0	0
1fd2d48185360c691cbefd8819316022	0	0	0	0	0	0	0	0	0	0	0	0	0	0	0	0	0	0	0	0	0	0	0	0	0	0	0	0	0	0	0	0	0	0	0	0.0116385	0	0	0	0	0	0	0	0	0	0	0	0	0
cb79683aa39673a15c4ddc67147d3035	0	0	0	0	0	0	0	0	0	0	0	0	0	0	0	0	0	0	0	0	0	0	0	0	0	0	0	0	0	0	0	0	0	0	0	0	0	0	0	0	0	0	0	0	0	0	0	0	0
ee095cb4131734ca2f19c7ab6c916f0b	0	0	0	0	0	0	0	0	0	0	0	0	0	0	0	0	0	0	0	0	0	0	0	0	0	0	0	0	0	0	0	0	0	0	0	0	0	0	0	0	0	0	0	0	0	0	0	0	0
dbd289254637b0cce06f962105b1faa3	0	0	0	0	0	0	0	0	0	0	0	0	0	0	0	0	0	0	0	0	0	0	0	0	0	0	0	0	0	0	0	0	0	0	0	0	0	0	0	0	0	0	0	0	0	0	0	0	0
0fb5dd03938bf91c184e3fe62876730d	0	0	0	0	0	0	0	0	0	0	0.000395101	0	0	0	0	0.00034659	0	0	0	0	0	0	0	0	0	0	0	0	0	0	0	0	0	0	0	0.00347642	0	0.000692921	0	0	0	0	0	0	0	0	0	0	0
699c84fed56e622f643ae1baf0144074	0	0	0	0	0	0	0	0	0	0	0	0	0	0	0	0	0	0	0	0	0	0	0	0	0	0	0	0	0	0	0	0	0	0	0	0	0	0	0	0	0	0	0	0	0	0	0	0	0
e2e7b4a0fd9d81948d4a117dfda3c766	0	0	0	0	0	0	0	0	0	0	0	0	0	0	0	0	0	0	0	0	0	0	0	0	0	0	0	0	0	0	0	0	0	0	0	0	0	0	0	0	0	0	0	0	0	0	0	0	0
6bd3498658bd0c3f8a6d60ce0ec8d563	0	0	0	0	0	0	0	0	0	0	0	0	0	0	0	0	0	0	0	0	0	0	0	0	0	0	0	0	0	0	0	0	0	0	0	0	0	0	0	0	0	0	0	0	0	0	0	0	0
2351d4de0843cbe57f2fffec57703efd	0	0	0	0	0	0	0	0	0	0	0	0	0	0	0	0	0	0	0	0	0	0	0	0	0	0	0	0	0	0	0	0	0	0	0	0	0	0	0	0	0	0	0	0	0	0	0	0	0
9b20919314d1a731fcbc43b3069e7038	0	0	0	0	0	0	0	0	0	0	0	0	0	0	0	0	0	0	0	0	0	0	0	0	0	0	0	0	0	0	0	0	0	0	0	0	0	0	0	0	0	0	0	0	0	0	0	0	0
c120dcd4736c120588b99d6682bf8df2	0	0	0	0	0	0	0	0	0	0	0	0	0	0	0	0	0	0	0	0	0	0	0	0	0	0	0	0	0	0	0	0	0	0	0	0	0	0	0	0	0	0	0	0	0	0	0	0	0
5697d4b282cdfb6df0e01c08f9f0d72d	0	0	0	0	0	0	0	0	0	0	0	0	0	0	0	0	0	0	0	0	0	0	0	0	0	0	0	0	0	0	0	0	0	0	0	0	0	0	0	0	0	0	0	0	0	0	0	0	0
a24603108e7e1035dbd036768e54157d	0	0	0	0	0	0	0	0	0	0	0	0	0	0	0	0	0	0	0	0	0	0	0	0	0	0	0	0	0	0	0	0	0	0	0	0	0	0	0	0	0	0	0	0	0	0	0	0	0
e19905459e8333c43181d071733368e2	0	0	0	0	0	0	0	0	0	0	0	0	0	0	0	0	0	0	0	0	0	0	0	0	0	0	0	0	0	0	0	0	0	0	0	0	0	0	0	0	0	0	0	0	0	0	0	0	0
95573dc59ef74c49b69820f3ef04e5b0	0	0	0	0	0	0	0	0	0	0	0	0	0	0	0	0	0	0	0	0	0	0	0	0	0	0	0	0	0	0	0	0	0	0	0	0	0	0	0	0	0	0	0	0	0	0	0	0	0
158229012a1268bf5db356270a19c61f	0	0	0	0	0	0	0	0	0	0	0	0	0	0	0	0	0	0	0	0	0	0	0	0	0	0	0	0	0	0	0	0	0	0	0	0	0	0	0	0	0	0	0	0	0	0	0	0	0
b63ba9f272fd8a730aa373f0fe8c469e	0	0	0	0	0	0	0	0	0	0	0	0	0	0	0	0	0	0	0	0	0	0	0	0	0	0	0	0	0	0	0	0	0	0	0	0	0	0	0	0	0	0	0	0	0	0	0	0	0
49c3c9d2a1a6331034c8ecbcbea42c5f	0	0	0	0	0	0	0	0	0	0	0	0	0	0	0	0	0	0	0	0	0	0	0	0	0	0	0	0	0	0	0	0	0	0	0	0	0	0	0	0	0	0	0	0	0	0	0	0	0
1aaed9d996e7c5943cfd315d48400537	0	0	0	0	0	0	0	0	0	0	0	0	0	0	0	0	0	0	0	0	0	0	0	0	0	0	0	0	0	0	0	0	0	0	0	0	0	0	0	0	0	0	0	0	0	0	0	0	0
8c2200b427e0838e862c315bb87733cf	0	0	0	0	0	0	0	0	0	0	0	0	0	0	0	0	0	0	0	0	0	0	0	0	0	0	0	0	0	0	0	0	0	0	0	0	0	0	0	0	0	0	0	0	0	0	0	0	0
246d48f74067c37d39b2acf49403878c	0	0	0	0	0	0	0	0	0	0	0	0	0	0	0	0	0	0	0	0	0	0	0	0	0	0	0	0	0	0	0	0	0	0	0	0	0	0	0	0	0	0	0	0	0	0	0.000250376	0	0
c463b09cbe355e18ff255dae861f6132	0	0	0	0	0	0	0	0	0	0	0	0	0	0	0	0	0	0	0	0	0	0	0	0	0	0	0	0	0	0	0	0	0	0	0	0	0	0	0	0	0	0	0	0	0	0	0	0	0
3c9511bffad8983ebe38ebb30514da5f	0	0	0	0	0	0.000908368	0	0	0	0	0	0	0	0	0.00138238	0	0	0	0	0	0	0	0	0.000935089	0	0	0	0	0	0	0	0	0	0	0	0	0	0	0	0	0	0	0	0	0	0	0	0	0
62ab05420e3200d8c048e61d3849a6bb	0	0	0	0	0	0	0	0	0	0	0	0	0	0	0	0	0	0	0	0	0	0	0	0	0	0	0	0	0	0	0	0	0	0	0	0	0	0	0	0	0	0	0	0	0	0	0	0	0
fb5c49296f51751684026d09b89b9206	0	0	0	0	0	0	0	0	0	0	0	0	0	0	0	0	0	0	0	0	0	0	0	0	0	0	0	0	0	0	0	0	0	0	0	0	0	0	0	0	0	0	0	0	0	0	0	0	0
5d784a8a7017041463002b3e4ef416f7	0	0	0	0	0	0	0	0	0	0	0	0	0	0	0	0	0	0	0	0	0	0	0	0	0	0	0	0	0	0	0	0	0	0	0	0	0	0	0	0	0	0	0	0	0	0	0	0	0
cba82258fdbcd042df9718bfb83c6f86	0	0	0	0	0	0	0	0	0	0	0	0	0	0	0	0	0	0	0	0	0	0	0	0	0	0	0	0	0	0	0	0	0	0	0	0	0	0	0	0	0	0	0	0	0	0	0	0	0
3e1ce3a189aabc5a7a696b16ec961fb5	0	0	0	0	0	0	0	0	0	0	0	0	0	0	0	0	0	0	0	0	0.00126562	0	0	0	0	0	0	0	0	0	0	0	0	0	0	0	0	0	0	0	0	0	0	0	0	0	0	0	0
78e9f75e41e4c378dcfe86cf9028af24	0	0	0	0	0	0	0	0	0	0	0	0	0	0	0	0	0	0	0	0	0	0	0	0	0	0	0	0	0	0	0	0	0	0	0	0	0	0	0	0	0	0	0	0	0	0	0	0	0
4b0e531b568d393f1c4f3e0cfa563300	0	0	0	0	0	0	0	0	0	0	0	0	0	0	0	0	0	0	0	0	0	0	0	0	0	0	0	0	0	0	0	0	0	0	0	0	0	0	0	0	0	0	0	0	0	0	0	0	0
1414eb2ccf6100e8707eb2519204009e	0	0	0	0	0	0	0	0	0	0	0	0	0	0	0	0	0	0	0	0	0	0	0	0	0	0	0	0	0	0	0	0	0	0	0	0.00302297	0	0	0	0	0	0	0	0	0	0	0	0	0
a3e79bfd9e5e6ce01962a8d3e9367e3a	0	0	0	0	0	0	0	0	0	0	0	0	0	0	0	0	0	0	0	0	0	0	0	0	0	0	0	0	0	0	0	0	0	0	0	0	0	0	0	0	0	0	0	0	0	0	0	0	0
47199c183f4d27c7804e873613602ecc	0	0	0	0	0	0	0	0	0	0	0	0	0	0	0	0	0	0	0	0	0	0	0	0	0	0	0	0	0	0	0	0	0	0	0	0	0	0	0	0	0	0	0	0	0	0	0	0	0
b8af54c753bd65aba1fa123f2044be4f	0	0	0	0	0.00807155	0	0	0	0	0	0	0	0	0	0	0	0	0	0	0	0	0	0	0	0	0	0	0	0	0	0	0	0	0	0	0	0	0	0	0	0	0	0	0	0	0	0	0	0
156143aad9e27026251e9db85bab2b21	0	0	0	0	0	0	0	0	0	0	0	0	0	0	0	0	0	0	0.0057912	0	0	0	0	0	0	0	0	0	0	0	0	0	0	0	0	0	0	0	0	0	0	0	0	0	0	0	0	0	0
716634553d42df484b6fd0fef6747f60	0	0	0	0	0	0	0	0	0	0	0	0	0	0	0	0	0	0	0	0	0	0	0.00580665	0	0	0	0	0	0	0	0	0	0	0	0	0	0	0	0	0	0	0	0	0	0	0	0	0	0
0ad6ecedb277c01c48439922230e52db	0	0	0	0	0	0	0	0	0	0.00114399	0	0	0	0	0	0	0	0	0	0	0	0	0	0	0.000471666	0	0	0	0.00220603	0	0	0	0	0	0	0	0	0	0	0	0	0	0	0	0	0	0	0	0
52f7e473698d5b1bdf4367b805601d44	0	0	0	0	0	0	0	0	0	0	0	0	0	0	0	0	0	0	0	0	0	0	0	0	0	0	0	0	0	0	0	0	0	0	0	0	0	0	0	0	0.00591858	0	0	0	0	0	0	0	0
cee460c0f7ed291297c4f8fb31ae7cc2	0	0	0	0	0	0	0	0	0	0	0	0	0	0	0	0	0	0	0	0	0	0	0	0	0	0	0	0	0	0	0	0	0	0	0	0	0	0	0	0	0	0	0	0	0	0	0	0	0
bc12382cf56ed69129258e3f9845c8dd	0	0	0	0	0	0	0	0	0	0	0	0	0	0	0	0	0	0	0	0	0	0	0	0	0	0	0	0	0	0	0	0	0	0	0	0	0	0	0	0	0	0	0	0	0	0	0	0	0
d5dcfd9e608013ff6ce5f437ad3548d6	0	0	0	0	0	0	0	0	0	0	0	0	0	0	0	0	0	0	0	0	0	0	0	0	0	0	0	0	0	0	0	0	0	0	0	0	0	0	0	0	0	0	0	0	0	0	0	0	0
c6da719f517ed2283dfe61b2db79a65f	0	0	0	0	0	0	0	0	0	0	0	0	0	0	0	0	0	0	0	0	0	0	0	0	0	0	0	0	0	0	0	0	0	0	0	0	0	0	0	0	0	0	0	0	0	0	0	0	0
df00d524079e056569c29d5ab8a83757	0	0	0	0	0	0	0	0	0	0	0	0	0	0	0	0	0	0	0	0	0	0	0	0	0	0	0	0	0	0	0	0	0	0	0	0	0	0	0	0	0	0	0	0	0	0	0	0	0
35b0564a2b2947532fb414f110526a44	0	0	0	0	0	0	0	0	0	0	0	0	0	0	0	0	0	0	0	0	0	0	0	0	0	0	0	0	0	0	0	0	0	0	0	0	0	0	0	0	0	0	0	0	0	0	0.0010015	0	0
7d81546303c77459c38f6afeab6434bd	0	0	0	0	0	0	0	0	0	0	0.000460951	0	0	0	0	0	0	0	0	0	0	0	0	0	0	0	0	0	0	0	0	0	0	0	0	0	0	0	0	0	0	0	0	0	0	0	0	0	0
71629f6e58e5f8bd2e7ad9df2ceca91b	0	0	0	0	0	0	0	0	0	0	0	0.00241034	0	0	0	0	0	0	0	0	0.00276855	0	0	0	0	0	0	0	0	0	0	0	0	0	0	0	0	0	0	0	0	0	0	0	0	0	0	0	0
61ecf718cb8607527bf750c736de3092	0	0	0	0	0	0	0	0	0	0	0	0	0	0	0	0	0	0	0	0	0	0	0	0	0	0	0	0	0	0	0	0	0	0	0	0	0	0	0	0	0	0	0	0	0	0	0	0	0
22fa31e90e954681d31f274f5365edbd	0	0.0101629	0	0	0	0	0	0	0	0	0	0	0	0	0	0	0	0	0	0	0	0	0	0	0	0	0	0	0	0	0	0	0	0	0	0	0	0	0	0	0	0	0	0	0	0	0	0	0
f23ce5b14ab3dd5039b1f078b1addec2	0	0	0	0	0	0	0	0	0	0	0	0	0	0	0	0	0	0	0	0	0	0	0	0	0	0	0	0.00692863	0	0	0	0	0	0	0	0	0	0	0	0	0	0	0	0	0	0	0	0	0
d086371f348e7f310a64fa44843cd638	0	0	0	0	0	0	0	0	0	0	0	0	0.00462318	0	0	0	0	0	0	0	0	0	0	0	0	0	0	0	0	0	0	0	0	0	0	0	0	0	0	0	0	0	0	0	0	0	0	0	0
da2d6e3090b3b9ac0e6d78f780e95cde	0	0	0	0	0	0	0	0	0	0	0	0	0	0	0	0	0	0	0	0	0	0	0	0	0	0	0	0	0	0	0	0	0	0	0	0	0	0	0	0	0	0	0	0	0	0	0	0	0
4ccaf417a76e7d605d38216594e9061a	0	0	0	0	0	0	0	0	0	0	0	0	0	0	0	0	0	0	0	0	0	0	0	0	0	0	0	0	0	0	0	0	0	0	0	0	0	0	0	0	0	0	0	0	0	0	0	0.00606212	0
a626fa6a883101ecf1346a4f0532fda9	0	0	0	0	0	0	0	0	0	0	0	0	0	0	0	0	0	0	0	0	0	0	0	0	0	0	0	0	0	0	0	0	0	0	0	0	0	0	0	0	0	0	0	0	0	0	0	0	0
9eb6dab69f642f16ff9460593a418e04	0	0	0	0	0	0	0	0	0	0	0	0	0	0	0	0	0	0	0	0	0	0	0	0	0	0	0	0	0	0	0	0	0	0	0	0	0	0	0	0	0	0	0	0	0	0	0	0	0
18f0893b8aff10815b52563d97031158	0	0	0	0	0	0	0	0	0	0	0	0	0	0	0	0	0	0	0	0	0	0	0	0	0	0	0	0	0	0	0	0	0	0	0	0	0	0	0	0	0	0	0	0	0	0	0	0	0
f8b345361ec08b3e69af661766a1047e	0	0	0	0	0.0013089	0	0	0	0	0	0	0	0	0	0	0	0	0.00103009	0	0	0	0	0	0	0	0	0	0	0	0	0	0	0	0	0	0	0	0	0	0	0	0	0	0	0	0	0	0	0
aa2e93623b6244e285eac645d4d1c506	0	0	0	0	0	0	0	0	0	0	0	0	0	0	0	0	0	0	0	0	0	0	0	0	0	0	0	0	0	0	0	0	0	0	0	0	0	0	0	0	0	0	0	0	0	0	0	0	0
890e3ca6e3701f0ad965cd68753cbc70	0	0	0	0	0	0	0	0.00760376	0	0	0	0	0	0	0	0	0	0	0	0	0	0	0	0	0	0	0	0	0	0	0	0	0	0	0	0	0	0	0	0	0	0	0	0	0	0	0	0	0
9529bb25b3862d0e1cacc91f14125e02	0	0	0	0	0	0	0	0	0	0	0	0	0	0	0	0	0	0	0	0	0	0	0	0	0	0	0	0	0	0	0	0	0	0	0	0	0	0	0	0	0	0	0	0	0	0	0	0	0
35ba439a768a5338aeff3fec976bfe30	0	0	0	0	0	0	0	0	0	0	0	0	0	0	0	0	0	0	0	0	0	0	0	0	0	0	0	0	0	0	0	0	0	0	0	0	0.00833719	0	0	0	0	0	0	0	0	0	0	0	0
58dbbd858be5b5b57ea9d90cd292252a	0	0	0	0	0	0	0	0	0	0	0	0	0	0	0	0	0	0	0	0	0	0	0	0	0	0	0	0	0	0	0	0	0	0	0	0	0	0	0	0	0	0	0	0	0	0	0	0.00240824	0
9e5867ddb84370cbf1408d65e6839c85	0	0	0	0	0	0	0	0	0	0	0	0	0	0	0	0	0	0	0	0	0	0	0	0	0	0	0	0	0	0	0	0	0	0	0	0	0	0	0	0	0	0	0	0	0	0	0	0	0
4b2798350909d79bec154551dc74701d	0	0	0	0	0	0	0	0	0	0	0	0	0	0	0	0	0	0	0	0	0	0	0	0	0	0	0	0	0	0	0	0	0	0	0	0	0	0	0	0	0	0	0	0	0	0	0	0	0
7f36409c9c3bf31a82d4e6189bf813de	0	0	0	0	0	0	0	0	0	0	0	0	0	0	0	0	0	0	0	0	0	0	0	0	0	0	0	0	0	0	0	0	0	0	0	0	0	0	0	0	0	0	0	0	0	0	0	0	0
3e56dd9009e61d30795acab9b0f04711	0	0	0	0	0	0	0	0	0	0	0	0	0	0	0	0	0	0	0	0	0	0	0	0	0	0	0	0	0	0	0	0	0	0	0	0	0	0	0	0	0	0	0	0	0	0	0	0	0
b12aca8d8e73e994748e716fcc7a6d78	0	0	0	0	0	0	0	0	0	0	0	0	0	0	0	0	0	0	0	0	0	0	0	0	0	0	0	0	0	0	0	0	0	0	0	0	0	0	0	0	0	0	0	0	0	0	0	0	0
795194c4a6c2ea5612ce41c8779882fc	0	0	0	0	0	0	0	0	0	0	0	0	0	0	0	0	0	0	0	0	0	0	0	0	0	0	0	0	0	0	0	0	0	0	0	0	0	0	0	0	0	0	0	0	0	0	0	0	0
8b27ce5cc02397db3d59cfbd392f3c31	0	0	0	0	0	0	0	0	0	0	0	0	0	0	0	0	0	0	0	0	0	0	0	0	0	0	0	0	0	0	0	0	0	0	0	0	0	0	0	0	0	0	0	0	0	0	0	0	0
1548e7521da157ba9b178d3452215ac9	0	0	0	0	0	0	0	0	0	0	0	0	0	0	0	0	0	0	0	0	0	0	0	0	0	0	0	0	0	0	0	0	0	0	0	0	0	0	0	0	0	0	0	0	0.00045018	0	0	0	0
e45ae0e262509718bc305927142f86a9	0	0	0	0	0	0	0	0	0	0	0	0	0	0	0	0	0	0	0	0	0	0	0	0	0	0	0	0	0	0	0	0	0	0	0	0	0	0	0	0	0	0	0	0	0	0	0	0	0
81b6bfa59fd04d757338f0c37ed65721	0	0	0	0	0	0	0	0.00749815	0	0	0	0	0	0	0	0	0	0	0	0	0	0	0	0	0	0	0	0	0	0	0	0	0	0	0	0	0	0	0	0	0	0	0	0	0	0	0	0	0
e1e2f3ed645ceeedbf60e48652fb5e5c	0	0	0	0	0	0	0	0	0	0	0	0	0	0	0	0	0	0	0	0	0	0	0.00557125	0	0	0	0	0	0	0	0	0	0	0	0	0	0	0	0	0	0	0	0	0	0	0	0	0	0
eafb54abb07fef46e70f4417ff9c0763	0	0	0	0	0	0	0	0	0	0	0	0	0	0	0	0	0	0	0	0	0	0	0	0	0	0	0	0	0	0	0	0	0	0	0	0	0	0	0	0	0	0	0	0	0	0	0	0	0
eddb2404be63c8682e1e93ad129c8546	0	0	0	0	0	0	0	0	0	0	0	0	0	0	0	0	0	0	0	0	0	0	0	0	0	0	0	0	0	0	0	0	0	0	0	0	0	0	0	0	0	0	0.00123409	0.00304527	0	0	0	0	0
f9aa8d1cb594a4070932c30fe763cc15	0	0	0	0	0	0	0	0	0	0	0	0	0	0	0	0	0	0	0	0	0	0	0	0	0	0	0	0	0	0	0	0	0	0	0	0	0	0	0	0	0.00567864	0	0	0	0	0	0	0	0
20f39b6e350f61e9435542e6248d8c9d	0	0	0	0	0	0	0	0	0	0	0	0	0	0	0	0	0	0	0	0	0	0	0	0	0	0	0	0	0	0	0	0	0	0	0	0	0	0	0	0	0	0	0	0	0	0	0	0	0
a51474a08470a5271d85af0193ee7ddb	0	0	0	0	0	0	0	0	0	0	0	0	0	0	0	0	0	0	0	0	0	0	0	0	0	0	0	0	0	0	0	0	0	0	0	0	0	0	0	0	0	0	0	0	0	0	0	0	0
6d51d9a1015c50426a7dc2fab455bff0	0	0	0	0	0	0	0	0	0.000210408	0	0	0	0	0	0	0	0	0	0	0	0	0	0	0	0	7.08767e-05	0	0	0	0	0.00400894	0	0	0	0	0	0	0	0	0	0	0	0	0	0	0.000252695	0	0	0
0b174dff5ba7833a99c6eb21a0cdcf46	0	0	0.0023166	0.00166049	0	0	0	0	0	0	0	0	0	0	0	0	0	0	0	0	0	0	0	0	0	0	0	0	0	0	0	0	0	0	0	0	0	0	0	0	0	0	0	0.00106996	0	0	0	0	0
92e6ba0d7cdc3e22b7b40d270c40eaa3	0	0	0	0	0	0	0	0	0	0	0	0	0	0	0	0	0	0	0	0	0	0	0	0	0	0	0	0	0	0	0	0	0	0	0	0	0	0	0	0	0	0	0	0	0	0	0	0	0
aca06e7375978c8c1055ea2cea1e4146	0	0	0	0	0	0	0	0	0	0	0	0	0	0	0	0	0	0	0	0	0	0	0	0	0	0	0	0	0	0	0	0	0	0	0	0	0	0	0	0	0	0	0	0	0	0	0	0	0
da0f069af4e36dbd66674f46564225b5	0	0	0	0	0	0	0	0	0	0	0	0	0	0	0	0	0	0	0	0	0	0	0	0	0	0	0	0	0	0	0	0	0	0	0	0	0	0	0	0	0	0	0	0	0	0	0	0	0
1711b655701ab521f6d3dafa8f66d4a0	0	0	0	0	0	0	0	0	0	0	0	0	0	0	0	0	0	0	0	0	0	0	0	0	0	0	0	0	0	0	0	0	0	0	0	0	0	0	0	0	0	0	0	0	0	0	0	0	0
99fad4f1aca4706f9eb3fbb84e11ffe7	0	0	0	0	0	0	0	0	0	0	0	0	0	0	0	0	0	0	0	0	0	0	0	0	0	0	0	0	0	0	0	0	0	0	0	0	0	0	0	0	0	0	0	0	0	0	0	0	0
274902a0c338d2ec653527af5ecdd9c3	0	0	0	0	0	0	0	0	0	0	0	0	0	0	0	0	0	0	0	0	0	0	0	0	0	0	0	0	0	0	0	0	0	0	0	0	0	0	0	0	0	0	0	0	0	0	0	0	0
7ffa60dae92c76f6e63c7b9292d5ffcc	0	0	0	0	0	0	0	0	0	0	0	0	0	0	0	0	0	0	0	0	0	0	0	0	0	0	0	0	0	0	0	0	0	0	0	0	0	0	0	0	0	0	0	0	0	0	0	0	0
08ed62642d838e2730b3270488d598b5	0	0	0	0	0	0	0	0	0.000490952	0	0	0	0	0	0	0	0	0	0.00117389	0	0	0	0	0	0	0	0	0.00322703	0	0	0	0	0	0	0	0	0	0	0	0	0	0	0	0	0	0	0	0	0
420ee4058440ad5d7fec2ab456e93d4a	0	0	0	0	0	0	0	0	0	0	0	0	0	0	0	0	0.00489647	0	0	0	0	0	0	0	0	0	0	0	0	0	0	0	0	0	0	0	0	0	0	0	0	0	0	0	0	0	0	0	0
c3caac0ea278efbf8d1c04b9ab272634	0	0	0	0	0	0	0	0	0	0	0	0	0	0	0	0	0	0	0	0	0	0	0	0	0	0	0	0	0	0	0	0	0	0	0	0	0	0	0	0	0	0	0	0	0	0	0	0	0
5e258396b1398926ebc0b237a08b9029	0	0	0	0	0	0	0	0	0	0	0	0	0	0	0	0	0	0	0	0	0	0	0	0	0	0	0	0	0	0	0	0	0	0	0	0	0	0	0	0	0	0	0	0	0	0	0	0	0
914d4b38c5993bcfc89a7e1133a83c2f	0	0	0	0	0	0	0	0	0	0	0	0	0	0	0	0	0	0	0	0	0	0	0	0	0	0	0	0	0	0	0	0	0	0	0	0	0	0	0	0	0	0	0	0	0	0	0	0	0
088fddc05c421babeb7bc90e30cd0339	0	0	0	0	0	0	0	0	0	0	0	0	0	0	0	0	0	0	0	0	0	0	0	0	0	0	0	0	0	0	0	0	0	0	0	0	0	0	0	0	0	0	0	0	0	0	0	0	0
fc2bc84dd903edbc341cc685decca8fa	0	0	0	0	0	0	0	0	0	0	0	0	0	0	0	0	0	0	0	0	0	0	0	0	0	0	0	0	0	0	0	0	0	0	0	0	0	0	0	0	0	0	0	0	0	0	0	0	0
ff3ed46fe6d156c6db2a7fc340c64a22	0	0	0	0	0	0	0	0	0	0	0	0	0	0	0	0	0	0	0	0	0	0	0	0	0	0	0	0	0	0	0	0	0	0	0	0	0	0	0	0	0	0	0	0	0	0	0	0	0
480f0dad7a386dfc1f43fb932e111d0e	0	0	0	0	0	0	0	0	0	0	0	0	0	0	0	0	0	0	0	0	0	0	0	0	0	0	0	0	0	0	0	0	0	0	0	0	0	0	0	0	0	0	0	0	0	0	0	0	0
f40e278fafbb12dfa572ff5ec84529bf	0	0	0	0	0	0	0	0	0	0	0	0	0	0	0	0	0	0	0	0	0	0	0	0	0	0	0	0	0	0	0	0	0	0	0	0	0	0	0	0	0	0	0	0	0	0	0	0	0
dfaa666943549cb88e89c8c70e3d99f7	0	0	0	0	0	0	0	0	0	0	0	0	0	0	0	0	0	0	0	0	0	0	0	0	0	0	0	0	0	0	0	0	0	0	0	0	0	0	0	0	0	0	0	0	0	0	0	0	0
06c3c69d60d3748b74be6b07c1cc0658	0	0	0	0	0	0	0	0	0	0	0	0	0	0	0	0	0	0	0	0	0	0	0	0	0	0	0	0	0	0	0	0	0	0	0	0	0	0	0	0	0	0	0	0	0	0	0	0	0
f1ce20e26f5ba5044e10d0ca213795b4	0	0	0	0.000766381	0	0	0	0	0	0	0	0.000771307	0	0	0	0	0	0	0	0	0	0	0	0	0	0	0	0	0	0	0	0	0	0	0	0	0.000694766	0	0	0	0	0.00042633	0	0	0	0.000505391	0	0	0
f9f774908c606cde86a0342d05aae5cb	0	0	0	0	0	0	0	0	0	0	0	0	0	0	0	0	0	0	0	0	0	0	0	0	0	0	0	0	0	0	0	0	0	0	0	0	0	0	0	0	0	0	0	0	0	0	0	0	0
283b3b7703508f719b7552ae7987bdfc	0	0	0	0	0	0	0	0	0.000420816	0	0	0	0	0	0.000383995	0	0	0	0	0	0	0	0	0	0	0	0	0	0	0	0	0	0	0	0	0	0	0	0	0	0	0	0	0	0	0	0	0	0.000695604
d4a4caa8a58d1223001fe4a27cef34af	0	0	0	0	0	0	0	0	0	0	0	0	0	0	0	0	0	0	0	0	0	0	0	0	0	0	0	0	0	0	0	0	0	0	0	0	0	0	0	0	0	0	0	0.00164609	0.00022509	0	0	0	0
b32eea8e6085a1b07e743df66c40efda	0	0	0	0	0	0	0	0	0	0	0	0	0	0	0	0	0	0	0	0	0.000395507	0	0	0	0	0	0	0	0	0	0	0	0	0	0	0	0	0	0	0	0	0	0	0	0.00052521	0	0	0.00091347	0
2a853bdab1cdfa0b84508e31eea51dd9	0	0	0	0	0	0	0	0	0	0	0	0	0	0	0	0	0	0	0	0	0	0	0	0	0	0	0	0	0	0	0	0	0	0	0	0	0	0	0	0	0	0	0	0	0	0	0	0	0
3fe5aa31936cd60a0eb62e31e2a1d058	0.0110737	0	0	0	0	0	0	0	0	0	0	0	0	0	0	0	0	0	0	0	0	0	0	0	0	0	0	0	0	0	0	0	0	0	0	0	0	0	0	0	0	0	0	0	0	0	0	0	0
d12e8b5969caa07ceb72b734a1b4c692	0	0	0	0	0	0	0	0	0	0	0	0	0	0	0.00153598	0	0	0	0	0	0	0	0	0	0	0	0	0	0	0	0	0	0	0	0	0	0	0	0	0	0	0	0	0	0	0	0	0	0
88547a38643ee66a5674e13a0b644918	0	0	0	0	0	0	0	0	0	0	0	0	0	0	0	0	0	0	0	0	0	0	0	0	0	0	0	0	0	0	0	0	0	0	0	0	0	0	0	0	0	0	0	0	0	0	0	0	0
e4d4829fe6d3db52ca268fd3fc8af2d6	0	0	0	0	0	0	0	0	0	0	0	0	0	0	0	0	0	0	0	0	0	0	0	0	0	0	0	0	0	0	0	0	0	0	0	0	0	0	0	0	0	0	0	0	0	0	0	0	0
9bfa25fe6110f1b9d131d04ca6ca6fb1	0	0	0	0	0	0	0	0	0	0	0	0	0	0	0	0	0	0	0	0	0	0	0	0	0	0	0	0	0	0	0	0	0	0	0	0	0	0	0	0	0	0	0	0	0	0	0	0	0
9090c50db08499913bcb06985ab18afe	0	0	0	0	0	0	0	0	0	0	0	0	0	0	0	0	0	0	0	0	0	0	0	0	0	0	0	0	0	0	0	0	0	0	0	0	0	0	0	0	0	0	0	0	0	0	0	0	0
01a261519cea13a53b0dbf77cb67784f	0	0	0	0	0	0	0	0	0	0	0	0	0	0	0	0	0	0	0	0	0	0	0	0	0	0	0	0	0	0	0	0	0	0	0	0	0	0	0	0	0	0	0	0	0	0	0	0	0
26edaae01810e4139972aef53d750c6b	0	0	0	0	0	0	0	0	0	0	0	0	0	0	0	0	0	0	0	0	0	0	0	0	0	0	0	0	0	0	0	0	0	0	0	0	0	0	0	0	0	0	0	0	0	0	0	0	0
1c9c417908e6f272089c8339b0360b11	0	0	0	0	0	0	0	0	0	0	0	0	0	0	0	0	0	0	0	0	0	0	0	0	0	0	0	0	0	0	0	0	0	0	0	0	0	0	0.000721616	0	0	0	0	0	0	0	0	0	0
aa8cd70b99b86e77d7f34a13c2bf1d45	0	0	0	0	0	0	0	0	0	0	0	0	0	0	0	0	0	0	0	0	0	0	0	0	0	0	0	0	0	0	0	0	0	0	0	0	0	0	0	0	0	0	0	0	0	0	0	0	0
bb47fcd3bba3eaa491819284cd4003f7	0	0	0	0	0	0	0	0	0.00035068	0	0	0	0	0	0	0	0	0	0	0	0	0	0	0	0	0	0	0	0	0	0	0	0	0	0	0	0	0	0	0	0.000719827	0	0	0	0	0	0.00212819	0	0
ba7b5584a6dece4a67a7750cd6068730	0	0	0	0	0	0	0	0	0	0	0	0	0	0	0	0	0	0	0	0	0	0	0	0	0	0	0	0	0	0	0	0	0	0	0	0	0.0020843	0	0	0	0	0	0	0	0	0	0	0	0
e6926fb909fa08f00efae29cc7e85146	0	0	0	0	0	0	0	0	0	0	0	0	0	0	0	0	0	0	0	0	0	0	0	0	0	0	0	0	0	0	0	0	0	0	0	0	0	0	0	0	0	0	0	0	0	0	0	0	0
9959c7a2dad044ee3cf1929b719b7023	0.0109132	0	0	0	0	0	0	0	0	0	0	0	0	0	0	0	0	0	0	0	0	0	0	0	0	0	0	0	0	0	0	0	0	0	0	0	0	0	0	0	0	0	0	0	0	0	0	0	0
0fe9e894ce4b80ae23147d17f5ac2a55	0	0	0	0	0	0	0	0	0	0	0	0	0	0	0	0	0	0	0	0	0	0	0	0	0	0	0	0	0	0	0	0	0	0	0	0	0	0	0	0	0	0	0	0	0	0	0	0	0
c7c320454785ebd76fbac809b307f7b6	0	0	0	0	0	0	0	0	0	0	0	0	0	0	0	0	0	0	0	0	0	0	0	0	0	0	0	0	0	0	0	0	0	0	0	0	0	0	0	0	0	0	0	0	0	0	0	0	0
6bc6e49b93969886d399843512f27608	0	0	0	0	0	0	0	0	0	0	0	0	0	0	0.00522233	0	0	0	0	0	0	0	0	0	0	0	0	0	0	0	0	0	0	0	0	0	0	0	0	0	0	0	0	0	0	0	0	0	0
813d0d1bf977d7d010c973c3ae653cfc	0	0	0	0	0	0	0	0	0	0	0	0	0	0	0	0	0	0	0	0	0	0	0	0	0	0	0	0	0	0	0	0	0	0	0	0	0	0	0	0	0	0	0	0	0	0	0	0	0
63805256f51a639caf0a4ac1b3a26f11	0	0	0	0	0	0	0	0	0	0	0	0	0	0	0	0	0	0	0	0	0	0	0	0	0	0	0	0	0	0	0	0	0	0	0	0	0	0	0	0	0	0	0	0	0	0	0	0	0
a33ef33399aa88d2d773da90b65f4004	0	0	0	0	0	0	0	0	0	0	0	0	0	0	0	0	0	0	0	0	0	0	0	0	0	0	0	0	0	0	0	0	0	0	0	0	0	0	0	0	0	0	0	0	0	0	0	0	0
f8966da3712f5b124247a9366c7af27c	0	0	0	0	0	0	0	0	0	0	0	0	0	0	0	0	0	0	0	0	0	0	0.000784683	0	0	0	0	0	0	0	0	0	0	0	0	0	0	0.000404204	0	0	0	0	0	0	0	0	0	0	0
da355aba8256e89e3602c9c8855c0c65	0	0	0	0	0	0	0	0	0	0	0	0	0	0	0	0	0	0	0	0	0	0	0	0	0	0	0	0	0	0	0	0	0	0	0	0	0	0	0	0	0	0	0	0	0	0	0	0	0
ed8e8eea069dd6999ec9b59b3d1508ea	0	0	0	0	0	0	0	0	0	0	0	0	0	0	0	0	0	0	0	0	0	0	0	0	0	0	0	0	0	0	0	0	0.00476224	0	0	0	0	0	0	0	0	0	0	0	0	0	0	0	0
57bfe2e99e135f51501f0e23eb8bba39	0	0	0	0	0	0	0	0	0	0	0	0	0	0	0.00514553	0	0	0	0	0	0	0	0	0	0	0	0	0	0	0	0	0	0	0	0	0	0	0	0	0	0	0	0	0	0	0	0	0	0
3c3e6a87047097f49e2107f75f4fa082	0	0	0	0	0	0	0	0	0	0	0	0	0	0	0	0	0	0	0	0	0	0	0	0	0	0	0	0	0	0	0	0	0	0	0	0	0	0	0	0	0	0	0	0	0	0	0	0	0
e6517b0aa690a8c4fb64e0be9b9576c2	0	0	0	0	0	0	0	0	0	0	0	0	0	0	0	0	0	0	0	0	0	0	0	0	0	0	0	0	0	0	0	0	0	0	0	0.010127	0	0	0	0	0	0	0	0	0	0	0	0	0
ab93e3c73ef791f6b849a62476960475	0	0	0	0	0	0	0	0	0	0	0	0	0	0	0	0	0	0	0	0	0	0	0	0	0	0	0	0	0	0	0	0	0	0	0	0	0	0	0	0	0	0	0	0	0	0	0	0	0
06ad7b7155026c319289e8fec5a3c297	0	0	0	0	0	0	0	0	0	0	0	0	0	0	0	0	0	0	0	0	0	0	0	0	0	0	0	0	0	0	0	0	0	0	0	0	0	0	0	0	0	0	0	0	0	0	0	0.00473343	0
1e97f2f0a7c062a26886131222ad7fd0	0	0	0	0	0	0	0	0	0	0	0	0	0	0	0	0	0	0	0	0	0	0	0	0	0	0	0	0	0	0	0	0	0	0	0	0	0	0	0	0	0	0	0	0	0	0	0	0	0
72429688d4fd9e7066377468c8019fba	0	0	0	0	0	0	0	0	0	0	0	0	0	0	0	0	0	0	0	0	0	0	0	0	0	0	0	0	0	0	0	0	0	0	0	0	0	0	0	0	0	0	0	0	0	0	0	0	0
485778cfe64e6dad7e5ad32cf57c4516	0	0	0	0	0	0	0	0	0	0	0	0	0	0	0	0	0	0	0	0	0	0	0	0	0	0	0	0	0	0	0	0	0	0	0	0	0	0	0	0	0	0	0	0	0	0	0	0	0
5d335c3b385637517f1706065e0630af	0	0	0	0	0	0	0	0	0	0	0	0	0	0	0	0	0	0	0	0	0	0	0	0	0	0	0	0	0	0	0	0	0	0	0	0	0	0	0	0	0	0	0	0	0	0	0	0	0
c2a24b6c6e517f8cffd87293de4257bc	0	0	0	0	0	0	0	0	0	0	0	0	0	0	0	0	0	0	0	0	0	0	0	0	0	0	0	0	0	0	0	0	0	0	0	0	0	0.00034646	0.000801796	0	0.000559866	0	0	0	0	0	0	0	0
984c6901c883c925e9f557274d491eb1	0	0	0	0	0	0	0	0	0	0	0	0	0	0	0	0	0	0	0	0	0	0	0	0	0	0	0	0	0	0	0	0	0	0	0	0	0	0	0	0	0	0	0	0	0	0	0	0	0
5b04e4cfa7f6b1472a84ef4685b3e0ee	0	0	0	0	0	0	0	0	0	0	0	0	0	0	0	0	0	0	0	0	0	0	0	0	0.00222357	0	0	0	0	0	0	0	0	0	0	0	0	0	0	0	0	0	0	0	0	0	0	0	0
216b7b27eefc659f5c3d01ea713e2479	0	0	0	0	0	0	0	0	0	0	0	0	0	0	0	0	0	0	0	0	0	0	0	0	0	0	0	0	0	0	0	0	0	0	0	0	0	0	0	0	0	0	0.00146548	0	0	0	0	0	0
c5380e7447b627f148c5ae3747dcc9cb	0	0	0	0	0	0	0	0	0	0	0	0	0	0	0	0	0	0	0	0	0	0	0	0	0	0	0	0	0	0	0	0	0	0	0	0	0	0	0	0	0	0	0	0	0	0	0	0	0
acc2079a36784e95c8a63e88420099a9	0	0	0	0	0	0	0	0	0	0	0	0	0	0	0	0	0	0	0	0	0	0	0	0	0	0	0	0	0	0	0	0	0	0	0	0	0	0	0	0	0	0	0	0	0	0	0	0	0
592d827eb49fd0dffc22b7009b8ba950	0	0	0	0	0	0	0	0	0	0	0	0	0	0	0	0	0	0	0	0	0	0	0	0	0	0	0	0	0	0	0	0	0	0	0	0	0	0	0	0	0	0	0	0	0	0	0.0041312	0	0
6513a0ca58fe74415561dc592a7e791d	0	0	0	0	0	0	0	0	0	0	0	0	0	0	0	0	0	0	0	0	0	0	0	0	0	0	0	0	0	0	0	0	0	0	0	0	0	0	0	0	0	0	0	0	0	0	0	0	0
53ab7b2f6bcf77861d677cf70a5766a4	0	0	0	0	0	0	0	0	0	0	0	0	0	0	0	0	0	0	0	0	0	0	0	0	0	0	0	0	0	0	0	0	0	0	0	0	0	0	0	0	0	0	0	0	0	0	0	0	0
3a1d40efbf074d058de076e8026a06e7	0	0	0	0	0	0	0	0	0	0	0	0	0	0	0	0	0	0	0	0	0	0	0	0	0	0	0	0	0	0	0	0	0	0	0	0	0	0	0	0	0	0	0	0	0	0	0	0	0
640a21c3a14a5f6883500558f2b5233a	0	0	0	0	0	0	0	0	0	0	0	0	0	0	0	0	0	0	0	0	0	0	0	0	0	0	0	0	0	0	0	0	0	0	0	0	0	0	0	0	0	0	0	0	0	0	0	0	0
ddaf174cbf6a3f226758b7a45519065c	0	0	0	0	0	0	0	0	0	0	0	0	0	0	0	0	0	0	0	0	0	0	0	0	0	0	0	0	0	0	0	0	0	0	0	0	0	0	0	0	0	0	0	0	0	0	0	0	0
621494b0343609b9388228722a7d0f53	0	0	0	0	0	0	0	0	0	0	0	0	0	0	0	0	0	0	0	0	0	0	0	0	0	0	0	0	0	0	0	0	0	0	0	0	0	0	0	0	0	0	0	0	0	0	0	0	0
2fe5130eb5220668b6723cdd81b49964	0	0	0	0	0	0	0	0	0	0	0	0.000385654	0	0	0	0	0	0	0	0	0	0	0	0	0	0	0	0	0	0	0	0	0	0	0	0	0	0.000288717	0	0	0	0	0	0	0.00120048	0	0	0	0
fefc32294dd0e8733a2b0f994ffc5b89	0	0	0.00108108	0	0	0	0	0	0.000490952	0	0	0	0	0.0002911	0	0	0	0	0	0	0	0	0	0	0	0	0	0	0	0	0	0	0	0	0	0	0.00081056	0	0	0	0	0	0	0	0	0	0	0	0
5a442717c12573a7142ce5713eacf151	0	0	0	0	0	0	0	0	0	0	0	0	0	0	0	0	0	0	0	0	0	0	0	0	0	0	0	0	0	0	0	0	0	0	0	0	0	0	0	0	0	0	0	0	0	0	0	0	0
0f12c49b4becbee5c1f20e72ac47f4f1	0	0	0	0	0	0	0	0	0	0	0	0	0	0	0	0	0	0	0	0	0	0	0	0	0	0	0	0	0	0	0	0	0	0	0	0	0	0	0	0	0	0	0	0	0	0	0	0	0
b2c587abec2ba17be9a980c31bf7d191	0	0	0	0	0	0	0	0	0	0	0	0	0	0	0	0	0	0	0	0	0	0	0	0	0	0	0	0	0	0	0	0	0	0	0	0	0	0	0	0	0	0	0	0	0	0	0	0	0
aee877dcdaf5a8383747907f1f6009ae	0	0	0	0	0	0	0	0	0	0	0	0	0	0	0	0	0	0	0	0	0	0	0	0	0	0	0	0	0	0	0	0	0	0	0	0	0	0	0	0	0	0	0	0	0	0	0	0	0
a2aed965f819075bf475a7091f10a79c	0	0	0	0	0	0	0	0	0	0	0	0	0	0	0	0	0	0	0	0	0	0	0	0	0	0	0	0	0	0	0	0	0	0	0	0	0	0	0	0	0	0	0	0	0	0	0	0	0
20fca32fad7aacb7207b8132d599bda7	0	0	0	0	0	0	0	0	0	0	0	0	0	0	0	0	0	0	0	0	0	0	0	0	0	0	0	0	0	0	0	0	0	0	0	0	0	0	0	0.00623322	0	0	0	0	0	0	0	0	0
602ac0c9b7f51235173d182d503bd626	0	0	0	0	0	0	0	0	0	0	0	0	0	0	0	0	0	0	0	0	0	0	0	0	0	0	0	0	0	0	0	0	0	0	0	0	0	0	0	0	0	0	0	0	0	0	0	0	0
08b2a9d2b38608e0c93b9b8f291e0735	0	0	0	0	0	0	0	0	0	0	0	0	0	0	0	0	0	0	0	0	0	0	0	0	0	0	0	0	0	0	0	0	0	0	0	0	0	0	0	0	0	0	0	0	0	0	0	0	0
bd7298044e0f139b554918328e743c7c	0	0	0	0	0	0	0	0	0	0	0	0	0	0	0	0	0	0	0	0	0	0	0	0	0	0	0	0	0	0	0	0	0	0	0	0	0	0	0	0	0	0	0	0	0	0	0	0	0
a2fc0a01233b11b37fe7e31cec588604	0	0	0	0	0	0	0	0	0	0	0	0	0	0	0	0	0	0	0	0	0	0	0	0	0	0	0	0	0	0	0	0	0	0	0	0	0	0	0	0	0	0	0	0	0	0	0	0	0
6423b8e09d4d30582116ef11ce9803b5	0	0	0	0	0	0	0	0	0	0	0	0	0	0	0	0	0	0	0	0	0	0.00339655	0	0	0	0	0	0	0	0	0	0	0	0	0	0	0	0	0	0	0	0	0	0	0	0	0	0	0
7034fc23fcb8b1900d1ea079c71fe393	0	0	0	0	0	0	0	0	0	0	0	0	0	0	0	0	0	0	0	0	0	0	0	0	0	0	0	0	0	0.00385658	0	0	0	0	0	0	0	0	0	0	0	0	0	0	0	0	0	0	0
a59b4dd8c68ced1a21372dda453d3bd9	0	0	0	0	0	0	0	0	0	0	0	0	0	0	0	0	0	0	0	0	0	0	0	0	0	0	0	0	0	0	0	0	0	0	0	0	0	0	0	0	0	0	0	0	0	0	0	0	0
f8d8d35d8a717b2514e3bf739faf322c	0	0	0	0	0	0	0	0	0	0	0	0	0	0	0	0	0	0	0	0	0	0	0	0	0	0	0	0	0	0	0	0	0	0	0	0	0	0	0	0	0	0	0	0	0	0	0	0	0
a7f37ba2fcfbc5a19bc3bb1f493422d4	0	0	0	0	0	0	0	0	0	0	0	0	0	0	0	0	0	0	0	0	0	0	0	0	0	0	0	0	0	0	0	0	0	0	0	0	0	0	0	0	0	0	0	0	0	0	0	0	0
d8ed1cdeaeea380357831edfadbc8562	0	0	0	0	0	0	0	0	0	0	0	0	0	0	0	0	0	0	0	0	0	0	0	0	0	0	0	0	0	0	0	0	0	0	0	0	0	0	0	0	0	0	0.00131122	0	0	0	0	0	0
46eeb8f19b101a7f2b41fe1e1bfaf877	0	0	0	0	0	0	0	0	0	0	0	0	0	0	0	0	0	0	0	0	0	0	0	0	0	0	0	0	0	0	0	0	0	0	0	0	0	0	0	0	0	0	0	0	0	0	0	0	0
68f5b9f37221ae7d3cf0bf93dd4f186e	0	0	0	0	0	0	0	0	0	0	0	0	0	0	0	0	0	0	0	0	0	0	0	0	0	0	0	0	0	0	0	0	0	0	0	0	0	0	0	0	0	0	0	0	0	0	0	0	0
d87b02d476f9b6be9ee928e9d562212e	0	0.000835306	0	0	0	0	0	0	0	0	0	0	0	0	0	0.00034659	0	0	0	0	0	0	0	0	0.000404285	0	0	0	0	0	0	0	0	0	0.00203274	0	0	0.00034646	0	0	0	0	0	0	0	0	0	0	0
33767e71b17978b929ca7e515e7d6034	0	0	0	0	0	0	0	0	0	0	0	0	0.00120329	0	0	0	0	0	0	0	0	0	0	0	0	0	0	0	0	0	0	0	0	0	0	0	0	0	0	0	0	0	0	0	0	0	0	0	0
e7c11ac0c6fd069b9bf5ceba6571b481	0	0	0	0	0	0	0	0	0	0	0	0	0	0	0	0	0	0	0	0	0	0	0	0	0	0	0	0	0	0	0	0	0	0	0	0	0	0	0	0	0	0	0	0	0	0	0	0	0
16affda89538ebb6c6df33718f5012b7	0	0	0	0	0	0	0	0	0	0	0	0	0	0	0	0	0	0	0	0	0	0	0	0	0	0	0	0	0	0	0	0	0	0	0	0	0	0	0	0	0	0	0	0	0	0	0	0	0
9d5bdbdc134d20c5f25ff624bad1609b	0	0	0	0	0	0	0	0	0	0	0	0	0	0	0	0	0	0	0.00133041	0.00406908	0	0	0	0	0	0	0	0	0	0	0	0	0	0	0	0	0	0	0	0	0	0	0	0	0	0	0	0	0
971afb8e6cb0c2aecce4670ece13ca7f	0	0	0	0	0	0	0	0	0	0	0	0	0	0	0	0	0	0.00463542	0	0	0	0	0	0	0	0	0	0	0	0	0	0	0	0	0	0	0	0	0	0	0	0	0	0	0	0	0	0	0
71fd33b452796f3d38ba2ae8f72e7b3f	0	0	0	0	0	0	0	0	0.00266517	0	0	0	0	0	0	0	0	0	0	0	0	0	0	0	0	0	0	0	0	0	0	0	0	0	0	0	0	0	0	0	0	0	0	0	0	0.0021058	0	0	0
54156e3caf007b77456d1b7962d52394	0	0	0	0	0	0	0	0	0	0	0	0	0	0	0	0	0	0	0	0	0	0	0	0	0	0	0	0.0059795	0	0	0	0	0	0	0	0	0	0	0	0	0	0	0	0	0	0	0	0	0
4ae98499232fab7b5e57f793fbbafbb9	0	0	0	0	0	0	0	0	0	0	0	0	0	0	0	0	0	0	0	0	0	0	0	0	0	0	0	0	0	0	0	0	0	0	0	0.00952237	0	0	0	0	0	0	0	0	0	0	0	0	0
f958bef1da8a0f93b0aef6b760e4d2d9	0	0	0	0	0	0	0	0	0	0	0	0	0	0	0	0	0	0	0	0	0	0	0	0	0	0	0	0	0	0	0	0	0	0	0	0	0.00729504	0	0	0	0	0	0	0	0	0	0	0	0
46004c8503f7a2f0d87f2e0d4749f76f	0	0	0	0	0	0	0	0	0	0	0	0	0	0	0	0	0	0	0	0	0	0	0	0	0	0	0	0	0	0	0	0	0	0	0	0	0	0.00363783	0	0	0	0	0	0	0	0	0	0	0
b55d882fca081a65a69996056b6095b0	0	0	0	0	0	0	0	0	0	0	0	0	0	0	0	0	0	0	0	0	0	0	0	0	0	0	0	0	0	0	0	0	0	0	0	0	0	0	0	0	0	0	0	0	0	0	0	0	0
4aacbb7f8f3a24892c88bc488228136e	0	0	0	0	0	0	0	0	0	0	0	0	0	0	0	0	0	0	0	0	0	0	0	0	0	0	0	0	0	0	0	0	0	0	0	0	0	0	0	0	0	0	0	0	0	0	0	0	0
3cd1746a1a9d79dbea65f5bc9826ab70	0	0	0	0	0	0	0	0	0	0	0	0	0	0	0	0	0	0	0	0	0	0	0	0	0	0	0	0	0	0	0	0	0	0	0	0	0	0	0	0	0	0	0	0	0	0	0	0	0
c6bbe9b6c978c8f442f8e1c3e2af5e88	0	0	0	0	0	0	0	0	0	0	0	0	0	0	0	0	0	0	0	0	0	0	0	0	0	0	0	0	0	0	0	0	0	0	0	0	0	0	0	0	0	0	0	0	0	0	0	0	0
4872ec8a8c39f4307188582a958a1163	0	0	0	0	0	0	0	0	0	0	0	0	0	0	0	0	0	0	0	0	0	0	0	0	0	0	0	0	0	0	0	0	0	0	0	0	0	0	0	0	0	0	0	0	0	0	0	0	0
ac4fac0c2fcb8dcead17461998d9c17f	0	0	0	0	0	0	0	0	0	0	0	0	0	0	0	0	0	0	0	0	0	0	0	0	0	0	0	0	0	0	0	0	0	0	0	0	0	0	0	0	0	0	0	0	0	0	0	0	0
47c2a83935797f977bb57510d402a9fe	0	0	0	0	0	0	0	0	0	0	0	0	0	0	0	0	0	0	0	0	0	0	0	0	0	0	0	0	0	0	0	0	0	0	0	0	0	0	0	0	0	0	0	0	0	0	0	0	0
5d1f7e06b4d9b18932608d706ba9b5ff	0	0	0	0	0	0	0	0	0	0	0	0	0	0.000873299	0	0	0	0	0	0	0	0	0	0	0	0	0	0	0	0	0	0.000242689	0	0	0.00085589	0	0	0	0	0	0	0	0	0	0	0	0	0	0
2158458cd2401780b35c52ad7607df27	0	0	0	0	0	0	0	0	0	0	0	0	0	0	0	0	0	0	0	0	0	0	0	0	0	0	0	0	0	0	0	0	0	0	0	0	0	0	0	0	0	0	0	0	0	0.00235849	0	0	0
6d19d3f032116718a3941cd33d2a3f25	0	0	0	0	0	0	0	0.00528039	0	0	0	0	0	0	0	0	0	0	0	0	0	0	0	0	0	0	0	0	0	0	0	0	0	0	0	0	0	0	0	0	0	0	0	0	0	0	0	0	0
cb0765eeb54d7e5680397b427d9da956	0	0	0	0	0	0	0	0	0	0	0	0	0	0	0	0	0	0	0	0	0	0	0	0	0	0	0	0	0	0	0	0	0	0	0	0	0	0	0	0	0	0	0	0	0	0	0	0	0
2614239e63b838a778973f22045d5cb4	0	0	0	0	0	0	0	0	0	0	0	0	0	0	0	0.00155966	0	0	0	0	0	0	0	0	0	0	0	0	0	0	0	0	0	0	0.00299561	0	0	0	0	0	0	0	0	0	0	0	0	0	0
2ce590ba8b1a6ae0aab433e7a7214ad2	0	0	0	0	0	0	0	0	0	0	0	0	0	0	0	0	0	0	0	0	0	0	0	0	0	0	0	0	0	0	0	0	0	0	0	0	0	0	0	0	0	0	0	0	0	0	0	0	0
506a1bfd65290d1e65f2ba2231f0b06a	0	0	0	0	0	0	0	0	0	0	0	0	0	0	0	0	0	0	0	0	0	0	0	0	0	0	0	0	0	0	0	0	0	0	0	0	0	0	0	0	0	0	0	0	0	0	0	0	0
f2f8771b219d1ce98b0ef45266ac848d	0	0	0	0	0	0	0	0	0	0	0	0	0	0	0	0	0	0	0	0	0	0	0	0	0	0	0	0	0	0	0	0	0	0	0	0	0	0	0	0	0	0.00528649	0	0	0	0	0	0	0
d88d456828837c981f7e8f8a05cb05f9	0	0	0	0	0	0	0	0	0	0	0	0	0	0	0	0	0	0	0	0	0	0	0	0	0	0	0	0	0	0	0	0	0	0	0	0	0	0	0	0	0	0	0	0	0	0	0	0	0
8fd0da201fecf81241385cc14b333064	0	0	0	0	0	0	0	0	0	0	0	0	0	0	0	0	0	0	0	0	0	0	0	0	0	0	0	0	0	0	0	0	0	0	0	0	0	0	0	0	0	0	0	0	0	0	0	0	0
dd1e8bc9e0161f5f3b36f0c02b14054e	0	0	0	0	0	0	0	0	0	0	0	0	0	0	0	0	0	0	0	0	0	0	0	0	0	0	0	0	0	0	0	0	0	0	0	0	0	0	0	0	0	0	0	0	0	0	0	0	0
d10376d73511db10da1ef7efb1b9de06	0	0	0	0	0	0	0	0	0	0	0	0	0	0	0	0	0	0	0	0	0	0	0	0	0	0	0	0	0	0	0	0	0	0	0	0	0	0	0	0	0	0	0	0	0	0	0	0	0
71a08f622df4e17ab8faea2856ac4a92	0	0	0	0	0	0	0	0.00126729	7.01361e-05	0	0	0	0	0	0	0	0	0	0	0	0	0	0	0	0	0	0	0	0	0	0.000925141	0	0	0	0	0	0	0	0	0.000191791	0	0	0.000694177	0	0	0	0	0	0
b8939d539d9a2835898dee46122cd812	0	0	0	0	0	0	0	0	0	0	0	0	0	0	0	0	0	0	0	0	0	0	0	0	0	0	0	0	0	0	0	0	0	0	0	0	0	0	0	0	0.000559866	0	0	0	0	0	0	0	0
328f67823a7906aa202fd844670026fe	0	0	0	0	0	0	0	0	0	0	0	0	0	0	0	0	0	0	0	0	0	0	0	0	0	0	0	0	0	0	0	0	0	0	0	0	0	0	0	0	0	0	0	0	0	0	0	0	0
beeec5d01d4bdce000c802546516ff8a	0	0	0	0	0	0	0	0	0	0	0	0	0	0	0	0	0	0	0	0	0	0	0	0	0	0	0	0	0	0	0	0	0	0	0	0	0	0	0	0	0	0	0	0	0	0	0	0	0
476d9ea6954a8dbb9c3c7f5b9fbc6512	0	0	0	0	0	0	0	0	0	0	0	0	0	0	0	0	0	0	0	0	0	0	0	0	0	0	0	0	0	0	0	0	0	0	0	0	0	0	0	0	0	0	0	0	0	0	0	0	0
57870098eb2f76b3af30c13c5bb6522f	0	0	0	0	0	0	0	0	0	0	0	0	0	0	0	0	0	0	0	0	0	0	0	0	0	0	0	0	0	0	0	0	0	0	0	0	0	0	0	0	0	0	0	0	0	0	0	0	0
9993589b1b0974797caa96e0d807fe3f	0	0	0	0	0	0	0	0	0	0	0	0	0	0	0	0	0	0	0	0	0	0	0	0	0	0	0	0	0	0	0	0	0	0	0	0	0	0	0	0	0	0	0	0	0	0	0	0	0
16b2c4b9f62bed88f66766d142a1ecc5	0.00978976	0	0	0	0	0	0	0	0	0	0	0	0	0	0	0	0	0	0	0	0	0	0	0	0	0	0	0	0	0	0	0	0	0	0	0	0	0	0	0	0	0	0	0	0	0	0	0	0
0ebcf6472aa197f82979ee524151e39f	0	0	0	0	0	0	0	0	0	0	0	0.00588122	0	0	0	0	0	0	0	0	0	0	0	0	0	0	0	0	0	0	0	0	0	0	0	0	0	0	0	0	0	0	0	0	0	0	0	0	0
18914b554199477e06149bef799fe1a4	0	0	0	0	0	0	0	0	0	0	0	0	0	0	0	0	0.00132904	0	0	0	0	0	0	0	0	0	0	0	0	0	0	0	0	0	0	0	0	0	0	0	0	0	0	0	0	0	0	0	0
173728f159cc6297c35fb38aeaaa81b9	0	0	0	0	0	0	0	0	0	0	0	0	0	0	0	0	0	0	0	0	0	0	0	0	0	0	0	0	0	0	0	0	0	0	0	0	0	0	0	0	0	0	0	0	0	0	0	0	0
fa84ad55f3792d222bdd3bec8e76ea2d	0	0	0	0	0	0	0	0	0	0	0	0	0	0	0	0	0	0	0	0	0	0	0	0	0	0	0	0	0	0	0	0	0	0	0	0	0	0	0	0	0	0	0	0	0	0	0	0	0
9474d7108e2c6c5dee40444c3a767875	0	0	0	0	0	0	0	0	0	0	0	0	0	0	0	0	0	0	0	0	0	0	0	0	0	0	0	0	0	0	0	0	0	0	0	0	0	0	0	0	0	0	0	0	0	0	0	0	0
fc39a2dc6d93f46c67bcb4678e3f2cf9	0	0	0	0	0	0	0	0	0	0	0	0	0	0	0	0	0	0	0	0	0	0	0	0	0	0	0	0	0	0	0	0	0	0	0	0	0	0	0	0	0	0	0	0	0	0	0	0	0
39743c7083bb6e87c0f1369f90099a3c	0	0	0	0	0	0	0	0	0	0	0	0	0	0	0	0	0	0	0	0	0	0	0	0	0	0	0	0	0	0	0	0	0	0	0	0	0	0	0	0	0	0	0	0	0	0	0	0	0
c5d5f5a5775732d780fb8508981f77b1	0.00962927	0	0	0	0	0	0	0	0	0	0	0	0	0	0	0	0	0	0	0	0	0	0	0	0	0	0	0	0	0	0	0	0	0	0	0	0	0	0	0	0	0	0	0	0	0	0	0	0
a0a454a28022b55f9b01e239be855ec9	0	0	0	0	0	0.00681276	0	0	0	0	0	0	0	0	0	0	0	0	0	0	0	0	0	0	0	0	0	0	0	0	0	0	0	0	0	0	0	0	0	0	0	0	0	0	0	0	0	0	0
ac49ac1c4d8cce2f1617e7747653ffba	0	0	0	0.00766381	0	0	0	0	0	0	0	0	0	0	0	0	0	0	0	0	0	0	0	0	0	0	0	0	0	0	0	0	0	0	0	0	0	0	0	0	0	0	0	0	0	0	0	0	0
c857636254c90db6bd24ef00deddac4b	0	0	0	0	0	0	0	0	0	0	0	0	0	0	0	0	0	0	0	0	0	0	0	0.00467545	0	0	0	0	0	0	0	0	0	0	0	0	0	0	0	0	0	0	0	0	0	0	0	0	0
0cec029e225a125b923ada1851fd2ad7	0	0	0	0	0	0	0	0	0	0	0	0	0	0	0	0	0	0	0	0	0	0	0	0	0	0	0.00458225	0	0	0	0	0	0	0	0	0	0	0	0	0	0	0	0	0	0	0	0	0	0
33655015675a4bac9c402aaef6f09855	0	0	0	0	0	0	0	0	0	0	0	0	0	0	0	0	0	0	0	0	0	0	0	0	0	0	0	0	0	0	0	0	0	0	0	0	0	0	0.00481078	0	0	0	0	0	0	0	0	0	0
61941e4e98757817aada029869230b42	0	0	0	0	0	0	0	0	0	0	0	0	0	0	0	0	0	0	0	0	0	0	0	0	0	0	0	0	0	0	0	0	0	0	0	0	0	0	0	0	0	0	0	0	0	0	0.00375563	0	0
9f8cf39ecc5f9ea1f15cb03a9b1ab763	0	0	0	0	0	0	0	0	0	0	0	0	0	0	0	0	0	0	0	0	0	0	0	0	0	0	0	0	0	0	0	0	0	0	0	0	0	0	0	0	0	0	0	0	0	0	0	0	0.00417362
a029b7da745230ba63614bef71f74b60	0	0	0	0	0	0	0	0	0	0	0	0	0	0	0	0	0	0	0	0	0	0	0	0	0	0	0	0	0	0	0	0	0	0	0	0	0	0	0	0	0	0	0	0	0	0	0	0	0
45e6e72c9a9b080c3d96ae0a5bebc0d8	0	0	0	0	0	0	0	0	0	0	0	0	0	0	0	0	0	0	0	0	0	0	0	0	0	0	0	0	0	0	0	0	0	0	0	0	0	0	0	0	0	0	0	0	0	0	0	0	0
521d3c235c9b01cf52deba0ec3741da1	0	0	0	0.00140503	0.0008726	0	0	0	0	0	0	0	0.000379987	0	0	0	0	0	0	0	0	0	0	0	0	0	0	0	0	0	0	0	0	0	0	0	0	0	0	0	0	0	0	0.00090535	0	0	0	0	0.000486923
b3b574906afebf89a69666cef5395b33	0	0	0	0	0	0	0	0	0	0	0	0	0	0	0	0	0	0	0	0	0	0	0	0	0	0	0	0	0	0	0	0	0	0	0	0	0	0	0	0	0	0	0	0	0	0	0	0	0
e242d89710d97631d203eca3fe7c3854	0	0	0	0	0	0	0	0	0	0	0	0	0	0	0	0	0	0	0	0	0	0	0	0	0	0	0.00114556	0	0	0	0	0	0	0	0	0	0	0	0	0	0	0	0	0	0	0	0	0	0
256c7550c953b2f996ed41a5f9c51aa2	0	0	0	0	0	0	0	0	0	0	0	0	0	0	0	0	0	0	0	0	0	0	0	0	0	0	0	0	0	0	0	0	0	0	0	0	0	0.00161681	0	0	0	0	0	0	0	0	0	0	0
f3be1a1051405b1c841248f894f037fe	0	0	0	0	0	0	0	0	0	0	0	0	0	0	0	0	0	0	0	0	0	0	0	0	0	0	0	0	0	0	0	0	0	0	0	0	0	0	0	0	0	0	0	0	0	0	0	0	0
92d5a7f1b8ebd70fb3a795ca7ab0fc75	0	0	0	0	0	0	0	0	0	0	0	0.00376012	0	0	0	0	0	0	0	0	0	0	0	0	0	0	0	0	0	0	0	0	0	0	0	0	0	0	0	0	0	0	0	0	0	0	0	0	0
e908a6673629d0bc8985e95c568c2f18	0	0	0	0	0	0	0	0	0	0	0	0	0	0	0	0	0	0	0	0	0	0	0	0	0	0	0	0	0	0	0	0	0	0	0	0.00151149	0	0	0	0	0	0	0	0	0	0	0	0	0
1b41ad836e435bbbb3d3f4d50103e128	0	0	0	0	0	0	0	0	0	0	0	0	0	0	0	0	0	0	0	0	0	0	0	0	0	0	0	0	0	0	0	0	0	0	0	0	0	0	0	0	0	0	0	0	0	0	0	0	0
6a9c98756b9d545f8f76534cdc29a9bb	0	0	0	0	0	0	0	0	0	0	0	0	0	0	0	0	0	0	0	0	0	0	0	0	0	0	0	0	0	0	0	0	0	0	0	0	0	0	0	0	0	0	0	0	0	0	0	0	0
c49ef3e2f409da965b65172418f3b9c1	0	0	0	0	0	0.00181674	0	0	0	0	0	0	0	0	0	0	0	0	0	0	0	0	0	0	0	0	0	0	0	0	0	0	0	0	0	0	0.000694766	0	0	0	0	0	0	0	0	0	0	0	0
2ec4c2e82197b9c2a6c91a89dda28705	0	0	0	0	0	0	0	0	0	0	0	0	0	0	0	0	0	0	0	0	0	0	0	0	0	0	0	0	0	0	0	0	0	0	0	0	0	0	0	0	0	0	0	0	0	0	0	0	0
5a73600276d370f94a756e93e97d854d	0	0	0	0	0	0	0	0	0.00140272	0	0	0	0	0.000946074	0	0	0.00118914	0	0	0	0	0	0	0	0	0.000637891	0	0	0	0	0	0	0	0	0	0	0	0	0	0	0	0	0	0	0	0	0	0	0
f800f9869e117ab37cfa35005300b420	0	0	0	0	0	0	0	0	0	0	0	0	0	0	0	0	0	0	0	0	0	0	0	0	0	0	0	0	0	0	0	0	0	0	0	0	0	0.00109712	0	0	0	0	0	0	0	0	0	0	0
3c9728734b6c6a110f5c87894a6e09ce	0	0	0	0	0	0	0	0	0	0	0	0	0	0	0	0	0	0	0	0	0	0	0	0	0	0	0	0	0	0	0	0	0	0	0	0	0	0	0	0	0	0	0	0	0	0	0	0	0
ede98291105f6405ceff22672b6e7ab6	0	0	0	0	0	0	0	0	0	0	0	0	0	0	0	0	0	0	0	0	0	0	0	0	0	0	0	0	0	0	0	0	0	0	0	0	0	0	0	0	0	0	0	0	0	0	0	0	0
6152c000cf0656bb21900a57ca4f2d46	0	0	0	0	0	0	0	0	0	0	0	0	0	0	0	0	0	0	0	0	7.91014e-05	0	0	0	0	0	0	0	0	0	0	0	0	0	0	0	0	0	0	0	0	0	0	0	0	0	0	0	0
aecb7fbf2d068b5f19292f4ebd96f314	0	0	0	0	0	0	0	0	0	0	0	0	0	0	0	0	0	0	0	0	0	0	0	0	0	0	0	0	0	0	0	0	0	0	0	0	0	0	0	0	0	0	0	0	0	0	0	0	0
919ed2f3466c2d89f80c9902344ac165	0	0	0	0	0	0	0	0	0	0	0	0	0	0	0	0	0	0	0	0	0	0	0	0	0	0	0	0	0	0	0	0	0	0	0	0	0	0	0	0	0	0	0	0	0	0	0	0	0
f147ebdd33b4aead1c69fbe86dba446f	0	0	0	0	0.00632635	0	0	0	0	0	0	0	0	0	0	0	0	0	0	0	0	0	0	0	0	0	0	0	0	0	0	0	0	0	0	0	0	0	0	0	0	0	0	0	0	0	0	0	0
fad2120df5b60e15e1497a9747c05c2a	0	0	0	0	0	0	0	0	0	0	0	0	0	0	0	0	0	0	0	0	0	0	0	0	0	0	0	0	0	0	0	0	0	0	0	0	0	0	0	0	0	0	0	0	0	0	0	0	0
43214d9662b976bda50cc40561ed3b50	0	0	0	0	0	0	0	0	0	0	0	0	0	0	0	0	0	0	0	0	0	0	0	0	0	0	0	0	0	0	0	0	0	0	0	0	0	0	0	0	0	0	0	0	0	0	0	0	0
ccb4b21b6dc82bfe7d7d348d9e857ff3	0	0	0	0	0	0	0	0	0	0	0	0	0	0	0	0	0	0	0	0	0	0	0	0	0	0	0	0	0	0	0	0	0	0	0	0	0	0	0	0	0	0.00494543	0	0	0	0	0	0	0
a23daca314e9ab87b01858b164eb998c	0	0	0	0	0	0	0	0	0	0	0	0	0	0	0	0	0	0	0	0	0	0	0	0	0	0	0	0	0	0	0	0	0	0	0	0	0	0	0.00465042	0	0	0	0	0	0	0	0	0	0
eae80f6fd27255a4c835fb3c16707a01	0	0	0	0	0	0	0	0	0	0	0	0	0	0	0	0	0	0	0	0	0	0	0	0	0	0	0	0	0	0	0	0	0	0	0	0	0	0	0	0.00556195	0	0	0	0	0	0	0	0	0
5dacf422ac4459a3bf66f32ddc8d50e9	0	0	0	0	0	0	0	0	0	0	0	0	0	0	0	0	0	0	0	0	0	0	0	0	0	0	0	0	0	0	0	0	0	0	0	0	0	0	0	0	0	0	0	0	0	0	0	0	0
4cd4bf3d1183a2b037666cc298f50f19	0	0	0	0	0	0	0	0	0	0	0	0	0	0	0	0	0	0	0	0	0	0	0	0	0	0	0	0	0	0	0	0	0	0	0	0	0	0	0	0	0	0	0	0	0	0	0	0	0
108b09e2a18b18f84d40f1f5a9247a37	0	0	0	0	0	0	0	0	0	0	0	0	0	0	0	0	0	0	0	0	0	0	0	0	0	0	0	0	0	0	0	0	0	0	0	0	0	0	0	0	0	0	0	0	0	0	0	0	0
dcb6156b5860498154477e7c5f280ab9	0	0	0	0	0	0	0	0	0	0	0	0	0	0	0	0	0	0	0	0	0	0	0	0	0	0	0	0	0	0	0	0	0	0	0	0	0	0	0	0	0	0	0	0	0	0	0	0	0
d7afe81668bc3e369881b554926cd662	0	0	0	0	0	0	0	0	0	0	0	0.000771307	0	0	0.000537593	0	0	0	0	0	0	0	0	0	0	0	0	0	0	0	0	0	0	0	0	0	0	0	0	0	0	0	0	0	0	0	0	0	0
2b98b86297feecd983b6a5c8c1fc14b4	0	0	0	0	0	0	0	0	0	0	0	0	0	0	0	0	0	0	0	0	0	0	0	0	0	0	0	0	0	0	0	0	0	0	0	0	0	0	0	0	0	0	0	0	0	0	0	0	0
5f55f81ebcce5f171ec6e7b557acf026	0	0	0	0	0	0	0	0	0	0	0	0	0	0	0	0	0	0	0	0	0	0	0	0	0	0	0	0	0	0	0	0	0	0	0	0	0	0	0	0	0	0	0	0	0	0	0	0	0
95ac691729a38757507d0c0d53bb97aa	0	0	0	0	0	0	0	0	0	0	0	0	0	0	0	0	0	0	0	0	0	0	0	0	0	0	0	0	0	0	0	0	0	0	0	0	0	0	0	0	0	0	0	0	0	0	0	0	0
cfd89cd1e13d15bd75e8ed4424d6fbc9	0	0	0	0	0	0	0	0	0	0	0	0	0	0	0	0	0	0	0	0	0	0	0	0	0	0	0	0	0	0	0	0	0	0	0	0	0	0	0	0	0	0	0	0	0	0	0	0	0
291e8546afd6b3c0b7d9bb1d262029be	0	0	0	0	0	0	0	0	0	0	0	0	0	0	0	0	0	0	0	0	0	0	0	0	0	0	0	0	0	0	0	0	0	0	0	0	0	0	0	0	0	0	0	0	0	0	0	0	0
89717fe35ab47459570471f81d493935	0	0	0	0	0	0	0	0	0	0	0	0	0	0	0	0	0	0	0	0	0	0	0	0	0	0	0	0	0	0	0	0	0	0	0	0	0	0	0	0	0	0	0	0	0	0	0	0	0
c8301a5745f55c5559327b045acff913	0	0	0	0	0	0	0	0	0	0	0	0	0	0	0	0	0	0	0	0	0	0	0	0	0	0	0	0	0	0	0	0	0	0	0	0	0	0	0	0	0	0	0	0	0	0	0	0	0
e34eff7e1f5aaf82f07dfce2afa7826e	0	0	0	0	0	0	0	0	0	0	0	0	0	0	0	0	0	0	0	0	0	0	0	0	0	0	0	0	0	0	0	0	0	0	0	0	0	0	0	0	0	0	0	0	0	0	0	0	0
2d1a9279f8ee38a62d9282f3016a3f23	0	0	0	0	0	0	0	0	0	0	0	0	0	0	0	0	0	0	0	0	0	0	0	0	0	0	0	0	0	0	0	0	0	0	0	0	0	0	0	0	0	0	0	0	0	0	0	0	0
0ed4cc6795cf9a223f6cb99df2acf30a	0	0	0	0	0	0	0	0	0	0	0	0	0	0	0	0	0	0	0	0	0	0	0	0	0.00384071	0	0	0	0	0	0	0	0	0	0	0	0	0	0	0	0	0	0	0	0	0	0	0	0
a662a57b700277b8fed644f6d075cac5	0	0	0	0	0	0	0	0	0.00399776	0	0	0	0	0	0	0	0	0	0	0	0	0	0	0	0	0	0	0	0	0	0	0	0	0	0	0	0	0	0	0	0	0	0	0	0	0	0	0	0
8fd8b1aa11d1c9d49ae5251ee47c4cde	0	0	0	0	0	0	0	0	0.00399776	0	0	0	0	0	0	0	0	0	0	0	0	0	0	0	0	0	0	0	0	0	0	0	0	0	0	0	0	0	0	0	0	0	0	0	0	0	0	0	0
1e12a0536772a7e9ada2b4edb771a209	0	0	0	0	0	0	0	0	0	0	0	0	0	0	0	0	0	0	0	0	0	0	0	0	0	0	0	0	0	0	0	0	0	0	0	0	0	0	0	0	0	0	0	0	0	0	0	0	0
5bdb997774d38e9f0e9d054c913d109e	0	0	0	0	0	0	0	0	0	0	0	0	0	0	0	0	0	0	0	0	0	0	0	0	0	0	0	0	0	0	0	0	0	0	0	0	0	0	0	0	0	0	0	0	0	0	0	0	0
4e0d86856e8586b57a650f0026a4f4fb	0	0	0	0	0	0	0	0	0	0	0	0	0	0	0	0	0	0	0	0	0	0	0	0	0	0	0	0	0	0	0	0	0	0	0	0	0	0	0	0	0	0	0	0	0	0	0	0	0
487b2cd11a1fbada463d3993737d0b26	0	0	0	0	0	0	0	0	0	0	0	0	0	0	0	0	0	0	0	0	0	0	0	0	0	0	0	0	0	0	0	0	0	0	0	0	0	0	0	0	0	0	0	0	0	0	0	0	0
17dc818224933d10ba14ea52a1c27591	0	0	0	0	0	0	0	0	0	0	0	0	0	0	0	0	0	0	0	0	0	0	0	0	0	0	0	0	0	0	0	0	0	0	0	0	0	0	0	0	0	0	0	0	0	0	0	0	0
984022146efac62b6a961991dc2621ae	0	0	0	0	0	0	0	0	0	0	0	0	0	0	0	0	0	0	0	0	0	0	0	0	0	0	0	0	0	0	0	0	0	0	0	0	0	0	0	0	0	0	0	0	0	0	0	0	0
9d883f3ad280801c1f1ca34324d9449d	0	0	0	0	0.00250873	0	0	0	0	0	0	0	0	0	0	0	0	0	0	0	0	0	0	0	0	0	0	0	0	0	0	0	0	0	0	0	0	0	0	0	0	0	0	0	0	0	0	0	0
e93a6c2f8f02efea1f0a7fe00991af20	0	0	0	0	0	0	0	0	0	0	0	0	0	0	0	0	0	0	0	0	0	0	0	0	0	0	0	0	0	0	0	0	0	0	0	0	0	0	0	0	0	0	0	0	0	0	0	0	0
065db29b6e7c516252aa4591b1e3cef7	0	0	0	0	0	0	0	0	0	0	0	0	0	0	0	0	0	0	0	0	0	0	0	0	0	0	0	0	0	0	0	0	0	0	0	0	0	0	0	0	0	0	0	0	0	0	0	0	0
be066763d10bd6b69e56f8bead0c6503	0	0	0	0.000638651	0.00152705	0	0	0	0	0	0	0	0	0	0	0	0	0.000662203	0	0	0.000474608	0	0	0	0	0	0	0	0	0	0.000925141	0	0	0	0	0	0	0	0	0	0	0	0	0	0	0	0	0	0
c5facd50946ed51cb37436fa5bcd5e02	0	0	0	0	0	0	0	0	0	0	0	0	0	0	0	0	0	0	0	0	0	0	0	0	0	0	0	0	0	0	0	0	0	0	0	0	0	0	0	0	0	0	0	0	0	0	0	0	0
94cf0efcb0ec6dc0a76d30273245790d	0	0	0	0	0	0	0	0	0	0	0	0	0	0	0	0	0	0	0	0	0	0	0	0	0	0	0	0	0	0	0	0	0	0	0	0	0	0	0	0	0	0	0	0	0	0	0	0	0
a88be0a7bcc80671fb25f89ae9f9406c	0	0	0	0	0	0	0	0	0	0	0	0	0	0	0	0	0	0	0	0	0	0	0	0	0	0	0	0	0	0	0	0.00194151	0	0	0	0	0	0	0	0	0	0	0	0	0	0	0	0	0
f40c4e2a3a684d33cb6086f513dd23e4	0	0	0	0	0	0	0	0	0	0	0	0	0	0	0	0	0	0	0	0	0	0	0	0	0	0	0	0	0	0	0	0	0	0	0	0	0	0	0	0	0	0	0	0	0	0	0	0	0
04bfeb64609c5084926eadd18a38d160	0	0	0	0	0	0	0	0	0	0	0	0	0	0	0	0	0	0	0	0	0	0	0	0	0	0	0	0	0	0	0	0	0	0	0	0	0	0	0	0	0	0	0	0	0	0	0.00325488	0	0
19ab98d4472eb623bb0e98c1a5ddb83d	0	0	0	0	0	0	0	0	0	0	0	0	0	0	0	0	0	0	0	0	0	0	0	0	0	0	0	0	0	0	0	0	0	0	0	0	0	0	0	0	0	0	0	0	0	0	0	0	0
8f2b4d3c859ab27e57f8a033c8b6e5ce	0	0	0	0	0	0	0	0	0	0	0	0	0	0	0	0	0	0	0	0	0	0	0	0	0	0	0	0	0	0	0	0	0	0	0	0	0	0	0	0	0	0	0	0	0.0015006	0	0	0	0
cfe511afa94b0aaff3f109256c762f6f	0	0	0	0	0	0	0	0	0	0	0	0	0	0	0	0	0	0	0	0	0	0	0	0	0	0	0	0	0	0	0	0	0	0	0	0	0	0	0	0	0	0	0	0	0	0	0	0	0
a9baab6a02d7f02252d9b17138df1a53	0	0	0	0	0	0	0	0	0	0	0	0	0	0	0	0	0	0	0	0	0	0	0	0	0	0	0	0	0	0	0	0	0	0	0	0	0	0	0	0	0	0	0	0	0	0	0	0	0
0000ac41754a032fbd5260af6591ea6d	0	0	0	0	0	0	0	0	0	0	0	0	0	0	0	0	0	0	0	0	0	0	0	0	0	0	0	0	0	0	0	0	0	0	0	0	0	0	0	0	0	0	0	0	0	0	0	0	0
18727c37e32c554ecbf1cb6a6fbe9a11	0	0	0	0	0	0	0	0	0.00392762	0	0	0	0	0	0	0	0	0	0	0	0	0	0	0	0	0	0	0	0	0	0	0	0	0	0	0	0	0	0	0	0	0	0	0	0	0	0	0	0
a45da8e152aca103a267e7f5641f044f	0	0	0	0	0	0	0	0	0.00392762	0	0	0	0	0	0	0	0	0	0	0	0	0	0	0	0	0	0	0	0	0	0	0	0	0	0	0	0	0	0	0	0	0	0	0	0	0	0	0	0
98ede5b775c1ce505594d6df5385e8fe	0	0	0	0	0	0	0	0	0	0	0	0	0	0	0	0	0	0	0	0	0	0	0	0	0	0	0	0	0	0	0	0	0	0	0	0	0	0	0	0	0	0	0	0	0	0	0	0	0
ceecc994ec9b4446191822aca2a7cc3a	0	0	0	0	0	0	0	0	0	0	0	0	0	0	0	0	0	0	0	0	0	0	0	0	0	0	0	0	0	0	0	0	0	0	0	0	0	0	0	0	0	0	0	0	0	0.00471698	0	0	0
b6f3384aaeec1ba029a8969f09706c6e	0	0	0	0	0	0	0	0	0	0	0	0	0	0	0	0	0	0	0	0	0	0	0	0	0	0	0	0	0	0	0	0	0	0	0	0	0	0	0	0	0	0	0	0	0	0	0	0	0
e496f3cb7c56252ff31f9dc1e3c62667	0	0	0	0	0	0	0	0	0	0	0	0	0	0	0	0	0	0	0	0	0	0	0	0	0	0	0	0	0	0	0	0	0	0	0	0	0	0	0	0	0	0	0	0	0	0	0	0	0
676d12909cb7de248659fca0034fb952	0	0	0	0	0	0	0	0	0	0	0	0	0	0	0	0	0	0	0	0	0	0	0	0	0	0	0	0	0	0	0	0	0	0	0	0	0	0	0	0	0	0	0	0	0	0	0	0	0
42e1fd9660ded17f970243ac40087406	0	0	0	0	0	0	0	0	0	0	0	0	0	0	0	0	0	0	0	0	0	0	0	0	0	0	0	0	0	0	0	0	0	0	0	0	0	0	0	0	0	0	0	0	0	0	0	0	0
c7b7e44efc1663d43acbf9b9122ba0eb	0	0	0	0	0	0	0	0	0	0	0	0	0	0	0	0	0	0	0	0	0	0	0	0	0	0	0	0	0	0	0	0	0	0	0	0	0	0	0	0	0	0	0	0	0	0	0	0	0
3c29140c1ba05abc037d31851939e8f0	0	0	0	0	0	0	0	0	0	0	0	0	0	0	0	0	0	0	0	0	0	0	0	0	0	0	0	0	0	0	0	0	0	0	0	0	0	0	0	0	0	0	0	0	0	0	0	0	0
78f4629236ec1b2c308ef4c053a35d2d	0	0	0	0	0	0	0	0	0	0	0	0	0	0	0	0	0	0	0	0	0	0	0	0	0	0	0	0	0	0	0	0	0	0	0	0	0	0	0	0	0	0	0	0	0	0	0	0	0
4d998a7fb9046679562d8a802b8b1156	0	0	0	0	0	0	0	0	0	0	0	0	0	0	0	0	0	0	0	0	0	0	0	0	0	0	0	0	0	0	0	0	0	0	0	0	0	0	0	0	0	0	0	0	0	0	0	0	0
19ee0b7b8542cbe3845ec983b875ba63	0	0	0	0	0	0	0	0	0	0	0	0	0	0	0	0	0	0	0	0	0	0	0	0.00148056	0	0	0.000992821	0	0	0	0	0	0	0	0	0	0	0	0	0	0	0	0	0	0	0	0	0	0
fa878fdc93d3c54aa485327b9b21aff2	0	0	0	0	0	0	0	0	0	0	0	0	0	0	0	0	0	0	0	0	0	0	0	0	0	0	0	0	0	0	0	0	0	0	0	0	0	0	0	0	0	0	0	0	0	0	0	0	0
073989045989bc6c37b00105a5e04069	0	0	0	0	0	0	0	0	0	0	0	0	0	0	0	0	0	0	0	0	0	0	0	0	0	0	0	0	0	0	0	0	0	0	0	0	0	0	0	0	0	0	0	0	0	0	0	0	0
9a6d72052a20466433abda4900334164	0	0	0	0	0	0	0	0	0	0	0	0	0	0	0	0	0	0	0	0	0	0	0	0	0	0	0	0	0	0	0.00061676	0	0	0	0	0	0	0	0	0	0	0	0	0	0	0	0	0	0
9b17f92c0ae70520f7cddc04bdd1b864	0	0	0	0	0	0	0	0	0	0	0	0	0	0	0	0	0	0	0	0	0.00197754	0	0	0	0	0	0.000992821	0	0	0	0	0	0	0	0	0	0	0	0	0	0	0	0	0.000411523	0	0	0	0	0
63d3195433628b6ca1187c2669a14600	0	0	0	0	0	0	0	0	0.000210408	0	0	0	0	0	0	0	0	0	0	0	0	0	0.000627746	0.000545469	0	0.000567014	0	0	0	0	0	0	0	0	0	0	0	0	0	0	0	0	0	0	0	0	0	0	0
56eddb3a1a8a8ef46a7c7d2f84511081	0	0	0	0	0	0	0	0	0	0	0	0	0	0	0	0	0	0	0	0	0	0	0	0	0	0	0	0	0	0	0	0	0	0	0	0	0	0	0	0	0	0	0	0	0	0	0	0	0
6161bfde2f66e2988470ba5fe2428958	0	0	0	0.000638651	0	0	0	0	0	0	0.00111945	0	0	0	0	0	0	0	0	0	0	0	0	0	0	0	0	0	0	0	0	0	0	0	0	0	0	0	0.00192431	0	0	0	0	0	0.00067527	0	0	0	0
95aa4d89446cbc20094b084b11d87d1f	0	0	0	0	0	0	0.00380518	0	0	0	0	0	0	0	0	0	0	0	0.00234779	0	0	0	0	0	0	0	0	0	0	0	0	0	0	0	0	0	0	0	0	0	0	0	0	0	0	0	0	0	0
2703144496233a388a052694e6e7a3c4	0	0	0	0	0	0	0	0	0	0	0	0	0	0	0	0	0	0	0	0	0	0	0	0	0	0	0	0	0	0	0	0	0	0	0	0	0	0	0	0	0	0	0	0	0	0	0	0	0
0e3fa384d1823852088b4445e328b0de	0	0	0	0	0	0	0	0	0	0	0	0	0	0	0	0	0	0	0	0	0	0	0	0	0	0	0	0	0	0	0	0	0	0	0	0	0	0	0	0	0	0	0	0	0	0	0	0	0
17e88bb8b1dd6719a7de60a18126db1d	0	0	0	0	0	0	0	0	0	0	0	0	0	0	0	0	0	0	0	0	0	0	0	0	0	0	0	0	0	0	0	0	0	0	0	0	0	0	0	0	0	0	0	0	0	0	0	0	0
c82ba00d1640e227f41e1e78bd4ec632	0	0	0	0	0	0	0	0	0	0	0	0	0	0	0	0	0	0	0	0	0	0	0	0	0	0	0	0	0	0	0	0	0	0	0	0	0	0	0	0	0	0	0	0	0	0	0	0	0
94a9a22f442c283d0786e58112f96ad3	0	0	0	0	0	0	0	0	0	0	0	0	0	0	0	0	0	0	0	0	0	0	0	0	0	0	0	0	0	0	0	0	0	0	0	0	0	0	0	0	0	0	0	0	0	0	0	0	0
5f1fef1f3901918bba4f9ae0adf12a39	0	0	0	0	0	0	0	0	0	0	0	0	0	0	0	0	0	0	0	0	0	0	0	0	0	0	0	0	0	0	0	0	0	0	0	0	0	0	0	0	0	0	0	0	0	0	0	0	0
ef50f673b85162add57e9f334fb6e803	0	0	0	0	0	0	0	0	0	0	0	0	0	0	0	0	0	0	0	0	0	0	0	0	0	0.0012049	0	0	0	0	0	0	0	0	0	0	0	0	0	0	0	0	0	0	0	0	0	0	0
8e27fdda6c05d2239a2e6d8aec94bd16	0	0	0	0	0	0	0	0	0	0	0	0	0	0	0	0	0	0	0	0	0	0	0	0	0	0	0	0	0	0	0	0	0	0	0	0	0	0	0	0	0	0	0	0	0	0	0	0	0
6b8b169df0d22c9f0f8771372624b2b2	0	0	0	0	0	0	0	0	0	0	0	0	0	0	0	0	0	0	0	0	0	0	0	0	0	0	0	0	0	0	0	0	0	0	0	0	0	0	0	0	0	0	0	0	0	0	0	0	0
6e1e87a8d71b3c684476fb5c9e106104	0	0	0	0	0	0	0	0	0	0	0	0	0	0	0	0	0	0	0	0	0	0	0	0	0	0	0	0	0	0	0	0	0	0	0	0	0	0	0	0	0	0	0	0	0	0	0	0	0
e6ef21e6b8b49da8adf68a59aa7a851a	0	0	0	0	0	0	0	0	0	0	0	0	0	0	0	0	0	0	0	0	0	0	0	0	0	0	0	0	0	0	0	0	0	0	0	0	0	0	0	0	0	0	0	0	0	0	0	0	0
dc2f01733b9e7360b43bb8c10acbe8ec	0	0	0	0	0	0	0	0	0	0	0	0	0	0	0	0	0	0	0	0	0	0	0	0	0	0	0	0	0	0	0	0	0	0	0	0	0	0	0	0	0	0	0	0	0	0	0	0	0
de195355290682019940c040cfccc06a	0	0	0	0	0	0	0	0	0	0	0	0	0	0	0	0	0	0	0	0	0	0	0	0	0	0	0	0	0	0	0	0	0	0	0	0	0	0	0	0	0	0	0	0	0	0	0	0	0
3f80b630ef90fc4d8251f6d4dbc56d56	0	0	0	0	0	0	0	0.00570282	0	0	0	0	0	0	0	0	0	0	0	0	0	0	0	0	0	0	0	0	0	0	0	0	0	0	0	0	0	0	0	0	0	0	0	0	0	0	0	0	0
0da5e893eaad689d44491f896aef9dde	0.00866635	0	0	0	0	0	0	0	0	0	0	0	0	0	0	0	0	0	0	0	0	0	0	0	0	0	0	0	0	0	0	0	0	0	0	0	0	0	0	0	0	0	0	0	0	0	0	0	0
33c316bc19fcc95f92ea5f0de4e4a6b5	0	0	0.00401544	0	0	0	0	0	0	0	0	0	0	0	0	0	0	0	0	0	0	0	0	0	0	0	0	0	0	0	0	0	0	0	0	0	0	0	0	0	0	0	0	0	0	0	0	0	0
245a785b02018639d983ba5c8a1e26ab	0	0	0	0	0	0	0	0	0	0	0	0	0	0	0	0	0	0	0	0	0	0	0	0	0	0.00382734	0	0	0	0	0	0	0	0	0	0	0	0	0	0	0	0	0	0	0	0	0	0	0
6ad1ef8811d6b79dc462f728bba4188d	0	0	0	0	0	0	0	0	0	0	0	0	0	0	0	0	0	0	0	0	0	0	0	0	0	0	0	0	0	0	0	0	0	0.00362149	0	0	0	0	0	0	0	0	0	0	0	0	0	0	0
f53b096fc6d2526a3ad8d3759d834d82	0	0	0	0	0	0	0	0	0	0	0	0	0	0	0	0	0	0	0	0	0	0	0	0	0	0	0	0	0	0	0	0	0	0	0	0	0	0	0	0	0	0	0	0	0	0	0	0	0
e8faecd666bad386c32185ad956daf07	0	0	0	0	0	0	0	0	0	0	0	0	0	0	0	0	0	0	0	0	0	0	0	0	0	0	0	0	0	0	0	0	0	0	0	0	0	0	0	0	0	0	0	0	0	0	0	0	0
dab014c564abc165a6a39d97b2c1afea	0	0	0	0	0	0	0	0	0	0	0	0	0	0	0	0	0	0	0	0	0	0	0	0	0	0	0	0	0	0	0	0	0	0	0	0	0	0	0	0	0	0	0	0	0	0	0	0	0
a043e52b58df780c5831618be3b8e0a0	0	0	0	0	0	0	0	0	0	0	0	0	0	0	0	0	0	0	0	0	0	0	0	0	0	0	0	0	0	0	0	0	0	0	0	0	0	0	0	0	0	0	0	0	0	0	0	0	0
5b93706160167efed1a6364bf3d9a8bf	0	0	0	0	0	0	0	0	0	0	0	0	0	0	0	0	0	0	0	0	0	0	0	0	0	0	0	0	0	0	0	0	0	0	0	0	0	0	0	0	0	0	0	0	0	0	0	0	0
2326f3ebb10a4652cfb5b2528897b361	0	0	0	0	0	0	0	0	0	0.000533862	0	0	0	0	0	0	0	0	0	0	0	0	0.000706215	0	0	0	0	0	0	0	0	0	0	0	0	0	0	0	0	0	0	0	0	0	0	0	0	0	0
3ecf05b674636d86f84e24f481b30392	0	0	0	0	0	0.00601794	0	0	0	0	0	0	0	0	0	0	0	0	0	0	0	0	0	0	0	0	0	0	0	0	0	0	0	0	0	0	0	0	0	0	0	0	0	0	0	0	0	0	0
ab8d468329021ce7119f1273be4d2b00	0	0	0	0	0	0.00601794	0	0	0	0	0	0	0	0	0	0	0	0	0	0	0	0	0	0	0	0	0	0	0	0	0	0	0	0	0	0	0	0	0	0	0	0	0	0	0	0	0	0	0
53af127a924313e1f0cd09e10a99cc5b	0	0	0	0	0	0	0	0	0	0	0	0	0	0	0	0	0	0	0	0	0	0	0	0	0	0	0	0	0	0.00180777	0	0	0	0	0	0	0	0	0	0	0	0	0	0	0	0	0	0	0
dd9411a0014c7465137246d4f1f3b0b5	0	0	0	0	0	0	0	0	0	0	0	0	0	0	0	0	0	0	0	0	0	0	0	0	0	0	0	0	0	0	0	0	0	0	0	0	0	0	0	0	0	0	0	0	0	0	0	0	0
6d815d1b7b8dec5f7653c805ee5ae753	0	0	0	0	0	0	0	0	0	0	0	0	0	0	0	0.00459232	0	0	0	0	0	0	0	0	0	0	0	0	0	0	0	0	0	0	0	0	0	0	0	0	0	0	0	0	0	0	0	0	0
8a27fd85da4794edfd76f05e7e5a46aa	0	0	0	0	0	0	0	0	0	0	0	0	0	0	0	0	0	0	0	0	0	0	0	0	0	0	0	0	0	0	0	0	0	0	0	0	0	0	0	0	0	0	0	0	0	0	0	0	0
07ff6f69d1bebb7746eedde0bb61a4d2	0	0	0	0	0	0	0	0	0	0	0	0	0	0	0	0	0	0	0	0	0	0	0	0	0	0	0	0	0	0	0	0	0	0	0	0	0	0	0	0	0	0	0	0	0	0	0	0	0
bf201cc02ca0ce2951602d883ccbcce3	0	0	0	0	0	0	0	0	0	0	0	0	0	0	0	0	0	0	0	0	0	0	0	0	0	0	0	0	0	0	0	0	0	0	0	0	0	0	0	0	0	0	0	0	0	0	0	0	0
f88cafafde4f08cdc42dc8dfb0f4a846	0	0	0	0	0	0	0	0	0	0	0	0	0	0	0	0	0	0	0	0	0	0	0	0	0	0	0	0	0	0	0	0	0	0	0	0	0	0	0	0	0	0	0	0	0	0	0	0	0
e7f5d073e067c6c6e23ee640b10ecf99	0	0	0	0	0	0	0	0	0	0	0	0	0	0	0	0	0	0	0	0	0	0	0	0	0	0	0	0	0	0	0	0	0	0	0	0	0	0	0	0	0	0	0	0	0	0	0	0	0
4c1725d2b1224e0391305f522f5f8a96	0	0	0	0	0	0	0	0	0	0	0	0	0	0	0	0	0	0	0	0	0	0	0	0	0	0	0	0	0	0	0	0	0	0	0	0	0	0	0	0	0	0	0	0	0	0	0	0	0
0882ebb2b1fdb8da75b659f300849379	0	0	0	0	0	0	0	0	0	0	0	0	0	0	0	0	0	0	0	0	0	0	0	0	0	0	0	0	0	0	0	0	0	0	0	0	0	0	0	0	0	0	0	0	0	0	0	0	0
bf510dd1e13632793d3637e1ac6d5c1a	0	0	0	0	0	0	0	0	0	0	0	0	0	0	0	0	0	0	0	0	0	0	0	0	0	0	0	0	0	0	0	0	0	0	0	0	0	0	0	0	0	0	0	0	0	0	0	0	0
e88f0ab69d2bffbefee483ddc58c4fcd	0	0	0	0	0	0	0	0	0	0	0	0	0	0	0	0	0	0	0	0	0	0	0	0	0	0	0	0	0	0	0	0	0	0	0	0	0	0	0	0	0	0	0	0	0	0	0	0	0
453bea63ee12b3365149d4719fe6b8e1	0	0	0	0	0	0	0	0	0	0	0	0	0	0	0	0	0	0	0	0	0	0	0	0	0	0	0	0	0	0	0	0	0	0	0	0	0	0	0	0	0	0	0	0	0	0	0	0	0
d222b48065edcbea5af2399770a314df	0	0	0	0	0	0	0	0	0	0	0	0	0	0	0	0	0	0	0	0	0	0	0	0	0	0	0	0	0	0	0	0	0	0	0	0	0	0	0	0	0	0	0	0	0	0	0	0	0
f4e685cc435f79d094cf6dd564fac731	0	0	0	0	0	0	0	0	0	0	0	0	0	0	0	0	0	0	0	0	0	0	0	0	0	0	0	0	0	0	0	0	0	0	0	0	0	0	0	0	0	0	0	0	0	0	0	0	0
b3c2a975d3ac2bf3895e38eb6e4a6210	0	0	0	0	0	0	0	0	0	0	0	0	0	0	0	0	0	0	0	0	0	0	0	0	0	0	0	0	0	0	0	0	0	0	0	0	0	0	0	0	0	0	0	0	0	0	0	0	0
6dd15cc669fe6d1eaa3cd79230f86647	0	0	0	0	0	0	0	0	0	0	0	0	0	0	0	0	0	0	0	0	0	0	0	0	0	0	0	0	0	0	0	0	0	0	0	0	0	0	0	0	0	0	0	0	0	0	0	0	0
27a469c0586827a3131b116bf83b6d31	0	0	0	0	0	0	0	0	0	0	0	0	0	0	0	0	0	0	0	0	0	0	0	0	0	0	0	0	0	0	0	0	0	0	0	0	0	0	0	0	0	0	0	0	0	0	0	0	0
e8ff88860c8544174ff6b5f55354c1f6	0	0	0	0	0	0	0	0	0	0	0	0	0	0	0	0	0	0	0	0	0	0	0	0	0	0	0	0	0	0	0	0	0	0	0	0	0	0	0	0	0	0	0	0	0	0	0	0	0
e11b973347bf2d9ad65f1cadecbd9593	0	0	0	0	0	0	0	0	0	0	0	0	0	0	0	0	0	0	0	0	0	0	0	0	0	0	0	0	0	0	0	0	0	0	0	0	0	0	0	0	0	0	0	0	0	0	0	0	0
8e5c03add7a2dae428ef5be19887f4c2	0	0	0	0	0	0	0	0	0	0	0	0	0	0	0	0	0	0	0	0	0	0	0	0	0	0	0	0.00493546	0	0	0	0	0	0	0	0	0	0	0	0	0	0	0	0	0	0	0	0	0
7d379e7e24c68a0151ff3596f2bf2d06	0	0	0	0	0	0	0	0	0	0	0	0	0	0	0	0	0	0	0	0	0	0	0	0	0	0	0	0	0	0.00313347	0	0	0	0	0	0	0	0	0	0	0	0	0	0	0	0	0	0	0
3c5e3c040a5ab33e1aa20eae2212eca5	0	0	0	0	0	0	0	0	0	0	0	0	0	0	0	0	0	0	0	0	0	0	0	0	0	0	0	0	0	0	0	0	0	0	0	0	0	0	0	0	0	0.00443383	0	0	0	0	0	0	0
e8f21eb58c61f523c03590c6fd5b966a	0	0	0	0	0	0	0	0	0	0	0	0	0	0	0	0	0	0	0	0	0	0	0	0	0	0	0	0	0	0	0	0	0	0	0	0	0	0	0.00416934	0	0	0	0	0	0	0	0	0	0
106b74390858e53e53bc465e0a57c6a5	0	0	0	0	0	0	0	0	0	0	0	0	0	0	0	0	0	0	0	0	0	0	0	0	0	0	0	0	0	0	0	0	0	0	0	0	0	0	0	0	0	0	0	0	0	0.00438005	0	0	0
4d7fd330797b2c42ee7446f4c5a934d0	0	0	0	0	0	0	0	0	0	0	0	0	0	0	0	0	0	0	0	0	0	0	0	0	0	0	0	0	0	0	0	0	0	0	0	0	0	0	0	0	0	0	0	0	0	0	0	0	0.00361714
ab1f1684692ba4793e0f14ca6907b42d	0	0	0	0	0	0	0	0	0	0	0	0	0	0	0	0	0	0	0	0	0	0	0	0	0	0	0	0	0	0	0	0	0	0	0	0	0	0	0	0	0	0	0	0	0	0	0	0	0
94b52d7e0085406359ad0b93558be245	0	0	0	0	0	0	0	0	0	0	0	0	0	0	0	0	0	0	0	0	0	0	0	0	0	0	0	0	0	0	0	0	0	0	0	0	0	0	0	0	0	0	0	0	0	0	0	0	0
afb468987e6fc9df44d55a2541bee136	0	0	0	0	0	0	0	0	0	0	0	0	0	0	0	0	0	0	0	0	0	0	0	0	0	0	0	0	0	0	0	0	0	0	0	0	0	0	0	0	0	0	0	0	0	0	0	0	0
3c1d76fba911c495a0c5367bde208851	0	0	0	0	0	0	0	0	0	0	0	0	0	0	0	0	0	0	0	0	0	0	0	0	0	0	0	0	0	0	0	0	0	0	0	0	0	0	0	0	0	0	0	0	0	0	0	0	0
830bdc2b90868cd02a982313462493ed	0	0	0	0	0	0	0	0	0	0	0	0	0	0	0	0	0	0	0	0	0	0	0	0	0	0	0	0	0	0	0	0	0	0	0	0	0	0	0	0	0	0	0	0	0	0	0	0	0
cef6b680b7194903b7ed87342fb4e3f3	0	0	0	0	0	0	0	0	0	0	0	0	0	0	0	0	0	0	0	0	0	0	0	0	0	0	0	0	0	0	0	0	0	0	0	0	0	0	0	0	0	0	0	0	0	0	0	0	0
1354a72745fbffcb8850ac91367b43af	0	0	0	0	0	0	0	0	0	0	0	0	0	0	0	0	0	0	0	0	0	0	0	0	0	0	0	0	0	0	0	0	0	0	0	0	0	0	0	0	0	0	0	0	0	0	0	0	0
3519fcbbd4ba20bc42802d7377d8cf5f	0	0	0	0	0	0	0	0	0	0	0	0	0	0	0	0	0	0	0	0	0	0	0	0	0	0	0	0	0	0	0	0	0	0	0	0	0	0	0	0	0	0	0	0	0	0	0	0	0
e3842996f589571292e60f06d00ce19a	0	0	0	0	0	0	0	0	0	0	0	0	0	0	0	0	0	0	0	0	0	0	0	0	0	0	0	0	0	0	0	0	0	0	0	0	0	0	0	0	0	0	0	0	0	0	0	0	0
d927a7ecba533628fb76e751df267c03	0	0	0	0	0	0	0	0	0	0	0	0	0	0	0	0	0	0	0	0	0	0	0	0	0	0	0	0	0	0	0	0	0	0	0	0	0	0	0	0	0	0	0	0	0	0	0	0	0
2c4fd3406bc518b014cb1d2d2be5f142	0	0	0	0	0	0	0	0	0	0	0	0	0	0	0	0	0	0	0	0	0	0	0	0	0	0	0	0	0	0	0	0	0	0	0	0	0	0	0	0	0	0	0	0	0	0	0	0	0
82c1ab51c90eedeaec98b01884422616	0	0	0	0	0	0	0	0	0	0	0	0	0	0	0	0	0	0	0	0	0	0	0	0	0	0	0	0	0	0	0	0	0	0	0	0	0	0	0	0	0	0	0	0	0	0	0	0	0
b6cfc0a178f877dda164b9f4d93c32e9	0	0	0	0	0	0	0	0	0	0	0	0	0	0.0011644	0	0	0	0	0	0	0	0	0	0.00187018	0	0	0	0	0	0	0	0	0	0	0	0	0	0	0	0	0	0	0	0	0	0	0	0	0
ceda31c30f48c0f4d8055bc2a95f1869	0	0	0	0	0	0	0	0	0	0	0	0	0	0	0	0	0	0	0	0	0	0	0	0	0	0	0	0	0	0	0	0	0	0	0	0	0	0	0	0	0	0	0	0	0	0	0	0	0
2c9008094cef064e0fdee289e0875054	0	0	0	0	0	0	0	0	0	0	0	0	0	0	0	0	0	0	0	0	0	0	0	0	0	0	0	0	0	0	0	0	0	0	0	0	0	0	0	0	0	0	0	0	0	0	0	0	0
e7944ca492c3e7f705c273bdcc66fec4	0	0	0	0	0	0	0	0	0	0	0	0	0	0	0	0	0	0	0	0	0	0	0	0	0	0	0	0	0	0	0	0	0	0	0	0	0	0	0	0	0	0	0	0	0	0	0	0	0
a3e88b6a72e9030d73a05dbf53add076	0	0	0	0	0	0	0	0	0	0	0	0	0	0	0	0	0	0	0	0	0	0	0	0	0	0	0	0	0	0	0	0	0	0	0	0	0	0	0	0	0	0	0	0	0	0	0	0	0
7fd67fad34c29d5035763200795ec119	0	0	0	0	0	0	0	0	0	0	0	0.00491708	0	0	0	0	0	0	0	0	0	0	0	0	0	0	0	0	0	0	0	0	0	0	0	0	0	0	0	0	0	0	0	0	0	0	0	0	0
099338c98147d3e8c84e00504d6e5827	0	0	0	0	0	0	0	0	0	0	0	0	0	0	0	0	0	0	0	0	0	0	0	0	0	0	0	0	0	0	0	0	0	0	0	0	0	0	0	0	0	0	0	0	0	0	0	0	0
8297fc2a9a4a7eb7547f87bb58e92d15	0	0	0	0	0	0	0	0	0	0	0	0	0	0	0	0	0	0	0	0	0	0	0	0	0	0	0	0	0	0	0	0	0	0	0	0	0	0	0	0	0	0	0	0	0	0	0	0	0
ff666e1c8463faa4735fb15dab2050de	0	0	0	0	0	0	0	0	0	0	0	0	0	0	0	0	0	0	0	0	0	0	0	0	0	0	0	0	0	0	0	0	0	0	0	0	0	0	0	0	0	0	0	0	0	0	0	0	0
9520e2239a912a269c4741628a6ba4f8	0	0	0	0	0	0	0	0	0	0	0	0	0	0	0	0	0	0	0	0	0	0	0	0	0	0	0	0	0	0	0	0	0	0	0	0	0	0	0	0	0	0	0	0	0	0	0	0	0
d14d13dbf04b7de4e0b4f88b4b713794	0	0	0	0	0	0	0	0	0	0	0	0	0	0	0	0	0	0	0	0	0	0	0	0	0	0	0	0	0	0	0	0	0	0	0	0	0	0	0	0	0	0	0	0	0	0	0	0	0
2013545a38a5535e95e40e5c622b255f	0	0	0	0	0	0	0	0	0	0	0	0	0	0	0	0	0	0	0	0	0	0	0	0	0	0	0	0	0	0	0	0	0	0	0	0	0	0	0	0	0	0	0	0	0	0	0	0	0
beb670ca26caafd5943f77580bc1d8f4	0	0	0	0	0	0	0	0	0	0	0	0	0	0	0	0	0	0	0	0	0	0	0	0	0	0	0	0	0	0	0	0	0	0	0	0	0	0	0	0	0	0	0	0	0	0	0	0	0
2493b23cc8689453ce3af88194060161	0	0	0	0	0	0	0	0	0	0	0	0	0	0	0	0	0	0	0	0	0	0	0	0	0	0	0	0	0	0	0	0	0	0	0	0	0	0	0	0	0	0	0	0	0	0	0	0	0
655532f68f76ac2408c41665d7119520	0	0	0	0	0	0	0	0	0	0.00038133	0	0	0.00107663	0	0	0	0	0	0	0	0	0	0	0	0	0	0	0	0	0	0	0	0	0	0	0	0	0.00034646	0	0	0	0	0	0	0	0	0	0	0
e7be85f63ffbeab11d0163da4a0386ad	0	0	0	0	0	0	0	0	0	0	0	0	0	0	0	0	0	0	0	0	0	0	0	0	0	0	0	0	0	0	0	0	0	0	0	0	0	0	0	0	0	0	0	0	0	0	0	0	0
097de1635f412429516b44a53fa00c75	0	0	0	0	0	0	0	0	0	0	0	0	0	0	0	0	0	0	0	0	0	0	0	0	0	0	0	0	0	0	0	0	0	0	0	0	0	0	0	0	0	0	0	0	0	0	0	0	0
90c758f1af88f1ea3516dd950e5ae3b6	0	0	0	0.00114957	0	0	0	0	0	0	0	0	0	0	0	0	0	0	0	0	0	0	0	0	0	0	0	0	0	0	0	0	0	0	0	0	0	0	0	0	0	0	0	0	0	0	0	0	0
1674b1b43976ef75cc336a0c8c4660c1	0	0	0	0	0	0	0	0	0	0	0	0	0	0	0	0	0	0	0	0	0	0	0	0	0	0	0	0	0	0	0	0	0	0	0	0	0	0	0	0	0	0	0	0	0	0	0	0	0
f8d59fb8196b12aa57654da0bfd42cb5	0	0	0	0	0	0	0	0	0	0	0	0	0	0	0	0	0	0	0	0	0	0	0	0	0	0	0	0	0	0	0	0	0	0	0	0	0	0	0	0	0	0	0	0	0	0	0	0	0
f10bd9376229c439bd2b02942e0bd34a	0	0	0	0	0	0	0	0	0	0	0	0	0	0	0	0	0	0	0	0	0	0	0	0	0	0	0	0	0	0	0	0	0	0	0	0	0	0	0	0	0	0	0	0	0	0	0	0	0
62fea54d29151491d7edd1e6b5caecb6	0	0	0	0.00638651	0	0	0	0	0	0	0	0	0	0	0	0	0	0	0	0	0	0	0	0	0	0	0	0	0	0	0	0	0	0	0	0	0	0	0	0	0	0	0	0	0	0	0	0	0
a5ab195f8d6b7a8bd41b4f9930d859cd	0	0	0	0	0	0	0	0	0	0	0	0	0	0	0	0	0	0	0	0	0	0	0	0	0	0	0	0	0	0.00301296	0	0	0	0	0	0	0	0	0	0	0	0	0	0	0	0	0	0	0
82ed99d8d68cda5ee54cfc2bf4ee23f6	0	0	0	0	0	0	0	0	0	0	0	0	0.00316656	0	0	0	0	0	0	0	0	0	0	0	0	0	0	0	0	0	0	0	0	0	0	0	0	0	0	0	0	0	0	0	0	0	0	0	0
117fbc1d68eef27c1982f58b951523d1	0	0	0	0	0	0	0	0	0	0	0	0	0	0	0	0	0	0	0	0	0	0	0	0	0	0	0	0	0	0	0	0	0.00355391	0	0	0	0	0	0	0	0	0	0	0	0	0	0	0	0
d9e183c5cfe4575c7aa2cafd6d952394	0	0	0	0	0	0	0	0	0	0	0	0	0	0	0	0	0	0	0	0	0	0	0	0	0	0	0	0	0	0	0	0	0	0	0	0	0	0	0	0	0	0.0042633	0	0	0	0	0	0	0
8ded351c082221ae9abb6afe63a75dc3	0	0	0	0	0	0	0	0	0	0	0	0	0	0	0	0	0	0	0	0	0	0	0	0	0	0	0	0	0	0	0	0	0	0	0	0	0	0	0	0.00479478	0	0	0	0	0	0	0	0	0
0bc96e732a2a39752f1d33a876c519fa	0	0	0	0	0	0	0	0	0	0	0	0	0	0	0	0	0	0	0	0	0	0	0	0	0	0	0	0	0	0	0	0	0	0	0	0	0	0	0	0	0	0	0	0	0	0	0	0	0
5d676b4e6ca5084caf37c63cbeb5aba9	0	0	0	0	0	0	0	0	0	0	0	0	0	0	0	0	0	0	0	0	0	0	0	0	0	0	0	0	0	0	0	0	0	0	0	0	0	0	0	0	0	0	0	0	0	0	0.00175263	0	0
8a3e6c05f8694c9215d1776c147ca30a	0	0	0	0	0	0	0	0	0	0	0	0	0	0	0	0	0	0	0	0	0	0	0	0	0	0	0	0	0	0	0	0	0	0	0	0	0	0	0	0	0	0	0	0	0	0	0	0	0
89f170138d3567c80b7b1ab3a7fa036d	0	0	0	0	0	0	0	0	0	0	0	0	0	0	0	0	0	0	0	0	0	0	0	0	0	0	0	0	0	0	0	0	0	0	0	0	0	0	0	0	0	0	0	0	0	0	0	0	0
a94ff2eb7a9d7a87f2213cc3a533478a	0	0	0	0	0	0	0	0	0	0	0	0	0	0	0	0	0	0	0	0	0	0	0	0	0	0	0	0	0	0	0	0	0	0	0	0	0	0	0	0	0	0	0	0	0	0	0	0	0
4f6234c53669f4e5b17f40dac962bae4	0.00786391	0	0	0	0	0	0	0	0	0	0	0	0	0	0	0	0	0	0	0	0	0	0	0	0	0	0	0	0	0	0	0	0	0	0	0	0	0	0	0	0	0	0	0	0	0	0	0	0
f8f827e66bd6d3dc00e90e88b9305657	0	0	0	0	0	0	0	0	0.000631225	0	0	0	0	0	0	0	0	0.000735781	0	0	0	0	0	0	0	0	0	0	0	0	0	0	0	0	0	0	0	0	0	0	0	0	0	0	0	0	0	0	0
ee6de6c097bc888f419d0b599f5b6609	0	0	0	0	0	0	0	0	0	0	0	0	0	0	0	0	0	0	0	0	0	0	0	0	0	0	0	0	0	0	0	0	0	0	0.00524232	0	0	0	0	0	0	0	0	0	0	0	0	0	0
eef9ad211babce4d928457b9e3e8202e	0	0	0	0	0	0	0	0	0	0.00373703	0	0	0	0	0	0	0	0	0	0	0	0	0	0	0	0	0	0	0	0	0	0	0	0	0	0	0	0	0	0	0	0	0	0	0	0	0	0	0
337cc06f1e48b8df721090c8879dcfe3	0	0	0	0	0	0	0	0	0	0	0	0	0	0	0	0	0	0	0	0	0	0	0	0	0	0	0	0	0	0	0	0	0	0	0	0	0	0	0	0	0	0	0	0	0	0	0	0	0
4c59604751d951c12da8840015f5dfce	0	0	0	0	0	0	0	0	0	0	0	0	0	0	0	0	0	0	0	0	0	0	0	0	0	0	0	0	0	0	0	0	0	0	0	0	0.00567392	0	0	0	0	0	0	0	0	0	0	0	0
8d954053b251e7dec0ce02d61cc35678	0	0	0	0	0	0	0	0	0	0	0	0	0	0	0	0	0	0	0	0	0	0	0	0	0	0	0	0	0	0	0	0	0	0	0	0	0.0020843	0	0	0	0	0	0	0	0	0	0	0	0
574601a23c405d079c11383bb7602039	0	0	0	0	0	0	0	0	0	0	0	0	0	0	0	0	0	0	0	0	0	0	0	0	0	0	0	0	0	0	0	0	0	0	0	0	0	0	0	0	0	0	0	0	0	0	0	0	0
0a2b57026dc71dcb92f2751a08aa7385	0	0	0	0	0	0	0	0	0	0	0	0	0	0	0	0	0	0	0	0	0	0	0	0	0	0	0	0	0	0	0	0	0	0	0	0	0	0	0	0	0	0	0	0	0	0	0	0	0
7e3abf176a9254c44999e9fa8c8473a7	0	0	0	0	0	0	0	0	0	0	0	0	0	0	0	0	0	0	0	0	0	0	0	0	0	0	0	0	0	0	0	0	0	0	0	0	0	0	0	0	0	0	0	0	0	0	0	0	0
03be89a8a5f0fc7d6bebed66740b604e	0	0	0	0	0	0	0	0	0	0	0	0	0	0	0	0	0	0	0	0	0	0	0	0	0	0	0	0	0	0	0	0	0	0	0	0	0	0	0	0	0	0	0	0	0	0	0	0	0
b52e561bfb4d8534c51d6225101247ba	0	0	0	0	0	0	0	0	0	0	0	0.000964134	0	0	0	0	0	0	0	0	0	0	0	0	0	0	0	0	0	0	0	0	0	0	0	0	0	0	0	0	0	0	0	0	0	0	0	0	0
703276d24ba96b6c933290f54014023c	0	0	0	0	0	0	0	0	0	0	0	0	0	0	0	0	0	0	0	0	0	0	0	0	0	0	0	0	0	0	0	0	0	0	0	0	0	0	0	0	0	0	0	0	0	0	0	0	0
7466338d07462b8b6406a812ba79ddf7	0	0	0	0	0	0	0	0	0	0	0	0	0	0	0	0	0	0	0	0	0	0	0	0	0	0	0	0	0	0	0	0	0	0	0	0	0	0	0	0	0	0	0	0	0	0	0	0	0
e31343cad71b19b320a3c90668385338	0	0	0	0	0	0	0	0	0	0	0	0	0	0	0	0	0	0	0	0	0	0	0	0	0	0	0	0	0	0	0	0	0	0	0	0	0	0	0	0	0	0	0	0	0	0	0	0	0
b1a9ca762e06c354c4cd618a0a185007	0	0	0	0	0	0	0	0	0	0	0	0	0	0	0	0	0	0	0	0	0	0	0	0	0	0	0	0	0	0	0	0	0	0	0	0	0	0	0	0	0	0	0	0	0	0	0	0	0
79e9325e56e66987228487fe30dc5185	0	0	0	0	0	0	0	0	0	0	0	0	0	0	0	0	0	0	0	0	0	0	0	0	0	0	0	0	0	0	0	0	0	0	0	0	0	0	0	0	0	0	0	0	0	0	0	0	0
34490f4415f39101350d4e6b4104fe94	0	0	0	0	0	0	0	0	0	0	0	0	0	0	0	0	0	0	0	0	0	0	0	0	0	0	0	0	0	0	0	0	0	0	0	0	0	0	0	0	0	0	0	0	0	0	0	0	0
443c0af8d4a26d1bfcd080c7aafdc67d	0	0	0	0	0	0	0	0	0	0	0	0	0	0	0	0	0	0	0	0	0	0	0	0	0	0	0	0	0	0	0	0	0	0	0	0	0	0	0	0	0	0	0	0	0	0	0	0	0
8ab6d1e60dbb6eb6a3c658d6334f0a31	0	0	0	0	0	0	0	0	0	0	0	0	0	0	0	0	0	0	0	0	0	0	0	0.000467545	0	0	0	0	0	0	0	0	0	0	0	0	0	0	0	0	0	0	0	0	0	0	0	0	0
9b3a4618445405263239fd0559dfb712	0	0	0	0	0	0	0	0	0	0	0	0	0	0	0	0	0	0	0	0	0	0	0	0	0	0	0	0	0	0	0	0	0	0	0	0	0	0	0	0	0	0	0	0	0	0	0	0	0
b6c7bafb062621f48c833227d9a1cbdd	0	0	0	0	0	0	0	0	0	0	0	0	0	0	0	0	0	0	0	0	0	0	0	0	0	0	0	0	0	0	0	0	0	0	0	0	0	0	0	0	0	0	0	0	0	0	0	0	0
528742285d4deaad11077f8ff0e240c7	0	0	0	0	0	0	0	0	0	0	0	0	0	0	0	0	0	0	0	0	0	0	0	0	0	0	0	0	0	0	0	0	0	0	0	0	0	0	0	0	0	0	0	0	0	0	0	0	0
59d3774f080f8e406716c5a2629a2e3f	0	0	0	0	0	0	0	0	0	0	0	0	0	0	0	0	0	0	0	0	0	0	0	0	0	0	0	0	0	0	0	0.00121344	0	0	0	0	0	0	0	0	0	0	0	0	0	0	0	0	0
824ebe9745afc915bf2a88724a167ef8	0	0	0	0	0	0	0	0	0	0	0	0	0	0	0	0	0	0	0	0	0	0	0	0	0	0	0	0	0	0	0	0	0	0	0	0	0	0	0	0	0	0	0	0	0	0	0	0	0
8052832861bff85da875c565dbea2606	0	0	0	0	0	0	0	0	0	0	0	0	0	0	0	0	0	0	0	0	0	0	0	0	0	0	0	0	0	0	0	0	0	0	0	0	0	0	0	0	0	0	0	0	0	0	0	0	0
8e329789fc7edbfb73f58a6fad64abb9	0	0	0	0	0	0	0	0	0	0	0	0	0	0	0	0	0	0	0	0	0	0	0	0	0	0	0	0	0	0	0	0	0	0	0	0	0	0	0	0	0	0	0	0	0	0	0	0	0
6da8b770bb2a6dd92434fa5347f4d20d	0	0	0	0	0	0	0	0	0	0	0	0	0	0	0	0	0	0	0	0	0	0	0.00376648	0	0	0	0	0	0	0	0	0	0	0	0	0	0	0	0	0	0	0	0	0	0	0	0	0	0
ed49346943995ea7d0ebd7f2d925a8ac	0	0	0	0	0	0	0	0	0	0.00366077	0	0	0	0	0	0	0	0	0	0	0	0	0	0	0	0	0	0	0	0	0	0	0	0	0	0	0	0	0	0	0	0	0	0	0	0	0	0	0
1b69bfc60b5588628d7f1d1449aa5adc	0	0	0	0	0	0	0	0	0	0	0	0	0	0	0	0	0	0	0	0	0	0	0	0	0	0	0	0	0	0	0.00370056	0	0	0	0	0	0	0	0	0	0	0	0	0	0	0	0	0	0
dbfa1b35048ab32ee4f5dbbf6ef84941	0	0	0	0	0	0	0	0	0	0	0	0	0	0	0	0	0	0	0	0	0	0	0	0	0	0	0	0	0	0	0	0	0	0	0	0	0	0	0	0	0	0	0	0	0	0	0	0	0
529a0e4d16efb28e6e4e11b2fae5e9ec	0	0	0	0	0	0	0	0	0	0	0	0	0	0	0	0	0	0	0	0	0	0	0	0	0	0	0	0	0	0	0	0	0	0	0	0	0	0	0	0	0	0	0	0	0	0	0	0	0
8a5cb61e7822f745dc444d1dccd8a305	0	0	0	0	0	0	0	0	0	0	0	0	0	0	0	0	0	0	0	0	0	0	0	0	0	0	0	0	0	0	0	0	0	0	0	0	0	0	0	0	0	0	0	0	0	0	0	0	0
574724ecb1faeed258c133951c870e93	0	0	0	0	0	0	0	0	0	0	0	0	0	0	0	0	0	0	0	0	0	0	0	0	0	0	0	0	0	0	0	0	0	0	0	0	0	0	0	0	0	0	0	0	0	0	0	0	0
2d9332b17d5faa1701c08b6833f9276b	0	0	0	0	0	0	0	0	0	0	0	0	0	0	0	0	0	0	0	0	0	0	0	0	0	0	0	0	0	0	0	0	0	0	0	0	0	0	0	0	0	0	0	0	0	0	0	0	0
03d2d0acebdc71808f1ea493e319175d	0	0	0	0	0	0	0	0	0	0	0	0	0	0	0	0	0	0	0	0	0	0	0	0	0	0	0	0	0	0	0	0	0	0	0	0	0	0	0	0	0	0	0	0	0	0	0	0	0
d57ed77a3e1055c12b84d740679637ea	0	0	0.00138996	0	0	0	0	0	0	0	0	0	0	0	0	0	0	0	0	0	0	0	0	0	0	0.000354384	0.000229113	0	0	0	0	0	0	0	0	0	0	0	0	0	0	0	0	0	0	0	0	0	0
67f0347beec446be445cca70a37ef958	0	0	0	0	0	0	0	0	0	0	0	0	0.00126662	0	0	0	0	0	0	0	0	0	0	0	0	0	0	0	0	0	0	0	0	0	0	0	0	0	0	0	0	0	0	0	0	0	0	0	0
4fc9bcba1bca56f3313de8dbc6421d9e	0	0	0	0	0	0	0	0	0	0	0	0	0	0	0	0	0	0	0	0	0	0	0	0	0	0	0	0	0	0	0	0	0	0	0	0	0	0	0	0	0	0	0	0	0	0	0	0	0
42a18ac225195fe3fee64dee1b9526c5	0	0	0	0	0	0	0	0	0	0	0	0	0	0	0	0	0	0	0	0	0.000949217	0	0	0	0	0	0	0	0	0	0	0	0	0	0	0	0	0	0	0	0	0	0	0	0	0	0	0	0
4618c1f3f4fe0d6e6556930618444ad2	0	0	0	0	0	0	0	0	0	0	0	0	0	0	0	0	0	0	0	0	0	0	0	0	0	0	0	0	0	0	0	0	0	0	0	0	0	0	0	0	0	0	0	0	0	0	0	0	0
f68ef7a0d90310671c772e4c7a44c326	0	0	0	0	0	0	0	0	0	0	0	0	0	0	0	0	0	0	0	0	0	0	0	0	0	0	0	0	0	0	0	0	0	0	0	0	0	0	0	0	0	0	0	0	0	0	0	0	0
33da023c662b03efe895f5fe580deabd	0	0	0	0	0	0	0	0	0	0	0	0	0	0	0	0	0	0	0	0	0	0	0	0	0	0	0	0	0	0	0	0	0	0	0	0	0	0	0	0	0	0	0	0	0	0	0	0	0
35fcb55a32b50dddd44045a07fcb2fdd	0	0	0	0	0	0	0	0	0	0	0	0	0	0	0	0	0	0	0	0	0	0	0	0	0	0	0	0	0	0	0	0	0	0	0	0	0	0	0	0.00115075	0	0	0	0	0	0	0	0	0
614b1ad9b2df7369f7cc84826c71db1a	0	0	0	0	0	0	0	0	0	0	0	0	0	0	0	0	0	0	0	0	0	0	0	0	0	0	0	0	0	0	0	0	0	0	0	0	0	0	0	0	0	0	0	0	0.00352641	0	0	0	0
ed9248138b42f3544f1259386da0222c	0	0	0	0	0	0	0	0	0	0	0	0	0	0	0	0	0	0	0	0	0	0	0	0	0	0	0	0	0	0	0	0	0	0	0	0	0	0	0	0	0	0	0	0	0	0	0	0	0
b0460a6a275e6e72467d0caa78fccb4a	0	0	0	0	0	0	0	0	0	0	0	0	0	0	0	0	0	0	0	0	0	0	0	0	0	0	0	0	0	0	0	0	0	0	0	0	0	0	0	0	0	0	0	0	0	0	0	0	0
f90cfdfad1d764cee1d902706e5882d5	0	0	0	0	0	0	0	0	0	0	0	0	0	0	0	0	0	0	0	0	0	0	0	0	0	0	0	0	0	0	0	0	0	0	0	0	0	0	0	0	0	0	0	0	0	0	0	0	0
756bb54f843b950e158b83f04db64e86	0	0	0	0	0	0	0	0	0	0	0	0	0	0	0	0	0	0	0	0	0	0	0	0	0	0	0	0	0	0	0	0	0	0	0	0	0	0	0	0	0	0	0	0	0	0	0	0	0
aa051032ab90dab1dde4cdb8de69b125	0	0	0	0	0	0	0	0	0	0	0	0	0	0.000654974	0	0	0	0	0	0	0	0	0	0	0	0	0	0	0	0	0	0	0	0	0	0	0	0	0	0	0	0	0	0	0	0	0	0	0
88ba0c0aeeb4d27044c9a98af37aaeca	0	0	0	0	0	0	0	0	0	0	0	0	0	0	0	0	0	0	0	0	0	0	0	0	0	0	0	0	0	0	0	0	0	0	0	0	0	0	0	0	0	0	0	0	0	0	0	0	0
4cab59c6f0fa4d337a24566d5099a8cb	0	0	0	0	0	0	0	0	0	0	0	0	0	0	0	0	0	0	0	0	0	0	0	0	0	0	0.00351306	0	0	0	0	0	0	0	0	0	0	0	0	0	0	0	0	0	0	0	0	0	0
0d2769d3d936bf11d8401b659f895081	0	0	0	0	0	0	0	0	0	0	0	0	0	0	0	0	0	0	0	0	0	0	0	0	0	0	0	0	0	0	0	0	0	0	0	0	0	0	0	0	0	0	0	0	0	0	0	0	0
c7d6bf10175d15f3982bdb7481af4c2e	0	0	0	0	0	0	0	0	0	0	0	0	0	0	0	0	0	0	0	0	0	0	0	0	0	0	0	0	0	0	0	0	0	0	0	0	0	0	0	0	0	0	0	0	0	0	0	0	0
446f159c17887dd9710a7092877f2035	0	0	0	0	0	0	0	0	0	0	0	0	0	0	0	0	0	0	0	0	0	0	0	0	0	0	0	0	0	0	0	0	0	0	0	0	0	0	0	0	0	0	0	0	0	0	0	0	0
fa279953c96b9aa1f2e8f745dfb32190	0	0	0	0	0	0	0	0	0	0	0	0	0	0	0	0	0	0	0	0	0	0	0	0	0	0	0	0	0	0	0	0	0	0	0	0	0	0	0	0	0	0	0	0	0	0	0	0	0
803e0218cfa3096fdca1cbea929e049b	0	0	0	0	0	0	0	0	0	0	0	0	0	0	0	0	0	0	0	0	0	0	0	0	0	0	0	0	0	0	0	0	0	0	0	0	0	0	0	0	0	0	0	0	0	0	0	0	0
d1e4fedb82cc990f3f795d34ec12ad71	0	0	0	0	0	0	0	0	0	0	0	0	0	0	0	0	0	0	0	0	0	0	0	0	0	0	0	0	0	0	0	0	0	0	0	0	0	0	0	0	0	0	0	0	0	0	0	0	0
81bb902605fdac0eb08f278a6b4fdbfc	0	0	0	0	0	0	0	0	0	0	0	0	0	0	0	0	0	0	0	0	0	0	0	0	0	0	0	0	0	0	0	0	0	0	0	0	0	0	0	0	0	0	0	0	0	0	0	0	0
a0c68de2a4769867883968a4cebf5c52	0.00208634	0	0	0	0	0	0	0.000105608	0	0	0.0001317	0	0	0	0	0	0	0	0	0	0	0	0	0	0	0	0	0	0	0	0	0	0	0	0	0	0	0	0	0	0	0.000682128	0	0	0	0	0	0	0
eda1410f9db03d367e962005548ec230	0	0	0	0	0	0	0	0	0	0	0	0	0	0	0	0	0	0	0	0	0	0	0	0	0	0	0	0	0	0	0	0	0	0	0	0	0	0	0	0	0	0	0	0	0	0	0	0	0
9051ca7fdb29cca23326125b17715e82	0	0.000139218	0	0	0	0	0	0	0	0	0	0	0	0	0	0	0	0	0	0	0	0	0	0	0	0	0	0	0	6.02591e-05	0	0.000182017	0	0	0	0	0	0	0	0.000191791	0	0	0	0	0	0	0	0	0
a5b3c4d33e57c0e638fec84ad3ff0d81	0	0	0	0	0	0	0	0	0	0	0	0	0	0	0	0	0	0	0	0	0	0	0	0	0	0	0	0	0	0	0	0	0	0	0	0	0	0	0	0	0	0	0	0	0	0	0	0	0
f89e81735af29183c85efc548835fc2a	0	0	0	0	0	0	0	0	0	0	0	0	0	0	0	0	0	0	0	0	0	0	0	0	0	0	0	0	0	0	0	0	0	0	0	0	0	0	0	0	0	0	0	0	0	0	0	0	0
a1fc0778a319edda07d796dbd93be220	0	0	0	0	0	0	0	0	0	0	0	0	0	0	0	0	0	0	0	0	0	0	0	0	0	0	0	0	0	0	0	0	0	0	0	0	0	0	0	0	0	0	0	0	0	0	0	0	0
883a768a9128ca0fbf72a9a621d3e488	0	0	0	0	0	0	0	0	0	0	0	0	0	0	0	0	0	0	0	0	0	0	0	0	0	0	0	0	0	0	0	0	0	0	0	0	0	0	0	0	0	0	0	0	0	0	0	0	0
871de993ab120af7a38a09ff3e6c9673	0	0	0	0	0	0	0	0	0	0	0	0	0	0	0	0	0	0	0	0	0	0	0	0	0	0	0	0	0	0	0	0	0	0	0	0	0	0	0	0	0	0	0	0	0	0	0	0	0
c26f90e2f61f4cdaf3fada91481dad23	0	0	0	0	0.00490838	0	0	0	0	0	0	0	0	0	0	0	0	0	0	0	0	0	0	0	0	0	0	0	0	0	0	0	0	0	0	0	0	0	0	0	0	0	0	0	0	0	0	0	0
c3c68dd6fac7db9223b24d5a42965f9d	0	0	0	0	0	0	0	0	0	0	0	0	0	0	0	0	0	0	0	0	0	0	0	0	0.00303214	0	0	0	0	0	0	0	0	0	0	0	0	0	0	0	0	0	0	0	0	0	0	0	0
cbf4f1bdc6d09652690be6237ee62ab9	0	0	0	0	0	0	0	0	0	0	0	0	0	0	0	0	0	0	0	0	0	0	0	0	0	0	0	0	0	0	0	0	0	0.00301791	0	0	0	0	0	0	0	0	0	0	0	0	0	0	0
1c9285241092839138e1961669929f29	0	0	0	0	0	0	0	0	0	0	0	0	0	0	0	0	0	0	0	0	0	0	0	0	0	0	0	0	0	0	0	0	0	0	0	0	0	0	0	0	0	0	0	0	0	0	0	0	0
3feb9bdb9dff82ae4371d62e6e1621f6	0	0	0	0	0	0	0	0	0	0	0	0	0	0	0	0	0	0	0	0	0	0	0	0	0	0	0	0	0	0	0	0	0	0	0	0	0	0	0	0	0	0	0	0	0.00337635	0	0	0	0
b48125903a41056dfe74b24fa5f6e3be	0	0	0	0	0	0	0	0	0	0	0	0	0	0	0	0	0	0	0	0	0	0	0	0	0	0	0	0	0	0	0	0	0	0	0	0	0	0	0	0	0	0	0	0	0	0.00379043	0	0	0
b0f38990782c280766892471828d09bd	0	0	0	0	0	0	0	0	0	0	0	0	0	0	0	0	0	0	0	0	0	0	0	0	0	0	0	0	0	0	0	0	0	0	0	0	0	0	0	0	0	0	0	0	0	0	0	0	0.00313022
137b0145ca4a873ce976f1907b6e70ec	0	0	0	0	0	0	0	0	0	0	0	0	0	0	0	0	0	0	0	0	0	0	0	0	0	0	0	0	0	0	0	0	0	0	0	0	0	0	0	0	0	0	0	0	0	0	0	0	0
c9ff1e3517c4b9f9a2e3d37ca4076afe	0	0	0	0	0	0	0	0	0	0	0	0	0	0	0	0	0	0	0	0	0	0	0	0	0	0	0	0	0	0	0	0	0	0	0	0	0	0	0	0	0	0	0	0	0	0	0	0	0
2632c51d37cebc449c4cae476fc1d09c	0	0	0	0	0	0	0	0	0	0	0	0	0	0	0	0	0	0	0	0	0	0	0	0	0	0	0	0	0	0	0	0	0	0	0	0	0	0	0	0	0	0	0	0	0	0	0	0	0
83d836c511bebb2becb9302af3bf3b05	0	0	0	0	0	0	0	0	0	0	0	0	0	0	0	0	0	0	0	0	0	0	0	0	0	0	0	0	0	0	0	0	0	0	0	0	0	0	0	0	0	0	0	0	0	0	0	0	0
62237edfde2f2165f7c01eb152ef3e36	0	0	0	0	0	0	0	0	0	0	0	0	0	0	0	0	0.000419698	0	0	0	0	0	0	0	0	0	0	0	0	0	0	0	0	0	0.000534931	0	0	0.00034646	0	0	0	0	0.000694177	0	0	0	0	0	0
63a154a7a52182b726b7fbdeda70931e	0	0	0	0	0	0	0	0	0	0	0	0	0	0	0	0	0	0	0	0	0	0	0	0	0	0	0	0	0	0	0	0	0	0	0	0	0	0	0	0	0	0	0	0	0	0	0	0	0
3203bb975456d293842f363d1ee738e8	0	0	0	0	0	0	0	0	0	0	0	0	0	0	0	0	0	0	0	0	0	0	0	0	0	0	0	0	0	0	0	0	0	0	0	0	0	0	0	0	0	0	0	0	0	0	0	0	0
34f39e3c41b34a8ad055eba0c012e5c7	0	0	0	0	0	0	0	0	0	0	0	0	0	0	0	0	0	0	0	0	0	0	0	0	0	0	0	0	0	0	0	0	0	0	0	0	0	0	0	0	0	0	0	0	0	0	0	0	0
10d4371ba3da7270814fb94c3f97ccc1	0	0	0	0	0	0	0	0	0	0	0	0	0	0	0	0	0	0	0	0	0	0	0	0	0	0	0	0	0	0	0	0	0	0	0	0	0	0	0	0	0.000399904	0	0	0	0	0	0	0	0
496ec687a522f7f3bc0361624a5b567b	0	0	0	0	0	0	0	0	0	0	0	0	0	0	0	0	0	0	0	0	0	0	0	0	0	0	0	0	0	0	0	0	0	0	0	0	0	0	0	0	0	0	0	0	0	0	0	0	0
6a1e603b729f6b7f26c302fdde3f6dc9	0	0	0	0	0	0	0	0	0	0	0	0	0	0	0	0	0	0	0	0	0	0	0	0	0	0	0	0	0	0	0	0	0	0	0	0	0	0	0	0	0	0	0	0	0	0	0	0	0
853b0b7f75874892f0bfdff31f7ec368	0	0	0.00679537	0	0	0	0	0	0	0	0	0	0	0	0	0	0	0	0	0	0	0	0	0	0	0	0	0	0	0	0	0	0	0	0	0	0	0	0	0	0	0	0	0	0	0	0	0	0
856f1f66b1acbd6c2823f49629e9ffce	0	0	0	0	0	0	0	0	0	0	0	0	0.00278657	0	0	0	0	0	0	0	0	0	0	0	0	0	0	0	0	0	0	0	0	0	0	0	0	0	0	0	0	0	0	0	0	0	0	0	0
95d382f27b0ef8eb31e76028be61d0e1	0	0	0	0	0	0	0	0	0	0	0	0	0	0.0011644	0	0	0	0	0	0	0	0	0	0	0	0	0	0	0	0	0	0	0	0	0	0	0	0.000692921	0	0	0	0	0	0	0	0	0	0	0
56f5f1a0ad62d347a5b0418d31ce0a04	0	0	0	0	0	0	0	0	0	0	0	0	0	0	0	0	0	0	0	0	0	0	0	0	0	0	0	0	0	0	0	0	0.00312744	0	0	0	0	0	0	0	0	0	0	0	0	0	0	0	0
038457d232ee79680e834e792d34fa0c	0	0	0	0	0	0	0	0	0	0	0	0	0	0	0	0	0	0	0	0	0	0	0	0	0	0	0	0	0	0	0	0	0	0	0	0	0	0	0	0	0	0	0	0	0.00330132	0	0	0	0
e879910e8886d56a77a8d0c128af54dd	0	0	0	0	0	0	0	0	0	0	0	0	0	0	0	0	0	0	0	0	0	0	0	0	0	0	0	0	0	0	0	0	0	0	0	0	0	0	0	0	0	0	0	0	0.00330132	0	0	0	0
838fb36b23d3518c2ee2b9887f70acdd	0	0	0	0	0	0	0	0	0	0	0	0	0	0	0	0	0	0	0	0	0	0	0	0	0	0	0	0	0	0	0	0	0	0	0	0	0	0	0	0	0	0	0	0	0.00187575	0	0.00118928	0	0
683eddd769b9e799a41db23140eeee58	0	0	0	0	0	0	0	0	0	0	0	0	0	0	0	0	0	0	0	0	0	0	0	0	0	0	0	0	0	0	0	0	0	0	0	0	0	0	0	0	0	0	0	0	0	0	0	0	0
12648efd0f7621df79d5932b29fa6008	0	0	0	0	0	0	0	0	0	0	0	0	0	0	0	0	0	0	0	0	0	0	0	0	0	0	0	0	0	0	0	0	0	0	0	0	0	0	0	0	0	0	0	0	0	0	0	0	0
5e2de09c23b2df996cb31bbf2688f230	0	0	0	0	0	0	0	0	0	0	0	0	0	0	0	0	0	0	0	0	0	0	0	0	0	0	0	0	0	0	0	0	0	0	0	0	0	0	0	0	0	0	0	0	0	0	0	0	0
b1bdf83b6ee42dd2425d1f060280167e	0	0	0	0	0	0	0	0	0	0	0	0	0	0	0	0	0	0	0	0	0	0	0	0	0	0	0	0	0	0	0	0	0	0	0	0	0	0	0	0	0	0	0	0	0	0	0	0	0
af9c591090c37b025b0e0c0c61f6d115	0	0	0	0	0	0	0	0	0	0	0	0	0	0	0	0	0	0	0	0	0	0	0	0	0	0	0	0	0	0	0	0	0	0	0	0	0	0	0	0	0	0	0	0	0	0	0	0	0
37eb2a670caa7890ec145b54ddb37ca4	0	0	0	0	0	0	0	0	0	0	0	0	0	0	0	0	0	0	0	0	0	0	0	0	0	0	0	0	0	0	0	0	0	0	0	0	0	0	0	0	0	0	0	0	0	0	0	0	0
b7bd38b0fa63a1e87979f649ea0a9597	0	0	0	0	0	0	0	0	0	0	0	0	0	0	0	0	0	0.000662203	0	0	0	0	0	0	0	0	0	0	0	0	0	0	0	0	0	0	0	0	0	0	0	0	0	0	0	0	0	0	0
4b2d5ad4c5022bf5ce4fe1ec34777215	0	0	0	0	0	0	0	0	0	0	0	0	0	0	0	0	0	0	0	0	0	0	0	0	0	0	0	0	0	0	0	0	0	0	0	0	0	0	0.000801796	0	0	0	0	0	0	0	0	0	0
dee018ed1c7f1ad5554e372d6edb53e6	0	0	0	0	0	0	0	0	0	0	0	0	0	0	0	0	0	0	0	0	0	0	0	0	0	0	0	0	0	0	0	0	0	0	0	0	0	0	0	0	0	0	0	0	0	0	0	0	0
4527ccf0ad07300f3261e037aeebf95c	0	0	0	0	0	0	0	0	0	0	0	0	0	0	0	0	0	0	0	0	0	0	0	0	0	0	0	0	0	0	0	0	0	0	0	0	0	0	0	0	0	0	0	0	0	0	0	0	0
b6681665f4e281810f088733f09cfc53	0	0	0	0	0	0	0	0	0	0	0	0	0	0	0	0	0	0	0	0	0	0	0	0	0	0	0	0	0	0	0	0	0	0	0	0	0	0	0	0	0	0	0	0	0	0	0	0	0
24dd0ce74cbd6504102ab28a18f174e7	0	0	0	0	0	0	0	0	0	0	0	0	0	0	0	0	0	0	0	0	0	0	0	0	0	0	0	0	0	0	0	0	0	0	0	0	0	0	0	0	0	0	0	0	0	0	0	0	0
67309e35d547ddada4b2ea7ddb166a7e	0	0	0	0	0	0	0	0	0	0	0	0	0	0	0	0	0	0	0	0	0	0	0	0	0	0	0	0	0	0	0	0	0	0	0	0	0	0	0	0	0	0	0	0	0	0	0	0	0
c797a30c6a2cdc5acb8a0b176a9ea93a	0	0	0	0	0	0.00488248	0	0	0	0	0	0	0	0	0	0	0	0	0	0	0	0	0	0	0	0	0	0	0	0	0	0	0	0	0	0	0	0	0	0	0	0	0	0	0	0	0	0	0
38671464dde06fcb14d927693c664688	0	0	0	0	0	0	0	0	0	0	0	0	0	0	0	0	0	0	0	0	0	0	0	0	0	0	0	0	0	0	0	0	0	0	0	0	0	0	0	0	0	0	0	0	0.00187575	0	0	0	0
ee78d5785bada64af0534126cbceb4c3	0	0	0	0	0	0	0	0	0	0	0	0	0	0	0	0	0	0	0	0	0	0	0	0	0	0	0	0	0	0	0	0	0	0	0	0	0	0	0	0	0	0	0	0	0	0	0	0	0
59b331197164abc32e6fb8a85434eef6	0	0	0	0	0	0	0	0	0	0	0	0	0	0	0	0	0	0	0	0	0	0	0	0	0	0	0	0	0	0	0	0	0	0	0	0	0	0	0	0	0	0	0	0	0	0	0	0	0
2250ecafa01934a834556c47116a74ee	0	0	0	0	0	0	0	0	0	0.000686394	0	0	0	0	0	0	0	0	0	0	0	0	0	0	0	0	0	0	0	0	0	0	0	0	0	0	0	0	0	0	0	0	0	0	0	0	0	0	0
07e91d3426b408c5c586c27f98762a4e	0	0	0	0	0	0	0	0	0	0	0	0	0	0	0	0	0	0	0	0	0	0	0	0	0	0	0	0	0	0	0.000693856	0	0	0	0	0	0	0	0	0	0	0	0	0	0	0	0	0	0
c137dad8323c90ae38c88603fcf5b9dc	0	0	0	0	0	0	0	0	0	0	0	0	0	0	0	0.000433238	0	0	0	0	0	0	0	0	0	0	0	0	0	0	0	0	0	0	0	0	0	0	0	0	0	0	0	0	0	0	0	0	0
e0d07f42910be8e136e63fed28867a4e	0	0	0	0	0	0	0	0	0	0	0	0	0	0	0	0	0	0	0	0	0	0	0	0	0	0	0	0	0	0	0	0	0	0	0	0	0	0	0	0	0	0	0	0.00106996	0	0	0	0	0
4a1aaa198e40bc216a92a0f57106b607	0	0	0	0	0	0	0	0	0	0	0	0	0	0	0	0	0	0	0	0	0	0	0	0	0	0	0	0	0	0	0	0	0	0	0	0	0	0	0	0	0	0	0	0	0	0	0	0	0
801a77294a78c7ef44bf3adad761da46	0	0	0	0	0	0	0	0	0	0	0	0	0	0	0	0	0	0	0	0	0	0	0	0	0	0	0	0	0	0	0	0	0	0	0	0	0	0	0	0	0	0	0	0	0	0	0	0	0
ab4288fecc618f7698369e8cabe1c83d	0	0	0	0	0	0	0	0	0	0	0	0	0	0	0	0	0	0	0	0	0	0	0	0	0	0	0	0	0	0	0	0	0	0	0	0	0	0	0	0	0	0	0	0	0	0	0	0	0
d7d6ad77f5021fd65910c0d71b43695b	0	0	0	0	0	0	0	0	0	0	0	0	0.00113996	0	0	0	0	0	0	0	0	0	0	0	0.000471666	0	0	0	0	0	0	0	0	0	0	0	0	0	0	0	0	0	0	0	0	0	0	0	0
3b7283ffe30020a025289819d3ed3b4e	0	0	0	0	0	0	0	0	0	0	0	0	0	0	0	0	0	0	0	0	0	0	0	0	0	0	0	0	0.00280767	0	0	0	0	0	0	0	0	0	0	0	0	0	0	0	0	0	0	0	0
0cbaa68f67d685d5d1171948a675255a	0	0	0	0	0	0	0	0	0	0	0	0	0	0	0	0	0	0	0	0	0	0	0	0	0	0	0	0	0	0	0	0	0	0.00167661	0	0	0	0	0	0	0.00135967	0	0	0	0	0	0	0	0
6edded6838c7f2234e2f02f18da5e405	0	0	0	0	0	0	0	0	0	0	0	0	0	0	0	0	0	0	0	0	0	0	0	0	0	0	0	0	0	0	0	0	0	0	0	0	0	0	0	0	0	0	0	0	0	0	0	0	0
94a8e21a2e0070f1ad43cb7af2cdefb4	0	0	0	0	0	0	0	0	0	0	0	0	0	0	0	0	0	0	0	0	0	0	0	0	0	0	0	0	0	0	0	0	0	0	0	0	0	0	0	0	0	0	0	0	0	0	0	0	0
46ed9d82f7842f4dbcb019a69b43bede	0	0	0	0	0	0	0	0	0	0	0	0	0	0	0	0	0	0	0	0	0	0	0	0	0	0	0	0	0	0	0	0	0	0	0	0	0	0	0	0	0	0	0	0	0	0	0	0	0
866da2ec169ebf1093e9c33da5266d87	0	0	0	0	0	0	0	0	0	0	0	0	0	0	0	0	0	0	0	0	0	0	0	0	0	0	0	0	0	0	0	0	0	0	0	0	0	0	0	0	0	0	0	0	0	0	0	0	0
6e3eb39d22668d7e704d4f536129cdb6	0	0	0	0	0	0	0	0	0	0	0	0	0	0	0	0	0	0	0	0	0	0	0	0	0	0	0	0	0	0	0	0	0	0	0	0	0	0	0	0	0	0	0	0	0	0	0	0	0
ada7d9824d2301201502ff198e49dcc5	0	0	0.00046332	0	0	0	0	0	0	0	0	0	0	0	0	0	0	0	0	0	0	0	0	0	0	0	0	0	0	0	0	0	0	0	0	0	0	0	0	0	0	0	0	0	0	0	0	0	0
a05983310f571a5c20aa596ea3ad38e5	0	0	0	0	0	0	0	0	0	0	0	0	0	0	0	0	0	0	0	0	0	0	0	0	0	0	0	0	0	0	0	0	0	0	0	0	0	0	0	0	0	0	0	0	0	0	0	0	0
bf54d841d18d572044052400a53a8652	0	0	0	0	0	0	0	0	0	0	0	0	0	0	0	0	0	0	0	0	0	0	0	0	0	0	0	0	0	0	0	0	0	0	0	0	0	0	0	0	0	0	0	0	0	0	0	0	0
99176396ba53824e8c4234bf08f6d40e	0	0	0	0	0	0	0	0	0	0	0	0	0	0	0	0	0	0	0	0	0	0	0	0	0	0	0	0	0	0	0	0	0	0	0	0	0	0	0	0	0	0	0	0	0	0	0	0	0
3d6d9f69f8e22a89587935bec60edb7e	0	0	0	0	0	0	0	0	0	0	0	0	0	0	0	0	0	0	0	0.000793966	0	0	0	0	0	0	0	0	0	0	0	0	0	0	0	0	0	0	0	0	0	0	0	0	0	0	0.000876314	0	0
995e436bf247d40d6f036bf75dbda9ff	0	0	0	0	0	0	0	0	0	0	0	0	0	0	0	0	0	0	0	0	0	0	0	0.00319489	0	0	0	0	0	0	0	0	0	0	0	0	0	0	0	0	0	0	0	0	0	0	0	0	0
c268c38fe8d602a00732f849f5f3af9d	0	0	0	0	0	0	0	0	0	0	0	0	0	0	0	0	0	0	0	0	0	0	0	0	0.00276262	0	0	0	0	0	0	0	0	0	0	0	0	0	0	0	0	0	0	0	0	0	0	0	0
ca59be66335d5177d5a9f8d8e369c5f6	0	0	0	0	0	0	0	0	0	0	0	0	0	0	0	0	0	0	0	0	0	0	0	0	0	0	0	0	0	0	0	0	0	0	0	0	0	0	0.00328736	0	0	0	0	0	0	0	0	0	0
2bfb7d041fe342d5ddaf551317f1f82a	0	0	0	0	0	0	0	0	0	0	0	0	0	0	0	0	0	0	0	0	0	0	0	0	0	0	0	0	0	0	0	0	0	0	0	0	0	0	0	0	0	0	0	0	0	0	0.00256635	0	0
0b08b6585aaf31eb5a72e02b1042d99e	0	0	0	0	0	0	0	0	0	0	0	0	0	0	0	0	0	0	0	0	0	0	0	0	0	0	0	0	0	0	0	0	0	0	0	0	0	0	0	0	0	0	0	0	0	0	0	0	0
fe95945c18a5800b0d4ee144e4d3909f	0	0	0	0	0	0	0	0	0	0	0	0	0	0	0	0	0	0	0	0	0	0	0	0	0	0	0	0	0	0	0	0	0	0	0	0	0	0	0	0	0	0	0	0	0	0	0	0	0
345b16fb778f45fb6c109579a63fe22c	0	0	0	0	0	0	0	0	0	0	0	0	0	0	0	0	0	0	0	0	0	0	0	0	0	0	0	0	0	0	0	0	0	0	0	0	0	0	0	0	0	0	0	0	0	0	0	0	0
11cde927cb04b04a209feec9e6fdaac0	0	0	0	0	0	0	0	0	0	0	0	0	0	0	0	0	0	0	0	0	0	0	0	0	0	0	0	0	0	0	0	0	0	0	0	0	0	0	0	0	0	0	0	0	0	0	0	0	0
[truncated: 1,338 more rows]
[truncated: 20 more columns]

## Sheet: Supplementary Table S3
Supplementary Table S3. Fecal SCFA data of the 66 Mongolian subjects
No.	ID1	ID2	Acetate	Propionate	Butyrate	SCFAtotal
1	R301	3R1F	265.066	131.59	43.6752	440.331
2	R303	3R2F	348.853	159.811	67.0108	575.674
3	R305	3R3F	745.19	393.554	265.557	1404.3
4	R319	3R7F	94.2488	57.7972	30.3444	182.39
5	R322	3R9F	67.7286	34.4287	28.272	130.429
6	R306	3R1M	182.777	77.3956	21.5458	281.718
7	R330	3R8M	206.782	84.4501	32.0789	323.311
8	R335	3R11M	288.496	184.432	147.306	620.234
9	U309	3U1F	242.102	133.206	80.8151	456.123
10	U301	3U2F	442.269	259.693	160.916	862.877
11	U334	3U3F	995.876	336.886	309.67	1642.43
12	U319	3U4F	204.507	50.5369	37.737	292.781
13	U324	3U5F	501.142	128.713	92.4114	722.266
14	U333	3U6F	302.97	80.6661	77.4119	461.048
15	U311	3U7F	250.605	94.4238	65.8711	410.9
16	U316	3U8F	323.806	163.659	97.833	585.297
17	U331	3U9F	205.743	104.073	45.2798	355.096
18	U328	3U10F	249.664	109.792	84.797	444.253
19	U307	3U11F	843.05	385.667	106.726	1335.44
20	U330	3U12F	305.251	126.596	60.1147	491.962
21	U312	3U13F	164.191	41.2044	37.302	242.697
22	U302	3U14F	7.04397	1.35467	1.50859	9.90722
23	U335	3U15F	190.251	101.111	104.328	395.69
24	U322	3U16F	277.293	111.221	82.7268	471.24
25	U318	3U17F	198.556	97.936	88.155	384.647
26	U329	3U18F	276.153	125.809	97.1662	499.129
27	U321	3U19F	321.904	112.927	56.292	491.123
28	U320	3U20F	64.3551	15.545	0.107024	80.0071
29	U304	3U2M	40.1641	14.0282	10.6847	64.877
30	U305	3U3M	197.191	87.5276	26.8129	311.532
31	U306	3U4M	75.3857	34.9389	19.4735	129.798
32	U308	3U5M	145.645	72.2235	15.8206	233.689
33	U325	3U6M	613.504	276.083	315.514	1205.1
34	U327	3U7M	169.106	74.8809	54.3731	298.36
35	U303	3U1M	171.435	49.9928	17.2378	238.666
36	R408	4R1F	142.834	74.824	32.8154	250.474
37	R412	4R2F	99.3106	72.1991	59.7244	231.234
38	R416	4R3F	138.664	51.5063	51.7529	241.923
39	R422	4R4F	70.361	15.0041	10.5552	95.9203
40	R428	4R5F	217.957	123.252	94.5698	435.78
41	R435	4R7F	104.472	48.5845	45.0947	198.152
42	R402	4R1M	247.99	107.333	79.7276	435.051
43	R403	4R2M	174.014	125.213	89.5636	388.79
44	R409	4R4M	64.14	43.6432	29.6531	137.436
45	R410	4R5M	218.842	113.699	81.4924	414.033
46	R411	4R6M	145.63	83.5724	55.1601	284.363
47	R414	4R7M	114.959	69.8692	30.1694	214.998
48	R418	4R8M	65.6148	48.0579	35.5228	149.195
49	R423	4R9M	87.859	30.1461	14.8286	132.834
50	R425	4R10M	124.035	44.1543	21.7463	189.935
51	R426	4R11M	233.164	140.079	136.175	509.418
52	R427	4R12M	167.875	126.301	92.7562	386.932
53	R217	2R9M	105.384	10.2541	38.7783	154.416
54	U424	4U3F	354.844	194.714	61.0678	610.626
55	U430	4U4F	418.998	146.586	119.137	684.721
56	U431	4U5F	168.095	88.2664	36.3876	292.75
57	U432	4U6F	146.604	89.1255	55.0859	290.816
58	U408	4U3M	339.865	205.57	175.552	720.987
59	U434	4U8F	322.52	190.121	66.8568	579.498
60	U433	4U7F	373.55	150.724	122.197	646.471
61	U410	4U4M	166.721	18.7976	33.1704	218.69
62	U418	4U9M	182.746	77.4634	68.7373	328.946
63	U423	4U11M	92.8831	27.0308	7.0092	126.923
64	U235	2U8F	43.1049	26.6763	14.9623	84.7435
65	R431	4R13M	49.3422	31.6663	21.706	102.715
66	U413	4U5M

## Sheet: Supplementary Table S4
Supplementary Table S4. Fecal BA data of the 66 Mongolian subjects
No.	ID1	ID2	Cholic acid (CA)	Lithocholic acid (LCA)	Ursodeoxycholic acid (UDCA)	Chenodeoxycholic acid (CDCA)	Deoxycholic acid (DCA)	Taurocholic acid (TCA)	Glycocholic acid (GCA)	Glycoursodeoxycholic acid (GUDCA)	Glycolithocholic acid (GLCA)	Glycochenodeoxycholic acid (GCDCA)	Glycodeoxycholic acid (GDCA)	Tauroursodeoxycholic acid (TUDCA)	Taurolithocholic acid (TLCA)	Taurochenodeoxycholic acid (TCDCA)	Taurodeoxycholic acid (TDCA)
1	R301	3R1F	0.216936	3.25047	6.92996	38.3179	57.9153	2.08907	0.294443	0.000574623	0.0317324	0.0354386	0.0321281	0.0649897	0.0583989	0.688114	5.91488
2	R303	3R2F	0	0.615099	0	0.0708744	0.759113	0.0578158	0.0205948	0.000148699	0	0	0.00103723	0.00510862	0.0080087	0.025875	0.310978
3	R305	3R3F	0	24.9022	3.09732	0.646599	117.484	0.0237753	0.0803083	0.000657738	0.188337	0.0161926	0.00144008	0	0.010925	0.00559021	0.169795
4	R319	3R7F	0	2.56438	0.0499731	0.0538167	9.60561	0	0	0	0	0.00157544	0.000117092	0	0	0.000723931	0.00430888
5	R322	3R9F	1.48987	2.63695	0.589061	0.181136	9.37125	0.222826	0.0497572	0.000212905	0	0.00191846	0.000524503	0.0251998	0.001266	0.0282694	0.171902
6	R306	3R1M	16.985	1.64648	5.63448	10.8938	6.05703	3.26908	0.102918	5.01758e-05	0	0.183283	0.00110733	0.0296017	0.00544876	0.239485	1.6076
7	R330	3R8M	2.18253	1.90364	1.69783	0.686098	10.7329	0.0642086	0.0464329	0.00024608	0	0.126289	0.00116311	0.00668075	0.00850872	0.0454817	0.264601
8	R335	3R11M
9	U309	3U1F	0	3.3653	0.623512	0.136579	24.1215	0	0	0	0.0498151	0.0292472	0.000874088	0	0	0	0.117686
10	U301	3U2F	0	16.1386	2.14658	0.341702	74.3318	0.0168728	0	0	0.0894722	0.00711847	0.000498122	0	0.024562	0.0121693	0.109026
11	U334	3U3F	0	37.8761	3.80062	0.795513	36.7021	0.0497897	0.0752195	0.000340806	0.114072	0.00586871	0.00304341	0	0.0101959	0.0168216	0.278391
12	U319	3U4F	0.716697	1.40473	1.02002	0.44803	1.80616	0.0078794	0.00933222	0	0	0	0.000209286	0	0.00298862	0.00400203	0
13	U324	3U5F	0	10.5793	0.558449	0.567921	44.4876	0.0199705	0.0167755	0	0	0.0623987	0.00260622	0	0.00492423	0.0192272	0.395157
14	U333	3U6F	0	2.45985	0.469716	0.223218	3.92321	0.0509723	0.0325903	0	0	0.290699	0.000505074	0	0.00286434	0.0124977	0.150743
15	U311	3U7F	0	7.85328	0.821952	0.306434	40.6511	0.758576	0.0190493	0	0.0347911	0	0.000837625	0.038764	0.383724	0.00715249	4.32754
16	U316	3U8F	0	5.75235	1.14732	0.0637964	14.7035	0.0243564	0	0.000307804	0	0.00826495	0.000951854	0	0.0372402	0.00838471	0.464995
17	U331	3U9F	2.49797	2.76898	5.57724	3.11474	25.1754	0.354446	0.276242	0.00370383	0.0618361	0.00324612	0.0222394	0.0535289	0.0457317	0.194233	2.24667
18	U328	3U10F	0	5.94836	0.681709	0.514742	56.5187	0.0104214	0	0	0.0711844	0.0037511	0.000829813	0	0.00570204	0.00238343	0.133073
19	U307	3U11F	2.1681	11.5182	2.11243	3.35654	77.7036	0.281996	0.162251	0.000625513	0	0.0583823	0.0491226	0.0151799	0.0630604	0.425767	3.88371
20	U330	3U12F	5.45653	2.02747	5.58491	3.19445	18.1146	0.317483	0.2383	0.000707579	0.0294062	0.00298136	0.00516365	0.0181833	0.0069466	0.0933581	0.571355
21	U312	3U13F	0	6.74785	0.249247	0.490965	17.2936	0.00410669	0.0156444	0	0.0110618	0.0104547	0.00053885	0	0	0.000679379	0.0213119
22	U302	3U14F	4.01243	0.0357943	1.28765	1.48764	0.954215	0.0233628	0.0150742	0.000119929	0	0.000117388	0.000536651	0.00411202	0.000716918	0.0162028	0.13983
23	U335	3U15F	0	20.6557	16.7515	0.28482	39.7092	0.00503812	0.011957	0.00209053	0.0558555	0.0104341	0.000487712	0.00760339	0.00378207	0.00259971	0.0269519
24	U322	3U16F	0	4.50792	0.958514	0.253429	11.3833	0.0226875	0.0269551	0.000278711	0	0.589374	0.00177016	0	0.00499694	0.0151859	0.186959
25	U318	3U17F	1.41501	5.98662	1.23109	0.728048	25.7877	0.204539	0.19814	0.000545094	0	0.11401	0.0078165	0.00779302	0.010715	0.0982942	0.52804
26	U329	3U18F	0	9.75205	1.01209	0.327875	68.9479	0.0253235	0	0	0.0895574	0.00321167	0.00104131	0	0.00650377	0.0072292	0.158948
27	U321	3U19F	33.6426	4.19969	6.7027	19.6076	23.2263	26.9285	7.45841	0.0060336	0.216655	0.00691499	0.116196	0.189413	0.158181	8.06651	19.6895
28	U320	3U20F	3.10895	1.22018	0.496801	1.14992	2.60926	0.237799	0.781072	0.00243262	0	0.25713	0.0226427	0.00822454	0.00907056	0.0646336	0.444947
29	U304	3U2M	0	2.68563	0.0891787	0.0460839	3.54005	0	0.00158825	0	0	0.0177038	3.86246e-05	0	0.000226687	7.72174e-05	0
30	U305	3U3M	2.20705	4.96401	2.04256	0.617881	12.2989	0.158972	0.114558	0.000280736	0.0407564	0.000871692	0.0106316	0.00622861	0.010686	0.0936392	1.09309
31	U306	3U4M	0.242031	5.10853	0.139022	0.0865353	8.42012	0	0.00521442	0	0	0.0306669	5.5511e-05	0	0	0.000237567	0.00378245
32	U308	3U5M	0	11.1179	9.97868	0.424048	36.1556	0	0	0	0	0.00357424	0.000737552	0.0103696	0.0486706	0.00207476	0.735817
33	U325	3U6M	0	4.851	0	0.0778826	46.6911	0.0622061	0	0	0	0.268819	0.00117171	0	0	0	0.629714
34	U327	3U7M	0	7.64724	0.269678	0.566508	40.6575	0.00270877	0	0	0.0752741	0.00134972	0.000734869	0	0.00761394	0.0014114	0.0971841
35	U303	3U1M
36	R408	4R1F	0	2.90054	0.143646	0.112821	17.9844	0	0.00359466	8.91e-05	0	0.00416824	0.000700819	0	0	0.0014402	0.01884
37	R412	4R2F	0	2.51709	0.82246	0.319037	16.4924	0.0110665	0.00456148	0	0	0.00352794	0.000359498	0	0	0.00258974	0.0480514
38	R416	4R3F	0	4.48587	0.118566	0.0950314	26.5675	0	0	0	0.0161782	0.0126551	0.000232103	0	0	0.000364051	0.0200856
39	R422	4R4F	1.20405	7.53258	0.548918	0.568442	54.7156	0.0208587	0.0112354	0	0	0.0010172	0.000584343	0	0	0.00197657	0.0996939
40	R428	4R5F	2.09253	4.74907	0.597041	0.661507	21.7742	0.151008	0.0543831	7.51072e-05	0	0.0024332	0.00179546	0.00773752	0.0162287	0.0835492	0.684752
41	R435	4R7F	0	3.21312	0.310524	0.0874949	11.9309	0	0.00403198	2.11262e-05	0.00593858	0.0116027	0.000142561	0	0	0.000474662	0.018052
42	R402	4R1M	13.1341	3.21259	6.12142	8.47345	44.5703	0.0756027	0	0	0	0.00654487	0.000572232	0	0.0098967	0.00796267	0.38824
43	R403	4R2M	0.54882	10.1911	0.376578	0.459005	49.1293	0.0120986	0.0118185	0.000185191	0.00728466	0.00772483	0.000712573	0	0.00593168	0.00552511	0.116607
44	R409	4R4M	0.197002	2.67436	0.317124	0.102958	15.8929	0.000898254	0.00560261	5.54187e-05	0.00695774	0.00318864	0.000590656	0	0.00174249	0.00210919	0.0388712
45	R410	4R5M	0	2.85361	0.356848	0.213949	13.6464	0	0.00364366	0	0	0.00397981	0.000146095	0	0	0	0.0409903
46	R411	4R6M	0	5.84798	0.533204	0.14962	41.9737	0.0397341	0.0100391	0	0.0895794	0.00683207	0.000522088	0.00187163	0.0574512	0.0117091	0.647321
47	R414	4R7M
48	R418	4R8M	1.70412	6.49367	0.406782	0.334513	55.6827	0.00267897	0.00242663	0.000103641	0.107766	0.005923	0.00158137	0	0.00434476	0.000895049	0.0583576
49	R423	4R9M	0.538593	3.34691	1.78	0.229996	53.2866	0.0108207	0.00911068	0	0.0479015	0.00368346	0.00192788	0	0.0188589	0.00323072	0.750318
50	R425	4R10M	0.421826	3.38255	1.11755	0.89698	8.67459	0.110556	0.152717	0.00124355	0.0235876	0.00424042	0.00441749	0.00829456	0.00731317	0.0557978	0.421412
51	R426	4R11M	0	2.1735	0	0.166511	13.0593	0.0195616	0.0130638	0	0	0.292	0.000536278	0	0	0.00352333	0.0567672
52	R427	4R12M	0	4.1049	0.11708	0.0958594	28.4181	0.00179904	0.00152678	4.91357e-05	0.0319507	0.000824141	0.000837953	0	0.00209912	0.00265693	0.0461708
53	R217	2R9M	0	6.21012	0	0.121161	15.4984	0.0070652	0	0	0.0102285	0.00127459	0.000320801	0	0.00838428	0.00925154	0.0826634
54	U424	4U3F	12.764	4.47982	14.2096	10.7055	58.5446	1.23617	0.0540575	0.000266704	0.0960852	0.134122	0.00663987	0.0269529	0.327471	0.228479	5.73933
55	U430	4U4F	1.3752	7.3222	1.01692	0.569219	97.4131	0.0658139	0.0496962	0.000388402	0.0524449	0.114374	0.00423317	0.00878043	0.0306078	0.0192191	0.847979
56	U431	4U5F	0.5309	18.0394	0.493546	0.470097	105.295	0.00238732	0	0	0	0.00600659	0.000538385	0	0	0.00127785	0.066341
57	U432	4U6F	15.445	0.107647	52.8979	0.0699515	2.4273	0.0249821	0	0.00035053	0	9.71675	0	0.00620225	0	0.00421998	0.130262
58	U408	4U3M	2.58911	25.3409	1.18548	1.22588	82.9329	0.0167589	0	0	0	0.00263507	0.000871003	0	0.0632928	0.0129195	1.74624
59	U434	4U8F
60	U433	4U7F	0	7.01285	1.20416	0.243312	36.3878	0.0211247	0	0	0	0.0707274	0.000919277	0	0.017361	0.0136763	0.136341
61	U410	4U4M	46.9393	0.10676	2.1452	15.8493	3.27053	0.989707	0.955602	0.000729379	0	0.00343562	0.00729326	0.00625234	0	0.166233	0.465374
62	U418	4U9M	0	6.19382	0.427914	0.0192797	5.87516	0	0	0	0	0.000402461	0.000233373	0	0	0.000953879	0.0194676
63	U423	4U11M	4.0587	7.48426	2.35114	2.27294	31.7841	0.168832	0.107298	0.000838295	0.0603086	0.00142127	0.0575527	0.00435316	0.0534478	0.098795	5.51804
64	U235	2U8F	0	2.98617	0.291494	0.159194	10.5974	0.0142742	0.00629609	0	0	0.0136278	0.000503712	0	0	0.00810039	0.097066
65	R431	4R13M	0	1.75368	0	0.0920888	5.3015	0.0129717	0	0	0	0.00532244	0.000132721	0	0	0	0.0625745
66	U413	4U5M

## Sheet: Supplementary Table S5
Supplementary Table S5. The Spearman's ranks sum correlation between HbA1c and bacteria
	×HbA1c	p value (**p<.01, * p<.05, + p<.10)
Archaea	0.274	*
Archaea|Euryarchaeota	0.274	*
Archaea|Euryarchaeota	0.274	*
Archaea|Euryarchaeota|Methanobacteria	0.274	*
Archaea|Euryarchaeota|Methanobacteria|Methanobacteriales	0.274	*
Archaea|Euryarchaeota|Methanobacteria|Methanobacteriales|Methanobacteriaceae	0.274	*
Archaea|Euryarchaeota|Methanobacteria|Methanobacteriales|Methanobacteriaceae|Methanobrevibacter	0.276	*
Archaea|Euryarchaeota|Methanobacteria|Methanobacteriales|Methanobacteriaceae|Methanosphaera	-0.137	ns
Bacteria	-0.274	*
Bacteria|uncl_Bacteria	NaN	ns
Bacteria|uncl_Bacteria	NaN	ns
Bacteria|uncl_Bacteria|uncl_uncl_Bacteria	NaN	ns
Bacteria|uncl_Bacteria|uncl_uncl_Bacteria|uncl_uncl_uncl_Bacteria	NaN	ns
Bacteria|uncl_Bacteria|uncl_uncl_Bacteria|uncl_uncl_uncl_Bacteria|uncl_uncl_uncl_uncl_Bacteria	NaN	ns
Bacteria|uncl_Bacteria|uncl_uncl_Bacteria|uncl_uncl_uncl_Bacteria|uncl_uncl_uncl_uncl_Bacteria|uncl_uncl_uncl_uncl_uncl_Bacteria	NaN	ns
Bacteria|Actinobacteriota	-0.159	ns
Bacteria|Actinobacteriota	-0.159	ns
Bacteria|Actinobacteriota|Actinobacteria	-0.148	ns
Bacteria|Actinobacteriota|Actinobacteria|Actinomycetales	-0.181	ns
Bacteria|Actinobacteriota|Actinobacteria|Actinomycetales|Actinomycetaceae	-0.181	ns
Bacteria|Actinobacteriota|Actinobacteria|Actinomycetales|Actinomycetaceae|Actinomyces	-0.181	ns
Bacteria|Actinobacteriota|Actinobacteria|Bifidobacteriales	-0.149	ns
Bacteria|Actinobacteriota|Actinobacteria|Bifidobacteriales|Bifidobacteriaceae	-0.149	ns
Bacteria|Actinobacteriota|Actinobacteria|Bifidobacteriales|Bifidobacteriaceae|Bifidobacterium	-0.149	ns
Bacteria|Actinobacteriota|Actinobacteria|Bifidobacteriales|Bifidobacteriaceae|Gardnerella	-0.192	ns
Bacteria|Actinobacteriota|Actinobacteria|Corynebacteriales	-0.137	ns
Bacteria|Actinobacteriota|Actinobacteria|Corynebacteriales|Corynebacteriaceae	-0.137	ns
Bacteria|Actinobacteriota|Actinobacteria|Corynebacteriales|Corynebacteriaceae|Corynebacterium	NaN	ns
Bacteria|Actinobacteriota|Actinobacteria|Corynebacteriales|Corynebacteriaceae|Lawsonella	-0.137	ns
Bacteria|Actinobacteriota|Actinobacteria|Micrococcales	-0.062	ns
Bacteria|Actinobacteriota|Actinobacteria|Micrococcales|Micrococcaceae	-0.062	ns
Bacteria|Actinobacteriota|Actinobacteria|Micrococcales|Micrococcaceae|Rothia	-0.062	ns
Bacteria|Actinobacteriota|Coriobacteriia	-0.152	ns
Bacteria|Actinobacteriota|Coriobacteriia|Coriobacteriales	-0.152	ns
Bacteria|Actinobacteriota|Coriobacteriia|Coriobacteriales|Atopobiaceae	0.15	ns
Bacteria|Actinobacteriota|Coriobacteriia|Coriobacteriales|Atopobiaceae|Atopobium	0.029	ns
Bacteria|Actinobacteriota|Coriobacteriia|Coriobacteriales|Atopobiaceae|Coriobacteriaceae_UCG-003	0.129	ns
Bacteria|Actinobacteriota|Coriobacteriia|Coriobacteriales|Atopobiaceae|Libanicoccus	0.074	ns
Bacteria|Actinobacteriota|Coriobacteriia|Coriobacteriales|Atopobiaceae|Olsenella	0.109	ns
Bacteria|Actinobacteriota|Coriobacteriia|Coriobacteriales|Atopobiaceae|uncultured_Atopobiaceae	-0.094	ns
Bacteria|Actinobacteriota|Coriobacteriia|Coriobacteriales|Coriobacteriaceae	-0.168	ns
Bacteria|Actinobacteriota|Coriobacteriia|Coriobacteriales|Coriobacteriaceae|Collinsella	-0.168	ns
Bacteria|Actinobacteriota|Coriobacteriia|Coriobacteriales|Coriobacteriales_Incertae_Sedis	-0.196	ns
Bacteria|Actinobacteriota|Coriobacteriia|Coriobacteriales|Coriobacteriales_Incertae_Sedis|Raoultibacter	NaN	ns
Bacteria|Actinobacteriota|Coriobacteriia|Coriobacteriales|Coriobacteriales_Incertae_Sedis|uncultured_Coriobacteriales_Incertae_Sedis	-0.196	ns
Bacteria|Actinobacteriota|Coriobacteriia|Coriobacteriales|Eggerthellaceae	-0.006	ns
Bacteria|Actinobacteriota|Coriobacteriia|Coriobacteriales|Eggerthellaceae|uncl_Eggerthellaceae	-0.137	ns
Bacteria|Actinobacteriota|Coriobacteriia|Coriobacteriales|Eggerthellaceae|Adlercreutzia	-0.132	ns
Bacteria|Actinobacteriota|Coriobacteriia|Coriobacteriales|Eggerthellaceae|Eggerthella	-0.074	ns
Bacteria|Actinobacteriota|Coriobacteriia|Coriobacteriales|Eggerthellaceae|Enterorhabdus	0.176	ns
Bacteria|Actinobacteriota|Coriobacteriia|Coriobacteriales|Eggerthellaceae|Gordonibacter	-0.046	ns
Bacteria|Actinobacteriota|Coriobacteriia|Coriobacteriales|Eggerthellaceae|Senegalimassilia	-0.051	ns
Bacteria|Actinobacteriota|Coriobacteriia|Coriobacteriales|Eggerthellaceae|Slackia	0.054	ns
Bacteria|Actinobacteriota|Coriobacteriia|Coriobacteriales|Eggerthellaceae|uncultured_Eggerthellaceae	0.335	**
Bacteria|Actinobacteriota|Coriobacteriia|Coriobacteriales|uncultured_Coriobacteriales	-0.137	ns
Bacteria|Actinobacteriota|Coriobacteriia|Coriobacteriales|uncultured_Coriobacteriales|uncultured_uncultured_Coriobacteriales	-0.137	ns
Bacteria|Bacteroidota	0.102	ns
Bacteria|Bacteroidota	0.102	ns
Bacteria|Bacteroidota|Bacteroidia	0.102	ns
Bacteria|Bacteroidota|Bacteroidia|Bacteroidales	0.102	ns
Bacteria|Bacteroidota|Bacteroidia|Bacteroidales|Bacteroidaceae	-0.028	ns
Bacteria|Bacteroidota|Bacteroidia|Bacteroidales|Bacteroidaceae|Bacteroides	-0.028	ns
Bacteria|Bacteroidota|Bacteroidia|Bacteroidales|Barnesiellaceae	-0.101	ns
Bacteria|Bacteroidota|Bacteroidia|Bacteroidales|Barnesiellaceae|Barnesiella	-0.101	ns
Bacteria|Bacteroidota|Bacteroidia|Bacteroidales|Barnesiellaceae|Coprobacter	-0.017	ns
Bacteria|Bacteroidota|Bacteroidia|Bacteroidales|Barnesiellaceae|uncultured_Barnesiellaceae	NaN	ns
Bacteria|Bacteroidota|Bacteroidia|Bacteroidales|Marinifilaceae	-0.003	ns
Bacteria|Bacteroidota|Bacteroidia|Bacteroidales|Marinifilaceae|Butyricimonas	0.104	ns
Bacteria|Bacteroidota|Bacteroidia|Bacteroidales|Marinifilaceae|Odoribacter	-0.102	ns
Bacteria|Bacteroidota|Bacteroidia|Bacteroidales|Marinifilaceae|Sanguibacteroides	NaN	ns
Bacteria|Bacteroidota|Bacteroidia|Bacteroidales|Muribaculaceae	0.249	*
Bacteria|Bacteroidota|Bacteroidia|Bacteroidales|Muribaculaceae|CAG-873	0.117	ns
Bacteria|Bacteroidota|Bacteroidia|Bacteroidales|Muribaculaceae|Muribaculaceae	0.216	+
Bacteria|Bacteroidota|Bacteroidia|Bacteroidales|Prevotellaceae	0.096	ns
Bacteria|Bacteroidota|Bacteroidia|Bacteroidales|Prevotellaceae|Alloprevotella	-0.051	ns
Bacteria|Bacteroidota|Bacteroidia|Bacteroidales|Prevotellaceae|Paraprevotella	-0.158	ns
Bacteria|Bacteroidota|Bacteroidia|Bacteroidales|Prevotellaceae|Prevotella	0.199	ns
Bacteria|Bacteroidota|Bacteroidia|Bacteroidales|Prevotellaceae|Prevotella_7	0.008	ns
Bacteria|Bacteroidota|Bacteroidia|Bacteroidales|Prevotellaceae|Prevotella_9	0.025	ns
Bacteria|Bacteroidota|Bacteroidia|Bacteroidales|Prevotellaceae|Prevotellaceae_NK3B31_group	-0.072	ns
Bacteria|Bacteroidota|Bacteroidia|Bacteroidales|Prevotellaceae|Prevotellaceae_UCG-003	-0.095	ns
Bacteria|Bacteroidota|Bacteroidia|Bacteroidales|Prevotellaceae|uncultured_Prevotellaceae	0.107	ns
Bacteria|Bacteroidota|Bacteroidia|Bacteroidales|Rikenellaceae	0.102	ns
Bacteria|Bacteroidota|Bacteroidia|Bacteroidales|Rikenellaceae|Alistipes	0.039	ns
Bacteria|Bacteroidota|Bacteroidia|Bacteroidales|Rikenellaceae|Rikenellaceae_RC9_gut_group	0.123	ns
Bacteria|Bacteroidota|Bacteroidia|Bacteroidales|Tannerellaceae	0.068	ns
Bacteria|Bacteroidota|Bacteroidia|Bacteroidales|Tannerellaceae|uncl_Tannerellaceae	NaN	ns
Bacteria|Bacteroidota|Bacteroidia|Bacteroidales|Tannerellaceae|Parabacteroides	0.068	ns
Bacteria|Bacteroidota|Bacteroidia|Bacteroidales|uncultured_Bacteroidales	0.325	**
Bacteria|Bacteroidota|Bacteroidia|Bacteroidales|uncultured_Bacteroidales|uncultured_uncultured_Bacteroidales	0.325	**
Bacteria|Bacteroidota|Bacteroidia|Flavobacteriales	-0.137	ns
Bacteria|Bacteroidota|Bacteroidia|Flavobacteriales|Flavobacteriaceae	-0.137	ns
Bacteria|Bacteroidota|Bacteroidia|Flavobacteriales|Flavobacteriaceae|uncultured_Flavobacteriaceae	-0.137	ns
Bacteria|Campylobacterota	-0.114	ns
Bacteria|Campylobacterota	-0.114	ns
Bacteria|Campylobacterota|Campylobacteria	-0.114	ns
Bacteria|Campylobacterota|Campylobacteria|Campylobacterales	-0.114	ns
Bacteria|Campylobacterota|Campylobacteria|Campylobacterales|Campylobacteraceae	-0.114	ns
Bacteria|Campylobacterota|Campylobacteria|Campylobacterales|Campylobacteraceae|Campylobacter	-0.114	ns
Bacteria|Cyanobacteria	0.059	ns
Bacteria|Cyanobacteria	0.059	ns
Bacteria|Cyanobacteria|Vampirivibrionia	0.059	ns
Bacteria|Cyanobacteria|Vampirivibrionia|Gastranaerophilales	0.059	ns
Bacteria|Cyanobacteria|Vampirivibrionia|Gastranaerophilales|Gastranaerophilales	0.059	ns
Bacteria|Cyanobacteria|Vampirivibrionia|Gastranaerophilales|Gastranaerophilales|Gastranaerophilales	0.059	ns
Bacteria|Desulfobacterota	0.15	ns
Bacteria|Desulfobacterota	0.15	ns
Bacteria|Desulfobacterota|Desulfovibrionia	0.15	ns
Bacteria|Desulfobacterota|Desulfovibrionia|Desulfovibrionales	0.15	ns
Bacteria|Desulfobacterota|Desulfovibrionia|Desulfovibrionales|Desulfovibrionaceae	0.15	ns
Bacteria|Desulfobacterota|Desulfovibrionia|Desulfovibrionales|Desulfovibrionaceae|Bilophila	-0.035	ns
Bacteria|Desulfobacterota|Desulfovibrionia|Desulfovibrionales|Desulfovibrionaceae|Desulfovibrio	0.226	+
Bacteria|Desulfobacterota|Desulfovibrionia|Desulfovibrionales|Desulfovibrionaceae|Mailhella	NaN	ns
Bacteria|Desulfobacterota|Desulfovibrionia|Desulfovibrionales|Desulfovibrionaceae|uncultured_Desulfovibrionaceae	0	ns
Bacteria|Elusimicrobiota	0.005	ns
Bacteria|Elusimicrobiota	0.005	ns
Bacteria|Elusimicrobiota|Elusimicrobia	0.005	ns
Bacteria|Elusimicrobiota|Elusimicrobia|Elusimicrobiales	0.005	ns
Bacteria|Elusimicrobiota|Elusimicrobia|Elusimicrobiales|Elusimicrobiaceae	0.005	ns
Bacteria|Elusimicrobiota|Elusimicrobia|Elusimicrobiales|Elusimicrobiaceae|Elusimicrobium	0.005	ns
Bacteria|Firmicutes	-0.026	ns
Bacteria|Firmicutes	-0.026	ns
Bacteria|Firmicutes|Bacilli	0.078	ns
Bacteria|Firmicutes|Bacilli|Acholeplasmatales	NaN	ns
Bacteria|Firmicutes|Bacilli|Acholeplasmatales|Acholeplasmataceae	NaN	ns
Bacteria|Firmicutes|Bacilli|Acholeplasmatales|Acholeplasmataceae|Anaeroplasma	NaN	ns
Bacteria|Firmicutes|Bacilli|Bacillales	NaN	ns
Bacteria|Firmicutes|Bacilli|Bacillales|Bacillaceae	NaN	ns
Bacteria|Firmicutes|Bacilli|Bacillales|Bacillaceae|Bacillus	NaN	ns
Bacteria|Firmicutes|Bacilli|Erysipelotrichales	0.164	ns
Bacteria|Firmicutes|Bacilli|Erysipelotrichales|Erysipelatoclostridiaceae	-0.134	ns
Bacteria|Firmicutes|Bacilli|Erysipelotrichales|Erysipelatoclostridiaceae|Asteroleplasma	0.113	ns
Bacteria|Firmicutes|Bacilli|Erysipelotrichales|Erysipelatoclostridiaceae|Catenibacterium	-0.092	ns
Bacteria|Firmicutes|Bacilli|Erysipelotrichales|Erysipelatoclostridiaceae|Coprobacillus	0.139	ns
Bacteria|Firmicutes|Bacilli|Erysipelotrichales|Erysipelatoclostridiaceae|Erysipelatoclostridium	-0.148	ns
Bacteria|Firmicutes|Bacilli|Erysipelotrichales|Erysipelatoclostridiaceae|Erysipelotrichaceae_UCG-003	-0.045	ns
Bacteria|Firmicutes|Bacilli|Erysipelotrichales|Erysipelatoclostridiaceae|UCG-004	-0.019	ns
Bacteria|Firmicutes|Bacilli|Erysipelotrichales|Erysipelotrichaceae	0.273	*
Bacteria|Firmicutes|Bacilli|Erysipelotrichales|Erysipelotrichaceae|uncl_rysipelotrichaceae	0.255	*
Bacteria|Firmicutes|Bacilli|Erysipelotrichales|Erysipelotrichaceae|[Clostridium]_innocuum_group	-0.107	ns
Bacteria|Firmicutes|Bacilli|Erysipelotrichales|Erysipelotrichaceae|Dielma	NaN	ns
Bacteria|Firmicutes|Bacilli|Erysipelotrichales|Erysipelotrichaceae|Erysipelotrichaceae_UCG-006	0.118	ns
Bacteria|Firmicutes|Bacilli|Erysipelotrichales|Erysipelotrichaceae|Faecalicoccus	-0.137	ns
Bacteria|Firmicutes|Bacilli|Erysipelotrichales|Erysipelotrichaceae|Faecalitalea	-0.165	ns
Bacteria|Firmicutes|Bacilli|Erysipelotrichales|Erysipelotrichaceae|Holdemanella	0.185	ns
Bacteria|Firmicutes|Bacilli|Erysipelotrichales|Erysipelotrichaceae|Holdemania	-0.124	ns
Bacteria|Firmicutes|Bacilli|Erysipelotrichales|Erysipelotrichaceae|Solobacterium	0.288	*
Bacteria|Firmicutes|Bacilli|Erysipelotrichales|Erysipelotrichaceae|Turicibacter	-0.191	ns
Bacteria|Firmicutes|Bacilli|Erysipelotrichales|Erysipelotrichaceae|uncultured_Erysipelotrichaceae	0.201	ns
Bacteria|Firmicutes|Bacilli|Izemoplasmatales	-0.159	ns
Bacteria|Firmicutes|Bacilli|Izemoplasmatales|Izemoplasmatales	-0.159	ns
Bacteria|Firmicutes|Bacilli|Izemoplasmatales|Izemoplasmatales|Izemoplasmatales	-0.159	ns
Bacteria|Firmicutes|Bacilli|Lactobacillales	-0.07	ns
Bacteria|Firmicutes|Bacilli|Lactobacillales|uncl_Lactobacillales	-0.049	ns
Bacteria|Firmicutes|Bacilli|Lactobacillales|uncl_Lactobacillales|uncl_uncl_Lactobacillales	-0.049	ns
Bacteria|Firmicutes|Bacilli|Lactobacillales|Carnobacteriaceae	-0.264	*
Bacteria|Firmicutes|Bacilli|Lactobacillales|Carnobacteriaceae|Granulicatella	-0.264	*
Bacteria|Firmicutes|Bacilli|Lactobacillales|Enterococcaceae	-0.144	ns
Bacteria|Firmicutes|Bacilli|Lactobacillales|Enterococcaceae|Enterococcus	-0.144	ns
Bacteria|Firmicutes|Bacilli|Lactobacillales|Lactobacillaceae	-0.133	ns
Bacteria|Firmicutes|Bacilli|Lactobacillales|Lactobacillaceae|Fructilactobacillus	NaN	ns
Bacteria|Firmicutes|Bacilli|Lactobacillales|Lactobacillaceae|Lacticaseibacillus	-0.137	ns
Bacteria|Firmicutes|Bacilli|Lactobacillales|Lactobacillaceae|Lactobacillus	-0.107	ns
Bacteria|Firmicutes|Bacilli|Lactobacillales|Lactobacillaceae|Latilactobacillus	-0.114	ns
Bacteria|Firmicutes|Bacilli|Lactobacillales|Lactobacillaceae|Leuconostoc	-0.09	ns
Bacteria|Firmicutes|Bacilli|Lactobacillales|Lactobacillaceae|Ligilactobacillus	-0.096	ns
Bacteria|Firmicutes|Bacilli|Lactobacillales|Lactobacillaceae|Limosilactobacillus	-0.211	+
Bacteria|Firmicutes|Bacilli|Lactobacillales|Lactobacillaceae|Pediococcus	NaN	ns
Bacteria|Firmicutes|Bacilli|Lactobacillales|Lactobacillaceae|Weissella	-0.046	ns
Bacteria|Firmicutes|Bacilli|Lactobacillales|Streptococcaceae	-0.119	ns
Bacteria|Firmicutes|Bacilli|Lactobacillales|Streptococcaceae|Lactococcus	-0.06	ns
Bacteria|Firmicutes|Bacilli|Lactobacillales|Streptococcaceae|Streptococcus	-0.13	ns
Bacteria|Firmicutes|Bacilli|RF39	0.168	ns
Bacteria|Firmicutes|Bacilli|RF39|RF39	0.168	ns
Bacteria|Firmicutes|Bacilli|RF39|RF39|RF39	0.168	ns
Bacteria|Firmicutes|Bacilli|Staphylococcales	0.021	ns
Bacteria|Firmicutes|Bacilli|Staphylococcales|Gemellaceae	-0.021	ns
Bacteria|Firmicutes|Bacilli|Staphylococcales|Gemellaceae|Gemella	-0.021	ns
Bacteria|Firmicutes|Bacilli|Staphylococcales|Staphylococcaceae	0.095	ns
Bacteria|Firmicutes|Bacilli|Staphylococcales|Staphylococcaceae|Macrococcus	0.095	ns
Bacteria|Firmicutes|Bacilli|Staphylococcales|Staphylococcaceae|Staphylococcus	NaN	ns
Bacteria|Firmicutes|Clostridia	-0.094	ns
Bacteria|Firmicutes|Clostridia|uncl_Clostridia	-0.115	ns
Bacteria|Firmicutes|Clostridia|uncl_Clostridia|uncl_uncl_Clostridia	-0.115	ns
Bacteria|Firmicutes|Clostridia|uncl_Clostridia|uncl_uncl_Clostridia|uncl_uncl_uncl_Clostridia	-0.115	ns
Bacteria|Firmicutes|Clostridia|Christensenellales	0.035	ns
Bacteria|Firmicutes|Clostridia|Christensenellales|Christensenellaceae	0.035	ns
Bacteria|Firmicutes|Clostridia|Christensenellales|Christensenellaceae|Christensenellaceae	NaN	ns
Bacteria|Firmicutes|Clostridia|Christensenellales|Christensenellaceae|Christensenellaceae_R-7_group	0.046	ns
Bacteria|Firmicutes|Clostridia|Christensenellales|Christensenellaceae|uncultured_Christensenellaceae	0.078	ns
Bacteria|Firmicutes|Clostridia|Clostridia_UCG-014	-0.013	ns
Bacteria|Firmicutes|Clostridia|Clostridia_UCG-014|Clostridia_UCG-014	-0.013	ns
Bacteria|Firmicutes|Clostridia|Clostridia_UCG-014|Clostridia_UCG-014|Clostridia_UCG-014	-0.013	ns
Bacteria|Firmicutes|Clostridia|Clostridia_vadinBB60_group	0.185	ns
Bacteria|Firmicutes|Clostridia|Clostridia_vadinBB60_group|Clostridia_vadinBB60_group	0.185	ns
Bacteria|Firmicutes|Clostridia|Clostridia_vadinBB60_group|Clostridia_vadinBB60_group|Clostridia_vadinBB60_group	0.185	ns
Bacteria|Firmicutes|Clostridia|Clostridiales	-0.106	ns
Bacteria|Firmicutes|Clostridia|Clostridiales|Clostridiaceae	-0.106	ns
Bacteria|Firmicutes|Clostridia|Clostridiales|Clostridiaceae|Clostridium_sensu_stricto_1	-0.108	ns
Bacteria|Firmicutes|Clostridia|Clostridiales|Clostridiaceae|Clostridium_sensu_stricto_13	NaN	ns
Bacteria|Firmicutes|Clostridia|Clostridiales|Clostridiaceae|Sarcina	-0.021	ns
Bacteria|Firmicutes|Clostridia|Lachnospirales	-0.012	ns
Bacteria|Firmicutes|Clostridia|Lachnospirales|Defluviitaleaceae	-0.143	ns
Bacteria|Firmicutes|Clostridia|Lachnospirales|Defluviitaleaceae|Defluviitaleaceae_UCG-011	-0.143	ns
Bacteria|Firmicutes|Clostridia|Lachnospirales|Lachnospiraceae	-0.013	ns
Bacteria|Firmicutes|Clostridia|Lachnospirales|Lachnospiraceae|uncl_Lachnospiraceae	0.128	ns
Bacteria|Firmicutes|Clostridia|Lachnospirales|Lachnospiraceae|[Bacteroides]_pectinophilus_group	-0.176	ns
Bacteria|Firmicutes|Clostridia|Lachnospirales|Lachnospiraceae|[Eubacterium]_eligens_group	0.067	ns
Bacteria|Firmicutes|Clostridia|Lachnospirales|Lachnospiraceae|[Eubacterium]_hallii_group	-0.061	ns
Bacteria|Firmicutes|Clostridia|Lachnospirales|Lachnospiraceae|[Eubacterium]_ruminantium_group	0.23	+
Bacteria|Firmicutes|Clostridia|Lachnospirales|Lachnospiraceae|[Eubacterium]_ventriosum_group	-0.061	ns
Bacteria|Firmicutes|Clostridia|Lachnospirales|Lachnospiraceae|[Eubacterium]_xylanophilum_group	0.007	ns
Bacteria|Firmicutes|Clostridia|Lachnospirales|Lachnospiraceae|[Ruminococcus]_gauvreauii_group	-0.117	ns
Bacteria|Firmicutes|Clostridia|Lachnospirales|Lachnospiraceae|[Ruminococcus]_gnavus_group	-0.164	ns
Bacteria|Firmicutes|Clostridia|Lachnospirales|Lachnospiraceae|[Ruminococcus]_torques_group	-0.136	ns
Bacteria|Firmicutes|Clostridia|Lachnospirales|Lachnospiraceae|Agathobacter	0.013	ns
Bacteria|Firmicutes|Clostridia|Lachnospirales|Lachnospiraceae|Anaerostipes	-0.214	+
Bacteria|Firmicutes|Clostridia|Lachnospirales|Lachnospiraceae|Blautia	-0.045	ns
Bacteria|Firmicutes|Clostridia|Lachnospirales|Lachnospiraceae|Butyrivibrio	0.104	ns
Bacteria|Firmicutes|Clostridia|Lachnospirales|Lachnospiraceae|CAG-56	-0.061	ns
Bacteria|Firmicutes|Clostridia|Lachnospirales|Lachnospiraceae|Catenibacillus	NaN	ns
Bacteria|Firmicutes|Clostridia|Lachnospirales|Lachnospiraceae|Coprococcus	0.071	ns
Bacteria|Firmicutes|Clostridia|Lachnospirales|Lachnospiraceae|Cuneatibacter	-0.16	ns
Bacteria|Firmicutes|Clostridia|Lachnospirales|Lachnospiraceae|Dorea	-0.095	ns
Bacteria|Firmicutes|Clostridia|Lachnospirales|Lachnospiraceae|Eisenbergiella	-0.097	ns
Bacteria|Firmicutes|Clostridia|Lachnospirales|Lachnospiraceae|Epulopiscium	0.062	ns
Bacteria|Firmicutes|Clostridia|Lachnospirales|Lachnospiraceae|Frisingicoccus	NaN	ns
Bacteria|Firmicutes|Clostridia|Lachnospirales|Lachnospiraceae|Fusicatenibacter	-0.047	ns
Bacteria|Firmicutes|Clostridia|Lachnospirales|Lachnospiraceae|GCA-900066575	0.07	ns
Bacteria|Firmicutes|Clostridia|Lachnospirales|Lachnospiraceae|GCA-900066755	NaN	ns
Bacteria|Firmicutes|Clostridia|Lachnospirales|Lachnospiraceae|Howardella	-0.006	ns
Bacteria|Firmicutes|Clostridia|Lachnospirales|Lachnospiraceae|Hungatella	-0.072	ns
Bacteria|Firmicutes|Clostridia|Lachnospirales|Lachnospiraceae|Lachnoclostridium	0.126	ns
Bacteria|Firmicutes|Clostridia|Lachnospirales|Lachnospiraceae|Lachnospira	0.111	ns
Bacteria|Firmicutes|Clostridia|Lachnospirales|Lachnospiraceae|Lachnospiraceae	NaN	ns
Bacteria|Firmicutes|Clostridia|Lachnospirales|Lachnospiraceae|Lachnospiraceae_FCS020_group	-0.018	ns
Bacteria|Firmicutes|Clostridia|Lachnospirales|Lachnospiraceae|Lachnospiraceae_NC2004_group	-0.192	ns
Bacteria|Firmicutes|Clostridia|Lachnospirales|Lachnospiraceae|Lachnospiraceae_ND3007_group	0.108	ns
Bacteria|Firmicutes|Clostridia|Lachnospirales|Lachnospiraceae|Lachnospiraceae_NK3A20_group	0.258	*
Bacteria|Firmicutes|Clostridia|Lachnospirales|Lachnospiraceae|Lachnospiraceae_NK4A136_group	-0.06	ns
Bacteria|Firmicutes|Clostridia|Lachnospirales|Lachnospiraceae|Lachnospiraceae_NK4B4_group	0.104	ns
Bacteria|Firmicutes|Clostridia|Lachnospirales|Lachnospiraceae|Lachnospiraceae_UCG-001	0.064	ns
Bacteria|Firmicutes|Clostridia|Lachnospirales|Lachnospiraceae|Lachnospiraceae_UCG-003	0.075	ns
Bacteria|Firmicutes|Clostridia|Lachnospirales|Lachnospiraceae|Lachnospiraceae_UCG-004	-0.192	ns
Bacteria|Firmicutes|Clostridia|Lachnospirales|Lachnospiraceae|Lachnospiraceae_UCG-008	0.083	ns
Bacteria|Firmicutes|Clostridia|Lachnospirales|Lachnospiraceae|Lachnospiraceae_UCG-010	-0.046	ns
Bacteria|Firmicutes|Clostridia|Lachnospirales|Lachnospiraceae|Lactonifactor	0.026	ns
Bacteria|Firmicutes|Clostridia|Lachnospirales|Lachnospiraceae|Marvinbryantia	0.015	ns
Bacteria|Firmicutes|Clostridia|Lachnospirales|Lachnospiraceae|Moryella	0.03	ns
Bacteria|Firmicutes|Clostridia|Lachnospirales|Lachnospiraceae|Oribacterium	-0.017	ns
Bacteria|Firmicutes|Clostridia|Lachnospirales|Lachnospiraceae|Roseburia	0.164	ns
Bacteria|Firmicutes|Clostridia|Lachnospirales|Lachnospiraceae|Sellimonas	-0.19	ns
Bacteria|Firmicutes|Clostridia|Lachnospirales|Lachnospiraceae|Shuttleworthia	NaN	ns
Bacteria|Firmicutes|Clostridia|Lachnospirales|Lachnospiraceae|Tuzzerella	NaN	ns
Bacteria|Firmicutes|Clostridia|Lachnospirales|Lachnospiraceae|Tyzzerella	0.055	ns
Bacteria|Firmicutes|Clostridia|Lachnospirales|Lachnospiraceae|UC5-1-2E3	NaN	ns
Bacteria|Firmicutes|Clostridia|Lachnospirales|Lachnospiraceae|uncultured_Lachnospiraceae	-0.061	ns
Bacteria|Firmicutes|Clostridia|Monoglobales	0.062	ns
Bacteria|Firmicutes|Clostridia|Monoglobales|Monoglobaceae	0.062	ns
Bacteria|Firmicutes|Clostridia|Monoglobales|Monoglobaceae|Monoglobus	0.062	ns
Bacteria|Firmicutes|Clostridia|Oscillospirales	-0.019	ns
Bacteria|Firmicutes|Clostridia|Oscillospirales|uncl_Oscillospirales	NaN	ns
Bacteria|Firmicutes|Clostridia|Oscillospirales|uncl_Oscillospirales|uncl_uncl_Oscillospirales	NaN	ns
Bacteria|Firmicutes|Clostridia|Oscillospirales|[Clostridium]_methylpentosum_group	NaN	ns
Bacteria|Firmicutes|Clostridia|Oscillospirales|[Clostridium]_methylpentosum_group|[Clostridium]_methylpentosum_group	NaN	ns
Bacteria|Firmicutes|Clostridia|Oscillospirales|[Eubacterium]_coprostanoligenes_group	0.09	ns
Bacteria|Firmicutes|Clostridia|Oscillospirales|[Eubacterium]_coprostanoligenes_group|[Eubacterium]_coprostanoligenes_group	0.09	ns
Bacteria|Firmicutes|Clostridia|Oscillospirales|Butyricicoccaceae	0.041	ns
Bacteria|Firmicutes|Clostridia|Oscillospirales|Butyricicoccaceae|Butyricicoccus	0.047	ns
Bacteria|Firmicutes|Clostridia|Oscillospirales|Butyricicoccaceae|UCG-008	-0.192	ns
Bacteria|Firmicutes|Clostridia|Oscillospirales|Butyricicoccaceae|UCG-009	0.062	ns
Bacteria|Firmicutes|Clostridia|Oscillospirales|Butyricicoccaceae|uncultured_Butyricicoccaceae	0.15	ns
Bacteria|Firmicutes|Clostridia|Oscillospirales|Ethanoligenenaceae	-0.029	ns
Bacteria|Firmicutes|Clostridia|Oscillospirales|Ethanoligenenaceae|Acetanaerobacterium	-0.029	ns
Bacteria|Firmicutes|Clostridia|Oscillospirales|Hungateiclostridiaceae	NaN	ns
Bacteria|Firmicutes|Clostridia|Oscillospirales|Hungateiclostridiaceae|Ruminiclostridium	NaN	ns
Bacteria|Firmicutes|Clostridia|Oscillospirales|Oscillospiraceae	0.167	ns
Bacteria|Firmicutes|Clostridia|Oscillospirales|Oscillospiraceae|uncl_Oscillospiraceae	0.169	ns
Bacteria|Firmicutes|Clostridia|Oscillospirales|Oscillospiraceae|Colidextribacter	-0.197	ns
Bacteria|Firmicutes|Clostridia|Oscillospirales|Oscillospiraceae|Flavonifractor	-0.116	ns
Bacteria|Firmicutes|Clostridia|Oscillospirales|Oscillospiraceae|Intestinimonas	-0.022	ns
Bacteria|Firmicutes|Clostridia|Oscillospirales|Oscillospiraceae|NK4A214_group	0.17	ns
Bacteria|Firmicutes|Clostridia|Oscillospirales|Oscillospiraceae|Oscillibacter	0.101	ns
Bacteria|Firmicutes|Clostridia|Oscillospirales|Oscillospiraceae|Pseudoflavonifractor	-0.137	ns
Bacteria|Firmicutes|Clostridia|Oscillospirales|Oscillospiraceae|UCG-002	0.196	ns
Bacteria|Firmicutes|Clostridia|Oscillospirales|Oscillospiraceae|UCG-003	0.145	ns
Bacteria|Firmicutes|Clostridia|Oscillospirales|Oscillospiraceae|UCG-005	0.153	ns
Bacteria|Firmicutes|Clostridia|Oscillospirales|Oscillospiraceae|uncultured_Oscillospiraceae	-0.039	ns
Bacteria|Firmicutes|Clostridia|Oscillospirales|Oscillospirales	0.192	ns
Bacteria|Firmicutes|Clostridia|Oscillospirales|Oscillospirales|Hydrogenoanaerobacterium	0.192	ns
Bacteria|Firmicutes|Clostridia|Oscillospirales|Ruminococcaceae	-0.187	ns
Bacteria|Firmicutes|Clostridia|Oscillospirales|Ruminococcaceae|uncl_Ruminococcaceae	0.118	ns
Bacteria|Firmicutes|Clostridia|Oscillospirales|Ruminococcaceae|[Eubacterium]_siraeum_group	0.068	ns
Bacteria|Firmicutes|Clostridia|Oscillospirales|Ruminococcaceae|Anaerofilum	NaN	ns
Bacteria|Firmicutes|Clostridia|Oscillospirales|Ruminococcaceae|Anaerotruncus	0.093	ns
Bacteria|Firmicutes|Clostridia|Oscillospirales|Ruminococcaceae|CAG-352	-0.118	ns
Bacteria|Firmicutes|Clostridia|Oscillospirales|Ruminococcaceae|Candidatus_Soleaferrea	0.354	**
Bacteria|Firmicutes|Clostridia|Oscillospirales|Ruminococcaceae|Caproiciproducens	-0.192	ns
Bacteria|Firmicutes|Clostridia|Oscillospirales|Ruminococcaceae|DTU089	0.01	ns
Bacteria|Firmicutes|Clostridia|Oscillospirales|Ruminococcaceae|Faecalibacterium	-0.169	ns
Bacteria|Firmicutes|Clostridia|Oscillospirales|Ruminococcaceae|Fournierella	-0.015	ns
Bacteria|Firmicutes|Clostridia|Oscillospirales|Ruminococcaceae|Harryflintia	0.026	ns
Bacteria|Firmicutes|Clostridia|Oscillospirales|Ruminococcaceae|Incertae_Sedis	0	ns
Bacteria|Firmicutes|Clostridia|Oscillospirales|Ruminococcaceae|Negativibacillus	0.092	ns
Bacteria|Firmicutes|Clostridia|Oscillospirales|Ruminococcaceae|Paludicola	NaN	ns
Bacteria|Firmicutes|Clostridia|Oscillospirales|Ruminococcaceae|Phocea	0.026	ns
Bacteria|Firmicutes|Clostridia|Oscillospirales|Ruminococcaceae|Ruminococcus	-0.04	ns
Bacteria|Firmicutes|Clostridia|Oscillospirales|Ruminococcaceae|Subdoligranulum	-0.111	ns
Bacteria|Firmicutes|Clostridia|Oscillospirales|Ruminococcaceae|UBA1819	-0.12	ns
Bacteria|Firmicutes|Clostridia|Oscillospirales|Ruminococcaceae|uncultured_Ruminococcaceae	0.16	ns
Bacteria|Firmicutes|Clostridia|Oscillospirales|UCG-010	0.109	ns
Bacteria|Firmicutes|Clostridia|Oscillospirales|UCG-010|UCG-010	0.109	ns
Bacteria|Firmicutes|Clostridia|Oscillospirales|uncultured_Oscillospirales	NaN	ns
Bacteria|Firmicutes|Clostridia|Oscillospirales|uncultured_Oscillospirales|uncultured_uncultured_Oscillospirales	NaN	ns
Bacteria|Firmicutes|Clostridia|Peptococcales	0.131	ns
Bacteria|Firmicutes|Clostridia|Peptococcales|Peptococcaceae	0.131	ns
Bacteria|Firmicutes|Clostridia|Peptococcales|Peptococcaceae|Peptococcus	0.151	ns
Bacteria|Firmicutes|Clostridia|Peptococcales|Peptococcaceae|uncultured_Peptococcaceae	-0.068	ns
Bacteria|Firmicutes|Clostridia|Peptostreptococcales-Tissierellales	-0.069	ns
Bacteria|Firmicutes|Clostridia|Peptostreptococcales-Tissierellales|Anaerovoracaceae	0.148	ns
Bacteria|Firmicutes|Clostridia|Peptostreptococcales-Tissierellales|Anaerovoracaceae|[Eubacterium]_brachy_group	0.06	ns
Bacteria|Firmicutes|Clostridia|Peptostreptococcales-Tissierellales|Anaerovoracaceae|[Eubacterium]_nodatum_group	-0.212	+
Bacteria|Firmicutes|Clostridia|Peptostreptococcales-Tissierellales|Anaerovoracaceae|Family_XIII_AD3011_group	0.186	ns
Bacteria|Firmicutes|Clostridia|Peptostreptococcales-Tissierellales|Anaerovoracaceae|Family_XIII_UCG-001	0.037	ns
Bacteria|Firmicutes|Clostridia|Peptostreptococcales-Tissierellales|Anaerovoracaceae|Mogibacterium	0.17	ns
Bacteria|Firmicutes|Clostridia|Peptostreptococcales-Tissierellales|Family_Xi	-0.06	ns
Bacteria|Firmicutes|Clostridia|Peptostreptococcales-Tissierellales|Family_XI|Anaerococcus	NaN	ns
Bacteria|Firmicutes|Clostridia|Peptostreptococcales-Tissierellales|Family_XI|Ezakiella	NaN	ns
Bacteria|Firmicutes|Clostridia|Peptostreptococcales-Tissierellales|Family_XI|Finegoldia	NaN	ns
Bacteria|Firmicutes|Clostridia|Peptostreptococcales-Tissierellales|Family_XI|Parvimonas	-0.137	ns
Bacteria|Firmicutes|Clostridia|Peptostreptococcales-Tissierellales|Family_XI|Peptoniphilus	0.055	ns
Bacteria|Firmicutes|Clostridia|Peptostreptococcales-Tissierellales|Peptostreptococcaceae	-0.102	ns
Bacteria|Firmicutes|Clostridia|Peptostreptococcales-Tissierellales|Peptostreptococcaceae|Intestinibacter	-0.096	ns
Bacteria|Firmicutes|Clostridia|Peptostreptococcales-Tissierellales|Peptostreptococcaceae|Paeniclostridium	0.085	ns
Bacteria|Firmicutes|Clostridia|Peptostreptococcales-Tissierellales|Peptostreptococcaceae|Paraclostridium	0.026	ns
Bacteria|Firmicutes|Clostridia|Peptostreptococcales-Tissierellales|Peptostreptococcaceae|Peptoclostridium	0.104	ns
Bacteria|Firmicutes|Clostridia|Peptostreptococcales-Tissierellales|Peptostreptococcaceae|Peptostreptococcus	-0.195	ns
Bacteria|Firmicutes|Clostridia|Peptostreptococcales-Tissierellales|Peptostreptococcaceae|Romboutsia	-0.16	ns
Bacteria|Firmicutes|Clostridia|Peptostreptococcales-Tissierellales|Peptostreptococcaceae|Terrisporobacter	-0.134	ns
Bacteria|Firmicutes|Clostridia|uncultured_Clostridia	-0.192	ns
Bacteria|Firmicutes|Clostridia|uncultured_Clostridia|uncultured_uncultured_Clostridia	-0.192	ns
Bacteria|Firmicutes|Clostridia|uncultured_Clostridia|uncultured_uncultured_Clostridia|uncultured_uncultured_uncultured_Clostridia	-0.192	ns
Bacteria|Firmicutes|Negativicutes	0.181	ns
Bacteria|Firmicutes|Negativicutes|Acidaminococcales	-0.061	ns
Bacteria|Firmicutes|Negativicutes|Acidaminococcales|Acidaminococcaceae	-0.061	ns
Bacteria|Firmicutes|Negativicutes|Acidaminococcales|Acidaminococcaceae|Acidaminococcus	-0.08	ns
Bacteria|Firmicutes|Negativicutes|Acidaminococcales|Acidaminococcaceae|Phascolarctobacterium	-0.046	ns
Bacteria|Firmicutes|Negativicutes|Acidaminococcales|Acidaminococcaceae|Succiniclasticum	NaN	ns
Bacteria|Firmicutes|Negativicutes|Veillonellales-Selenomonadales	0.18	ns
Bacteria|Firmicutes|Negativicutes|Veillonellales-Selenomonadales|Selenomonadaceae	0.154	ns
Bacteria|Firmicutes|Negativicutes|Veillonellales-Selenomonadales|Selenomonadaceae|Anaerovibrio	NaN	ns
Bacteria|Firmicutes|Negativicutes|Veillonellales-Selenomonadales|Selenomonadaceae|Megamonas	-0.061	ns
Bacteria|Firmicutes|Negativicutes|Veillonellales-Selenomonadales|Selenomonadaceae|Mitsuokella	0.187	ns
Bacteria|Firmicutes|Negativicutes|Veillonellales-Selenomonadales|Veillonellaceae	0.165	ns
Bacteria|Firmicutes|Negativicutes|Veillonellales-Selenomonadales|Veillonellaceae|Allisonella	-0.051	ns
Bacteria|Firmicutes|Negativicutes|Veillonellales-Selenomonadales|Veillonellaceae|Anaeroglobus	0.026	ns
Bacteria|Firmicutes|Negativicutes|Veillonellales-Selenomonadales|Veillonellaceae|Dialister	0.121	ns
Bacteria|Firmicutes|Negativicutes|Veillonellales-Selenomonadales|Veillonellaceae|Megasphaera	0.117	ns
Bacteria|Firmicutes|Negativicutes|Veillonellales-Selenomonadales|Veillonellaceae|Veillonella	-0.066	ns
Bacteria|Fusobacteriota	0.159	ns
Bacteria|Fusobacteriota	0.159	ns
Bacteria|Fusobacteriota|Fusobacteriia	0.159	ns
Bacteria|Fusobacteriota|Fusobacteriia|Fusobacteriales	0.159	ns
Bacteria|Fusobacteriota|Fusobacteriia|Fusobacteriales|Fusobacteriaceae	0.146	ns
Bacteria|Fusobacteriota|Fusobacteriia|Fusobacteriales|Fusobacteriaceae|Fusobacterium	0.146	ns
Bacteria|Fusobacteriota|Fusobacteriia|Fusobacteriales|Leptotrichiaceae	0.055	ns
Bacteria|Fusobacteriota|Fusobacteriia|Fusobacteriales|Leptotrichiaceae|Leptotrichia	NaN	ns
Bacteria|Fusobacteriota|Fusobacteriia|Fusobacteriales|Leptotrichiaceae|Sneathia	0.055	ns
Bacteria|Proteobacteria	0.111	ns
Bacteria|Proteobacteria	0.111	ns
Bacteria|Proteobacteria|uncl_Proteobacteria	NaN	ns
Bacteria|Proteobacteria|uncl_Proteobacteria|uncl_uncl_Proteobacteria	NaN	ns
Bacteria|Proteobacteria|uncl_Proteobacteria|uncl_uncl_Proteobacteria|uncl_uncl_uncl_Proteobacteria	NaN	ns
Bacteria|Proteobacteria|uncl_Proteobacteria|uncl_uncl_Proteobacteria|uncl_uncl_uncl_Proteobacteria|uncl_uncl_uncl_uncl_Proteobacteria	NaN	ns
Bacteria|Proteobacteria|Alphaproteobacteria	0.171	ns
Bacteria|Proteobacteria|Alphaproteobacteria|Rhodospirillales	0.171	ns
Bacteria|Proteobacteria|Alphaproteobacteria|Rhodospirillales|uncultured_Rhodospirillales	0.171	ns
Bacteria|Proteobacteria|Alphaproteobacteria|Rhodospirillales|uncultured_Rhodospirillales|uncultured_uncultured_Rhodospirillales	0.171	ns
Bacteria|Proteobacteria|Gammaproteobacteria	0.094	ns
Bacteria|Proteobacteria|Gammaproteobacteria|Burkholderiales	-0.097	ns
Bacteria|Proteobacteria|Gammaproteobacteria|Burkholderiales|Comamonadaceae	NaN	ns
Bacteria|Proteobacteria|Gammaproteobacteria|Burkholderiales|Comamonadaceae|Comamonas	NaN	ns
Bacteria|Proteobacteria|Gammaproteobacteria|Burkholderiales|Neisseriaceae	NaN	ns
Bacteria|Proteobacteria|Gammaproteobacteria|Burkholderiales|Neisseriaceae|Neisseria	NaN	ns
Bacteria|Proteobacteria|Gammaproteobacteria|Burkholderiales|Oxalobacteraceae	0.092	ns
Bacteria|Proteobacteria|Gammaproteobacteria|Burkholderiales|Oxalobacteraceae|Oxalobacter	0.092	ns
Bacteria|Proteobacteria|Gammaproteobacteria|Burkholderiales|Sutterellaceae	-0.096	ns
Bacteria|Proteobacteria|Gammaproteobacteria|Burkholderiales|Sutterellaceae|Parasutterella	-0.223	+
Bacteria|Proteobacteria|Gammaproteobacteria|Burkholderiales|Sutterellaceae|Sutterella	0.022	ns
Bacteria|Proteobacteria|Gammaproteobacteria|Enterobacterales	0.176	ns
Bacteria|Proteobacteria|Gammaproteobacteria|Enterobacterales|Enterobacteriaceae	0.219	+
Bacteria|Proteobacteria|Gammaproteobacteria|Enterobacterales|Enterobacteriaceae|uncl_Enterobacteriaceae	0.011	ns
Bacteria|Proteobacteria|Gammaproteobacteria|Enterobacterales|Enterobacteriaceae|Citrobacter	0.026	ns
Bacteria|Proteobacteria|Gammaproteobacteria|Enterobacterales|Enterobacteriaceae|Enterobacter	-0.173	ns
Bacteria|Proteobacteria|Gammaproteobacteria|Enterobacterales|Enterobacteriaceae|Escherichia-Shigella	0.12	ns
Bacteria|Proteobacteria|Gammaproteobacteria|Enterobacterales|Enterobacteriaceae|Klebsiella	0.025	ns
Bacteria|Proteobacteria|Gammaproteobacteria|Enterobacterales|Enterobacteriaceae|Raoultella	NaN	ns
Bacteria|Proteobacteria|Gammaproteobacteria|Enterobacterales|Hafniaceae	NaN	ns
Bacteria|Proteobacteria|Gammaproteobacteria|Enterobacterales|Hafniaceae|Hafnia-Obesumbacterium	NaN	ns
Bacteria|Proteobacteria|Gammaproteobacteria|Enterobacterales|Pasteurellaceae	-0.225	+
Bacteria|Proteobacteria|Gammaproteobacteria|Enterobacterales|Pasteurellaceae|Aggregatibacter	NaN	ns
Bacteria|Proteobacteria|Gammaproteobacteria|Enterobacterales|Pasteurellaceae|Haemophilus	-0.225	+
Bacteria|Proteobacteria|Gammaproteobacteria|Enterobacterales|Succinivibrionaceae	-0.018	ns
Bacteria|Proteobacteria|Gammaproteobacteria|Enterobacterales|Succinivibrionaceae|Anaerobiospirillum	0.104	ns
Bacteria|Proteobacteria|Gammaproteobacteria|Enterobacterales|Succinivibrionaceae|Succinivibrio	-0.019	ns
Bacteria|Proteobacteria|Gammaproteobacteria|Pseudomonadales	NaN	ns
Bacteria|Proteobacteria|Gammaproteobacteria|Pseudomonadales|Moraxellaceae	NaN	ns
Bacteria|Proteobacteria|Gammaproteobacteria|Pseudomonadales|Moraxellaceae|Acinetobacter	NaN	ns
Bacteria|Synergistota	0.157	ns
Bacteria|Synergistota	0.157	ns
Bacteria|Synergistota|Synergistia	0.157	ns
Bacteria|Synergistota|Synergistia|Synergistales	0.157	ns
Bacteria|Synergistota|Synergistia|Synergistales|Synergistaceae	0.157	ns
Bacteria|Synergistota|Synergistia|Synergistales|Synergistaceae|Cloacibacillus	NaN	ns
Bacteria|Synergistota|Synergistia|Synergistales|Synergistaceae|Pyramidobacter	0.157	ns
Bacteria|Verrucomicrobiota	0.282	*
Bacteria|Verrucomicrobiota	0.282	*
Bacteria|Verrucomicrobiota|Kiritimatiellae	-0.085	ns
Bacteria|Verrucomicrobiota|Kiritimatiellae|WCHB1-41	-0.085	ns
Bacteria|Verrucomicrobiota|Kiritimatiellae|WCHB1-41|WCHB1-41	-0.085	ns
Bacteria|Verrucomicrobiota|Kiritimatiellae|WCHB1-41|WCHB1-41|WCHB1-41	-0.085	ns
Bacteria|Verrucomicrobiota|Lentisphaeria	0.241	+
Bacteria|Verrucomicrobiota|Lentisphaeria|Victivallales	0.241	+
Bacteria|Verrucomicrobiota|Lentisphaeria|Victivallales|vadinBE97	0.212	+
Bacteria|Verrucomicrobiota|Lentisphaeria|Victivallales|vadinBE97|vadinBE97	0.212	+
Bacteria|Verrucomicrobiota|Lentisphaeria|Victivallales|Victivallaceae	0.135	ns
Bacteria|Verrucomicrobiota|Lentisphaeria|Victivallales|Victivallaceae|Victivallis	0.135	ns
Bacteria|Verrucomicrobiota|Verrucomicrobiae	0.251	*
Bacteria|Verrucomicrobiota|Verrucomicrobiae|Opitutales	0.024	ns
Bacteria|Verrucomicrobiota|Verrucomicrobiae|Opitutales|Puniceicoccaceae	0.024	ns
Bacteria|Verrucomicrobiota|Verrucomicrobiae|Opitutales|Puniceicoccaceae|uncultured_Puniceicoccaceae	0.024	ns
Bacteria|Verrucomicrobiota|Verrucomicrobiae|Verrucomicrobiales	0.249	*
Bacteria|Verrucomicrobiota|Verrucomicrobiae|Verrucomicrobiales|Akkermansiaceae	0.249	*
Bacteria|Verrucomicrobiota|Verrucomicrobiae|Verrucomicrobiales|Akkermansiaceae|Akkermansia	0.249	*
Unassigned	NaN	ns
Unassigned|Unassigned	NaN	ns
Unassigned|Unassigned2	NaN	ns
Unassigned|Unassigned|Unassigned	NaN	ns
Unassigned|Unassigned|Unassigned|Unassigned	NaN	ns
Unassigned|Unassigned|Unassigned|Unassigned|Unassigned	NaN	ns
Unassigned|Unassigned|Unassigned|Unassigned|Unassigned|Unassigned	NaN	ns
